# Supplementary material for: Genomic analysis uncovers functional variation in the C-terminus of anthocyanin-activating MYB transcription factors
Source: Hortic Res. 2021 Apr 1;8:77. doi: 10.1038/s41438-021-00514-1 (PMC8012628; doi:10.1038/s41438-021-00514-1)
Supplement: Supplementary file 5 — Datasets 1-3 [file 41438_2021_514_MOESM5_ESM.xlsx]

## Sheet: Introduction
Brief description
This document contains information on MYB genes identified by genome-wide scan of apple, kiwifruit and grape genomes, as well as scan of published gene annotations of tomato and Arabidopsis genomes
For a detailed description of how MYBs were identified, please refer to the Materials and Methods Section as well as the Supplementary Material and Methods
A brief description of the datasets is below:
Dataset S1	Codon alignment of informative R2R3 positions of 846 functional R2R3 and 3R MYBs of Arabidopsis, apple, grape, kiwifruit and tomato used in phylogenetic reconstruction with iqtree software.
Dataset S2	Codon alignment of informative R2R3 positions of 791 functional and non-functional R3, R2R3 and 3R MYBs of Arabidopsis, apple, grape, and kiwifruit used in phylogenetic reconstruction with RAxML software.
Dataset S3	Genomic location, exon-intron structure, subgroup and R2R3 sequence of R3, R2R3 and 3R MYBs of grape, kiwifruit and apple identified in this study. Also included are genomic location, subgroup and R2R3 sequence of Arabidopsis and tomato MYBs identified in this study.
Header of Dataset S1 and S2 sheets
Sheet headers do not include field titles but instead include the number of sequences in the alignment and number of positions in the alignment, as required for generating a relaxed phylip format alignment file
Fields of the Dataset S1 and Dataset S2 sheets
Field No.	Field title	Description
1	<None>
2	<None>
How to generate a relaxed phylip format (.phy) alignment file for viewing Dataset S1 and S2 in an alignment viewing program
Export the sheet for Dataset S1 or S2 to a text file where field delimiters are a single blank space and the end of the row is a carriage return.
An example of how to do this using Microsoft Excel and a linux or macOS style command line environment is in the two steps below:
1	In Microsoft Excel, export the sheet as a tab-delimited text file (tab_delimited_file.txt)
2	On the command line, go to the directory with the tab delimited text file and run the following command, where ^M is typed by holding down the control key continuously while pressing V first and M second:
	sed 's/^M/@/g' tab_delimited_file.txt | tr '@' "\n" | tr "\t" " " > alignment.phy
Header of Dataset S3
Sheet header includes field titles
Fields of the Dataset S3 sheet
Field No.	Field title	Additional description
1	Species and genome / transcriptome
2	Gene name	Corresponds to the genome annotation except when a splice site or frameshift was corrected or when the gene is novel
3	Subgroup	Nomenclature as described in "Subgroup designation" section on this sheet, based on below "References".
4	Transcript identifier	Corresponds to the genome annotation except when a splice site was corrected or when the gene is novel
5	Chr	Pseudomolecule of the genome that the gene maps to
6	Strand	With respect to the reference genome
7	Start and stop genome coordinates of transcript exons (gff format)	Space separated list with start coordinates preceding stop coordinates. Note that the first exon listed for - strand genes actually corresponds to the last exon of the gene
8	Total transcript length (nt)
9	Intron type	Refer to the "Intron-exon gene structure key" sheet
10	Genome coordinate for 5' end of MYB domain	N/A for de novo assemblies that did not map to the genome
11	No. of aa missing from N-terminus of MYB domain
12	Indels present within MYB domain?
13	MYB domain likely to function?	Based on missing amino acids, frameshifts and in-frame indels in the MYB domain
14	R2R3 MYB domain protein sequence with frameshifts corrected	Frameshifts were corrected when obtaining these protein sequence as they were used in the protein alignment for phylogenetic analysis
15	R2R3 MYB domain DNA sequence	These sequences were used to generate the codon alignment for phylogenetic analysis
Subgroup designation in Dataset S3
Subgroups were assigned based on the phylogenetic trees in Figures S2 and S3 (subgroup summaries across species are in Figure 2 and on the "Subgroup summary" sheet of this workbook)
Subgroups S1 to S25 correspond to those of Stracke et al. (2001) and their later Dubos et al. (2010) review.
Subgroups S26 to S29 are named as in Du et al. (2015)
Abbreviations
aa	aminoacid(s)
N/A	not applicable
NC	not calculated
No.	number
nt	nucleotide(s)
References
Du, H., Liang, Z., Zhao, S., Nan, M. G., Tran, L. S., Lu, K., Huang, Y. B., & Li, J. N. The Evolutionary History of R2R3-MYB Proteins Across 50 Eukaryotes: New Insights Into Subfamily Classification and Expansion. Scientific Reports, 5, 11037. doi: 10.1038/srep11037. Retrieved from https://dx.doi.org/10.1038%2Fsrep11037
Dubos, C., Stracke, R., Grotewold, E., Weisshaar, B., Martin, C., & Lepiniec, L. (2010). MYB transcription factors in Arabidopsis. Trends in Plant Science, 15(10), 573-581. doi: 10.1016/j.tplants.2010.06.005 Retrieved from https://doi.org/10.1016/j.tplants.2010.06.005
Stracke, R., Werber, M., & Weisshaar, B. (2001). The R2R3-MYB gene family in Arabidopsis thaliana. Current Opinion in Plant Biology, 4(5), 447-456. doi: Doi 10.1016/S1369-5266(00)00199-0

## Sheet: Dataset S1
	846	336
Solyc07g055000.2.1	AAAGGGAGTTGGACACTTGAAGAAGACAAGAAATTAGCAGCATATATT---ACTAAA---TATGGC---TCA---------TGG---AACTGGAGACAACTTCCCAAGTATGCTGGT---------CTAGCAAGATGTGGAAAAAGTTGTAGACTTCGATGGATAAATCACTTAAGGCCAAATGTTAAAAGAGGT---AACTATACC---AAAGAAGATGAAATCATCTTGAACATCCAT---GCTCAACTTGGAAATAAGTGGTCCACGATTGCTGCT---CACTTGCCCGAAAGATCAGATAATGAAATAAAGAATTATTGGCACACGACACTT
Acc20186.1	AAGGGGTCGTGGACGGCCGAAGAAGACGAAATCCTGATTGACTACATC---AGCAAGAACAACGGC---CAT---------GGA---AGCTGGCGATCTCTCCCTAAGCTCGCTGGT---------CTTCGTCGTTGTGGAAAGAGTTGTCGCCTTCGGTGGGCAAACTACCTTAGGCCAGATATCAAACGTGGT---CCTTTCACTCCTGAAGAAGAAAAGCTCGTTATACAGTTGCAT---GGCATTCTTGGGAATAGATGGGCTGCAATAGCCTCT---CAACTACCTGGAAGGACAGACAATGAGATCAAGAACTTGTGGAATACTCACTTG
MD01G1054800	AAGGGGCCATGGTCGCCGGAGGAAGATGAGCTTCTTCTGAACTACATC---AGCAAGAACCATGGA---CAT---------GGA---AGCTGGCGTTCTCTCCCCAAGCTTGCAGGT---------CTTCAACGCTGTGGGAAGAGCTGCCGGCTAAGGTGGACAAATTATCTCAAGCCGGACATTAAACGAGGC---CCCTTCAGCAAGGACGAAGAGAAACTCATCATACAGCTTCAT---GGCATGCTCGGAAACAGGTGGGCTACCATAGCTTCT---CAGTTGCCTGGAAGAACTGACAATGAGATCAAGAACTTATGGAACACGCACCTG
MD07G1140400	AAAGGGCCATGGTCGCCTGAGGAAGATGAGCTTCTTCTGAACTACATC---AGCAAGAACCATGGC---CAC---------GGA---AGCTGGCGTTCTCTTCCCAAGCTTGCAGGT---------CTTCAACGCTGTGGGAAGAGCTGCCGGCTAAGGTGGATAAATTATCTCAGGCCGGAAATCAAACGAGGC---CCCTTCAACAAGGACGAAGAGCAACTCATCATACAGCTTCAT---GGCATGCTCGGAAACAGGTGGGCTACTATAGCTTCT---CAGTTGCCTGGAAGAACTGACAATGAGATCAAGAACTTATGGAACACGCACCTG
Solyc06g076840.3.1	AAAGGTCAATGGACTGATGAAGAAGACAGGAAATTGCTTAGGTTGGTA---AAACAA---TTTGGA---GTA---------AGA---AAATGGGCACAAATTGCTGAGAAAATG------------GAAGCAAGAGCAGGAAAACAATGTAGAGAAAGATGGCATAATCATCTACGACCTGATATCAAGAAAGAT---ACATGGAGTGAAGAAGAAGAATTATTACTAGTGGAATCACAC---AAGCAACTTGGAAACAAATGGGCTGAAATTGCTAAA---AGAATTCCTGGAAGGACTGAAAATGCAATAAAAAATCATTGGAATGCTACTAAA
Vitvi06g00611.t01	AAAGGGCAATGGAGTGCAGAAGAGGATAGGCAACTGTTGAGGTTGGTG---AACGAG---TTTGGC---GAG---------AAG---AAATGGGCTCAAATAGCTAAGAAGCTG------------GGCGGGAGGGCAGGAAAACAGTGCCGAGAGAGATGGCACAACCATCTGCGTCCTGATATCAGGAAAGAC---GAATGGGATGAAGAAGAGGAAAGAATATTGATTGAGTGGCAC---AAGAAGGTGGGCAACAAATGGGCTGAAATTGCCAAA---CGCATCACTGGTAGAACCGAGAACACCATCAAGAACCATTTTAATGCCACAAAG
Solyc04g050000.3.1	AAGCGTCAATGGAATCCTAAAGAGGAAGAACTATTGCATAAGCTAGTG---AAGGAA---CTTGGA---GCA---------GAG---AACTTGTCTCTTATTGTCCAATTGATG------------TCGAGTCAATATGAAAAATCATGTAGGTTTCATCGGCTTAAGCAGTTAAATCCTCAAGTGGATCATCAA---CCTTTTACTTTTGAAGAAGATAATACTATTATCAGAGCTCAC---GCCAAATTAGGTAATCGATGGGCTAAGATAGCTCGT---TTGTTACCAGGTCGAACAGATAATGCGATAAAAAATCATTGGAATTCCTCCCTT
MD16G1076100	ATCGTTACTTGGTCTCAAGAGGAGGATGACATACTGAGGAATCAAATA---AGCCTC---CATGGA---ACA---------GAA---AATTGGGCTGTCATTGCATCTAAATTC------------AAGGATAAAACAACCAGACAGTGCAGGAGAAGATGGTACACATACTTGAATTCTGACTTCAAGAAGGGA---GGATGGTCACCAGAGGAAGACATGCTCTTGTGCGAGGCTCAG---AAGATATTCGGGAACAGATGGACAGAAATAGCAAAG---GTGGTTTCAGGAAGAACTGACAATGCCGTGAAAAACCGGTTTTCAACTTTGTGC
MD13G1075000	ATCGTTAGTTGGTCTCAAGAGGAAGATGATATACTGAGGAATCAAATT---AACACC---CATGGA---ACA---------GAA---AATTGGGCTATCATTGCATCTAAATTC------------AAGGATAAAACAACCAGACAGTGCAGGAGAAGATGGTACACATACTTGAATTCTGACTTCAAGAAAGGA---GGGTGGTCACCAGAGGAAGACATGCTCTTGTGCGAGGCTCAA---AAGATATTCGGAAACAGATGGACAGAAATAGCGAAG---GTTGTTTCGGGAAGAACTGACAATGCTGTGAAAAACCGGTTTTCCACCTTGTGC
AtMYB089	GGTGGACACTGGACACTTTCAGAGGATCTCAAACTCAAAGAGCTTGTG---GCGGTT---TTTGGT---CCT---------CAG---AACTGGAAATTCATTGGAGAGAAGATG------------GAACCAAGAACAAGTCTAAGTTGTAGACAAAGGTGGTTTAACCAGCTCGATCCGAAGATTAACAAAAGA---AATTTCACTGATGAGGAAGAAGAGAAGCTGCTTAGAGCTCAC---ATATTATATGGTAACAAATGGTCTAAGATCGCTAAG---CTTTTCAATCGAAGAACAGACCATGCTGTTAAGAATCATTGGCACAGTCTCATG
novel_Md_Chr08_960996-9610257	AAAGGTCTGTGGAGCCCCGACAACGACGAGAAGCTACGGCAGCTCGTT---CACCTC---CACGGT---GCT---------CGC---AACTGGTCAGTGACAATCAAGTCGATG------------CCAGGACGATCAGGCAAGTCCTGCTGGCAACAGTTGTACAACCAGCAATCGCCGGAGGTGAAGCAACGG---GCCTTCACTCATGAGGAGGATGAGATCACGGACGAGGCGCAT---GCCAATTACGGAAATAAGTGGGCCACCATCGGCAGG---CTCCTCAACGACCGTACGGACAATGAGATA------------------------
Vitvi16g00125.t01	AGAAGGGTATGGACCCAAGAAGAAGACAAAAAACTCAAACACTTGAAG---ACAGAA---TACCCC---AAT---------CTA---TCTTGGAGAAAGATCGTACAGCTAGGGAAG---------CTGGACAGGGATGAAAAAAGTTGTTCACATAGGTGGAGGAACTACCTGCACCCTGATATCAACAAAGGG---GAATTCTCCCAAGAGGAAGATGAGCTCATCATCTTTCTAAAG---GGCGCT---GATGTGAGATGGGCATCTATGCCGAAA---TATGTTCCTAGGCGATCTGCTAACGCTATCAAGAACCGCTGGAACAATCACTTG
Solyc05g048830.3.1	AAAGGTCCATGGACACCTGAGGAAGATGAAAAGCTTGTTGAGTATATC---AAGAAT---CATGGT---CAT---------GGT---AGTTGGCGTTCTCTTCCACATCTTGCAGGT---------CTTGCTCGTTGCGGAAAGAGTTGCCGTCTTAGATGGACAAATTATCTAAGGCCAGACATAAAAAGAGGT---CCCTTTAGCCATGATGAAGAAAAGCTTGTCATACAGTTACAT---GGAATTCTTGGCAACAGATGGGCTGCGATTGCATCG---CAATTGCCTGGAAGGACCGATAATGAGATCAAGAACTTATGGAATACTCACCTG
Vitvi16g01449.t01	AAATCGCTATGGACCCCAGAAGAAGACGATAAGCTCAAAGAATTTAGG---CACAAA---TACCCC---AAT---------CTA---TCTTGGCCAGCTATCGCAAAGCAGGCAGAG---------CTGAACAGGACTGGTAAGAGTTGTTGGGAGAGTTGGGAGAACAATCTGAATCCTGATATCAACAAAGGG---GAATTCTCCCCACAGGAAGATGAACTCATCATCCCGCTAAAG---AGCGCC---GGTGTGAGCTGGGCATCTATGGCAAAAAATGATCTTCGTGGGCGAGCTCCTAATGCTATCAAGAACCGGTGGAACAACCACTTA
Vitvi16g00129.t01	AAATCGCTATGGACCCCAGATGAAGACAATAAGCTTAAAGAATTTAGG---CGCAAA---TACCCC---AAT---------CTA---TCTTGGCCAGCTATCGCAAAGCAGGCAGAG---------CTGAACAGGACTGGTAAGAGTTGTTGGGAGAGGTGGGAGAACAATCTGAATCCTGATATCAACAAAGAT---AAATTCTCCCGAGAGGAAGATGACATCATCATCCAGCAAATG---TCGCTTCCTCAGAATAGCTGGGCATCTATGGCAAAAAATGATCTTCGTGGGCGAGCTGCTAATGCTATCAAGAACCGGTGGAACCACCGCTTG
Vitvi13g00076.t01	AAGGGTTCTTGGAGCCCACAAGAGGATGCTTCTCTTGTCAAGCTTGTT---GAGGAG---CATGGT---CCC---------AGA---AACTGGTCTCTGATCAGCGCCGGCATA------------CCAGGTCGTTCCGGCAAGTCGTGTAGGCTGAGGTGGTGCAATCAGCTTAGTCCGGAGGTGCAGCACCGG---CCATTTAGTCCGGCAGAGGACGCCGTCATCGTTCAGGCGCAT---GCCGTTCACGGCAACAAGTGGGCTACTATTGCGCGT---ATCTTGCCCGGGCGGACGGATAATGCGATTAAGAATCACTGGAACTCGACTCTC
AtMYB124	ATTGTTACTTGGTCACAAGAGGAAGATGTTATACTAAGAGAACAAATA---ACTCTA---CATGGA---ACT---------GAA---AATTGGGCGATCATTGCATCAAAGTTC------------AAAGACAAAAGCACAAGACAATGCAGAAGAAGATGGTATACATACTTAAACTCTGATTTCAAAAGAGGA---GGTTGGTCCCCTGAAGAAGATATGCTTTTGTGTGAGGCACAA---AGAGTATTTGGTAATAGATGGACTGAGATAGCAAAG---GTGGTTTCAGGCAGAACTGATAATGCTGTGAAGAACAGGTTTACAACACTTTGT
Vitvi01g00956.t01	ATAGTTACGTGGAGTCAACAGGAGGATGACATTCTCCGCGAGCAAATT---AGCCTC---CATGGA---ACT---------GAA---AATTGGGCGATCATTGCGTCCAAGTTC------------AAGGATAAAACAACTAGACAGTGTAGAAGAAGATGGTACACTTATTTGAATTCGGATTTCAAGAAAGGA---GGATGGTCTCCGGAGGAAGACCTGATCTTATGCGAGGCTCAG---AAGATCTTTGGTAACCGGTGGACTGAAATAGCAAAG---GTGGTTTCAGGCAGAACGGATAATGCTGTGAAAAACCGATTCTCGACTTTGTGC
Acc31401.1	ATTGTTTCCTGGTCTCAAGAGGAGGAAGATATACTTCGGGAGCAAATT---CGAATC---CATGGA---ACT---------GAA---AATTGGGCGATCATTGCATCAAATTTC------------AAGGATAAAACAACCAGGCAATGCAGAAGAAGATGGTACACTTATTTGAATTCTGATTTCAAGAAGGGT---GGATGGTCTCCGGAGGAAGACATGCTCTTATGTGAGGCTCAA---AAAATATTTGGTAACAGATGGACTGAAATAGCAAAG---GTGGTCTCGGGGAGAACTGATAATGCTGTGAAGAATCGATTTACCACCCTGTGC
Acc06319.1	ATAGTTTCCTGGTCTCAAGAGGAGGATGATATACTTCGGGAGCAAATT---CGAATC---CATGGA---ACT---------GAA---AATTGGGCGATAATCGCATCAAATTTC------------AAGGATAAAACAACCAGGCAATGCAGAAGAAGATGGTACACATATTTGAATTCTGATTTCAAGAAGGGG---GGATGGTCTCCAGAGGAAGACATGCTCTTATGTGAGGCACAA---AAAATATTTGGTAACAGATGGACTGAAATTGCAAAG---GTGGTCTCGGGGAGAACTGATAACGCTGTGAAGAATCGATTTACCACCTTGTGC
Solyc05g007160.3.1	ATTGTTTCTTGGTCTCAAGAGGAGGATGATATACTAAGAGAGCAAATT---CGAATT---CATGGA---ACA---------GAC---AATTGGACGATCATCGCATCGAAGTTC------------AAGGATAAAACAACAAGGCAATGTAGAAGAAGATGGTTTACTTATTTGAACTCTGATTTCAAGAAAGGA---GGGTGGTCACCTGAAGAAGATATGCTTTTATGTGAGGCTCAA---AAGATTTTTGGTAACAGATGGACTGAAATTGCCAAG---GTGGTATCAGGCAGGACGGATAATGCTGTGAAGAATCGGTTCACTACACTGTGC
AtMYB088	ATTGTTACTTGGTCTCCTGAGGAGGATGATATACTAAGGAAGCAAATC---AGTTTA---CAGGGA---ACT---------GAA---AATTGGGCGATCATTGCATCCAAGTTT------------AATGATAAGAGCACAAGGCAGTGTAGAAGAAGATGGTATACATACTTGAACTCTGATTTCAAGAGAGGA---GGTTGGTCCCCTGAAGAAGATACACTTTTGTGTGAGGCACAG---AGATTGTTTGGGAATAGGTGGACTGAGATAGCAAAA---GTGGTCTCAGGAAGAACGGATAATGCTGTGAAGAACAGGTTTACTACACTGTGC
AtMYB022	AAAAAAAGATGGACAGAATCTGAGGACATAAAATTGAAAGAGATGGTG---GCACTT---GAA------CCC---------AAA---AAATGGACAAAGGTCGCAAAACATTTT------------GAAGGACGAACACCAAAACAATGCAGAGAGAGGTGGCATAACCATGCTCGTCCTAACGTTAAGAAAACT---ACTTGGAGTGAAGAAGAAGATCAAATACTAATTGAAGTACAC---AAAGTAATTGGTGCCAAATGGATCCAGATCTCAGAG---CAACTTCCGGGGAGGAGCTATAACAATGTTAAGAACCATTGGAATACCACAAAG
MD01G1155100	AAGGGGTCGTGGAGCCCGCAGGAGGACGCCACCCTGATCAAACTGGTG---GCCCAG---CACGGC---CCC---------CGC---AACTGGTCCCTCATCAGCACTGGCATT------------CCCGGCCGCTCCGGCAAGTCCTGCCGCCTCCGTTGGTGCAATCAGCTCAGCCCCACCGTCCAGCACAAG---CCCTTTTCGCCTCAGGACGACTCCGTTATTATCCAGGCTCAT---GCCCTCCACGGTAATAAGTGGGCCACCATCGCCCGC---CTCCTCCCCGGCCGCACCGACAATGCCATCAAAAATCACTGGAACTCCACTCTG
AtMYB100	AAAGTAAACTGGACAGAATCTGAGGACATAAAATTGAAAGAGATAATG---GCGCTT---GGACCC---AAA---------AAC---AAATGGACAAAGGTCGCAAAAAAATTC------------GAAGGAAGAACAGGAAAACAATGCAGAGAGAGGTGGTATAACCATGCTCGTCCTAACATTAAGAAAACT---GCTTGGAGTGAAGAAGAAGATCAAATTTTGATTGAAGCACAC---AAAGTACTTGGTACCAAATGGGTCGAGATCGCACAG---CAACTTCCGGGGAGGAGCGATAACAATATTAAGAACCATTGGAACACCACAAAG
Acc27824.1	AGGGGCTCGTGGAGTCCCGCGGAGGATGCGACGTTGATGAGGCTGGTG---GACCAA---CACGGG---CCA---------TGT---AATTGGGCCGCAATAAGCGACGGCGTA------------CAGGGCCGGTCCGGAAAGTCCTGCCGGCTCCGGTGGCTCAACCAGCTCAGCCCCGCCGTGGAGCACTGC---CCGTTCAGCCCCGCGGAGGACGCAATCATTCTGAAGGCTCAC---GAGGTGTACGGAAACCGATGGGCCACCATCGCCCGC---CAATTGCCCGGTCGCACCGACAATGCGATCAAGAACCACTGGAACTCGACTTTG
MD06G1235300	AGAGGCCATTGGAGGCCAGCTGAAGACGAGAAGCTTAGGGAGTTGGTG---GAACGA---TATGGA---CCT---------CAT---AACTGGAACGCAATAGCAGAAAAGCTC------------CAAGGAAGATCAGGAAAAAGCTGTAGGTTGAGATGGTTCAATCAGTTGGATTCAAGAATCAATAGGAAC---CCTTTTACAGAAGAGGAAGAAGAGCGTCTCCTAGCTTCTCAC---CGCATCCATGGAAATAGATGGGCTGTTATTGCAAGG---CTTTTCCCTGGACGTACCGATAACGCAGTCAAGAACCATTGGCATGTCATCATG
MD14G1242300	AGAGGCCATTGGAGGCCAGCTGAAGACGAGAAGCTTAGGGAGTTGGTG---GAACGA---TATGGA---CCT---------CAT---AACTGGAACGCAATAGCAGAAAAGCTC------------CAAGGAAGATCAGGAAAAAGCTGTAGGTTGAGATGGTTCAATCAGTTGGACCCAAGAATCAACAGGAAC---CCTTTCACAGAAGAGGAAGAAGAGCGTCTCTTAGTTTCTCAC---CGCATCCATGGAAATAGATGGGCTGTTATTGCAAGG---CTTTTCCCTGGACGTACCGATAACGCAGTCAAGAACCATTGGCATGTCATCATG
Acc18623.1	AGAGGCCATTGGAGGCCTGCTGAAGATGAAAAGCTCCGGGAATTGGTT---GAACGA---TATGGA---CCT---------CAT---AACTGGAACGCCATAGCTGAAAAGCTC------------CAAGGAAGATCAGGTAAGAGCTGTAGGCTGAGATGGTTCAATCAGTTAGATCCAAGAATTAATCGAACC---CCTTTCACCGAAGAGGAAGAAGAACGGCTTCTTACTTCTCAC---CGAATCCATGGCAATCGGTGGGCGATTATCGCGAGG---CTTTTCCCTGGTCGTACTGATAACGCGGTGAAGAATCACTGGCACGTGATCATG
Acc29262.1	AGAGGCCATTGGAGGCCTGCTGAAGATGAAAAGCTCCGGGAATTGGTT---GAACGA---TACGGG---CCA---------CAT---AACTGGAACGCCATCGCTGAAAAGCTC------------CAAGGAAGATCAGGTAAGAGCTGTAGGCTGAGATGGTTCAATCAGTTGGATCCAAGAATTAATGGAAGC---CCTTTTACCGAAGAGGAAGAAGAACGGCTTCTTGCTTCTCAC---CGAATCCATGGCAACCGGTGGGCTATTATTGCGAGG---CTTTTCCCTGGTCGTACTGATAATGCAGTGAAGAATCACTGGCACGTGATCATG
AtMYB052	CGAGGCCATTGGAGACCTGCAGAAGACGAGAAGCTAAGAGAACTCGTC---GAACAA---TTTGGT---CCT---------CAT---AATTGGAACGCCATAGCTCAGAAGCTC------------TCTGGTCGATCTGGTAAGAGTTGTAGATTGAGATGGTTTAATCAATTGGATCCTAGGATTAACCGAAAC---CCTTTCACGGAGGAAGAAGAAGAAAGGCTTTTAGCGTCTCAT---CGGATCCATGGGAACAGATGGTCTGTGATCGCTAGA---TTTTTTCCCGGTCGAACTGATAACGCTGTTAAAAACCATTGGCACGTCATCATG
Vitvi17g00159.t01	AGAGGCCATTGGAGGCCAGCTGAGGATGAGAAGCTCCGGGAATTGGTG---GAAAGG---CATGGA---CCG---------CAT---AACTGGAACGCCATAGCTGAAAAGCTC------------CCTGGAAGATCAGGGAAGAGCTGTAGGTTGAGATGGTTCAATCAGTTAGACCCCAGAATCAACCGAGCC---CCGTTTACCGAAGAGGAAGAAGAACGGCTTCTCGCTTCTCAC---CGGATCCATGGGAACCGATGGGCTGTTATTGCCAGG---CTTTTCCCCGGCCGGACTGATAACGCAGTGAAGAATCACTGGCATGTGATCATG
Acc05022.1	CGTGGGCACTGGAGACCGGCTGAGGACGAAAAACTCCGGCGATTGGTT---GAACAA---TATGGG---CCT---------CAG---AATTGGAATTCTATTGCGGAGAAGCTT------------CAAGGACGATCAGGGAAGAGTTGCAGATTGAGGTGGTTCAATCAACTAGACCCCAGAATCAACAGAAGG---CCATTCAATGAAGAAGAAGAAGAGAGGCTTCTCACGGCCCAC---CGCATCCACGGAAACAAGTGGGCCCTCATATCGAGG---CTCTTCCTTGGCCGGACCGACAACGCGGTGAAGAATCACTGGCATGTTATCATG
Solyc04g064540.4.1	CGTGGCCACTGGCGACCGGCCGAAGACGAAAAACTCCGGCAGCTTGTA---GAACAA---TATGGT---CCT---------CAA---AATTGGAACTCTATAGCTGAAAAACTT------------CAGGGAAGATCAGGGAAGAGTTGTAGATTAAGATGGTTTAACCAACTTGATCCAAGAATTAATAGAAGA---CCATTTAGTGAAGATGAAGAAGAGAAACTTATTGGTGCTCAT---AGAATACATGGAAATAAATGGGCATTAATTTCAAGA---TTATTTCCAGGTAGAACTGATAATGCTGTGAAAAATCATTGGCATGTTTTAATG
MD05G1011100	CGTGGACATTGGAGGCCTGCCGAGGATGAAAAACTCCGGCAACTTGTC---GAGCAA---TACGGT---GCA---------CAG---AACTGGAACTCTATTGCTGAGAAGCTT------------CAAGGAAGATCAGGAAAGAGTTGTAGATTGAGGTGGTTTAATCAGCTAGACCCGAGAATCAACCGAAGG---CCGTTCAGCGAGGAAGAGGAAGAGAGGCTTCTGGCAGCACAT---CGCATTCATGGAAACAAGTGGGCGCTGATAGCAAGG---CTTTTTCCCGGTCGGACTGATAATGCTGTGAAGAATCATTGGCATGTTATAATG
MD10G1010900	CGTGGACATTGGAGGCCTGCCGAGGATGAAAAACTCCGGCAACTTGTC---GAGCAA---TACGGT---GCC---------CAG---AACTGGAACTCCATCGCTGAGAAGCTT------------CAAGGAAGATCAGGAAAGAGCTGTAGATTGAGGTGGTTTAATCAGCTAGACCCGAAAATTAACCGAAGG---CCATTCAGCGAGGAAGAGGAAGAGAGGCTTCTGGCAGCACAT---CGCATTCATGGAAACAAGTGGGCACTGATAGCAAGG---CTTTTTCCCGGTCGGACTGATAATGCTGTGAAGAATCATTGGCATGTTATAATG
Vitvi18g01209.t01	CGAGGGCACTGGAGACCTGCAGAGGACGAAAAGCTCAGGCAACTTGTG---GAAGAA---TATGGT---GCC---------CAG---AACTGGAACTCGATTGCAGAGAAGCTC------------CAAGGAAGATCGGGGAAGAGTTGCAGATTGAGGTGGTTTAATCAACTCGATCCTAGAATTAACAGAAAG---CCATTTACAGAAGAAGAAGAGGAAAGGCTTCTCGCAGCACAT---CGCATTCATGGAAACAAGTGGGCACTAATTTCCAGG---CTATTTCCAGGTCGAACAGATAATGCTGTGAAGAATCATTGGCATGTAATAATG
Acc24390.1	CGTGGACATTGGAGACCGGCCGAGGACGAGAAACTCCGGCGATTGGTT---GAACAA---TATGGG---CCT---------CAG---AATTGGAATTCTATTGCGGAGAAGCTT------------CAAGGACGATCAGGTAAGAGTTGCAGATTGAGGTGGTTCAATCAATTAGACCCCAGAATCAACAGAAGG---CCATTCAGTGAGGAAGAAGAAGAGAGGCTTTTCGCGGCCCAC---CGCATCCACGGAAACAAGTGGGCCTTAATATCAAGG---CTCTTCCCAGGCCGGACCGACAACGCGGTGAAGAATCACTGGCATGTCATCATG
Vitvi04g01697.t01	AGAGGACACTGGAGGCCTGCTGAAGATGAGAAACTCCGGCAACTCGTC---GACCAG---TATGGG---CCC---------CAT---AATTGGAATTCCATTGCAGATAAGCTT------------GAGGGAAGATCAGGGAAAAGTTGCAGACTAAGATGGTTTAACCAACTTGATCCCAGAATTAATCGAAAA---CCATTTACGGAAGAAGAGGAAGAGAGGCTCCTTGCAGCTCAT---CGGATTCATGGAAACAAGTGGTCTCTGATAGCTCGC---CTATTTCCCGGTAGAACCGACAACGCTGTGAAGAATCACTACCATGTTATCATG
AtMYB054	CGAGGCCATTGGAGACCAGCTGAAGACGAGAAGCTCAAGGATCTTGTC---GAACAA---TACGGT---CCT---------CAC---AATTGGAACGCCATTGCTCTCAAGCTT------------CCTGGTCGCTCTGGTAAGAGTTGTAGATTGAGATGGTTTAATCAATTGGATCCAAGGATCAACCGAAAC---CCTTTCACGGAAGAAGAAGAAGAAAGACTTTTAGCGGCTCAT---CGGATCCATGGGAACAGATGGTCCATCATCGCAAGG---CTTTTCCCTGGAAGAACTGATAACGCCGTCAAGAACCATTGGCACGTCATCATG
Solyc05g007870.3.1	AGAGGTCATTGGAGACCAGCTGAAGATGCTAAGCTTAAAGAACTTGTT---GCTATT---TATGGC---CCT---------CAG---AATTGGAACCTTATTGCTGAAAAGTTA------------GAAGGAAGGTCAGGAAAAAGTTGTAGATTGAGATGGTTTAACCAGTTGGATCCAAGAATCAACAGAAGG---GCATTTAGTGAAGAGGAAGAGGAAAGATTAATGGCTGCTCAT---AGATTGTATGGTAACAAATGGGCAATGATAGCAAGA---CTATTTCCAGGGAGAACAGACAATGCAGTGAAGAACCATTGGCATGTAATAATG
Acc30733.1	AGAGGGCATTGGAAGCCAGCTGAGGACTCTAAACTTAAAGAGCTTGTT---GCTCTT---TATGGG---CCT---------CAG---AATTGGAACCTCATAGCAGAGAAATTG------------GAAGGAAGATCAGGCAAGAGTTGCAGATTGCGATGGTTTAACCAGTTGGACCCAAGAATCAACAGAAGG---GCATTTAGTGAGGAAGAAGAGGAGAGGCTATTGGCTGCCCAC---AGAGCTTATGGCAACAAATGGGCCATGATTGCTAGG---CTTTTCCCTGGTAGGACTGATAATGCTGTCAAGAATCATTGGCATGTGATAATG
Vitvi14g01976.t01	AGAGGGCATTGGAGGCCTGCAGAAGACTCTAAACTCAGAGAACTTGTT---GCTCTT---TATGGC---CCA---------CAG---AACTGGAACCTTATAGCAGAGAAGTTG------------GAAGGAAGATCAGGTAAGAGCTGCAGATTAAGATGGTTTAACCAGTTGGACCCAAGAATCAATAGAAGA---GCTTTCACTGAGGAAGAAGAAGAGAGGCTAATGGCAGCTCAT---AGATGGTATGGTAACAAATGGGCCATGATTGCTAGA---CTCTTCCCAGGAAGGACTGATAATGCAGTAAAAAATCACTGGCATGTTATAATG
AtMYB117	AGAGGACATTGGAGACCAGCTGAAGATGTTAAACTCAAAGAGCTTGTC---TCCATT---TACGGC---CCA---------CAA---AACTGGAACCTCATAGCTGAAAAGCTT------------CAAGGAAGATCTGGGAAGAGCTGTAGACTACGATGGTTTAACCAATTGGACCCGAGGATAAACCGAAGA---GCTTTCACAGAAGAAGAAGAGGAGAGGCTGATGCAAGCACAT---AGGCTTTATGGTAACAAATGGGCAATGATTGCGAGG---CTTTTCCCTGGTAGAACTGATAATTCAGTGAAGAACCATTGGCATGTTGTCATG
MD13G1070400	AGAGGGCATTGGAGGCCTGCTGAGGATTCCAAGCTCAAGGAACTTGTG---GCTCTT---TATGGC---CCT---------CAG---AACTGGAACCTTATTGCAGAGAAGCTG------------GAAGGAAGATCAGGTAAGAGCTGCAGATTAAGATGGTTTAACCAGCTGGACCCAAGAATCAACAGAAGA---GCTTTTACTGAGGAGGAAGAAGAAAGACTAATGCAAGCTCAT---AGAATATATGGCAACAAGTGGGCCATGATAGCCAGG---CTCTTTCCTGGAAGAACTGATAATGCTGTGAAGAACCATTGGCATGTTATCATG
MD16G1071300	AGAGGGCATTGGAGGCCTGCTGAGGATTCCAAGCTCAAGGAGCTTGTG---ACTCTT---TATGGC---CCT---------CAG---AACTGGAACCTTATTGCAGAGAAGCTG------------GAAGGAAGATCAGGTAAGAGCTGCAGATTAAGATGGTTTAACCAGCTGGACCCAAGAATCAACAGAAGA---GCTTTTACTGAGGAGGAAGAAGAAAAACTAATGCAAGCTCAT---AGAATATATGGCAACAAGTGGGCCATGATAGCCAGG---CTCTTTCCTGGAAGAACTGATAATGCTTTGAAGAACCATTGGCATGTTATCATG
AtMYB105	AGAGGACATTGGAGACCAGCTGAAGATACTAAGCTCAAAGAACTAGTC---GCCGTC---TACGGT---CCA---------CAA---AACTGGAACCTCATAGCTGAGAAGCTC------------CAAGGAAGATCCGGGAAAAGCTGTAGGCTTCGATGGTTTAACCAACTAGACCCAAGGATAAATAGAAGA---GCCTTCACTGAGGAAGAAGAAGAGAGGCTAATGCAAGCTCAT---AGGCTTTATGGTAACAAATGGGCGATGATAGCGAGG---CTTTTCCCTGGTAGGACTGATAATTCTGTGAAGAACCATTGGCATGTTATAATG
Vitvi01g01028.t01	AGAGGGCATTGGAGGCCTGCAGAGGATACCAAGCTCAAGGAACTTGTG---GCGCTT---TATGGC---CCT---------CAG---AACTGGAACCTTATAGCAGAGAAGTTA------------GAAGGGAGATCAGGTAAGAGCTGTAGATTGAGATGGTTTAACCAGCTGGACCCAAGGATCAATAGAAGA---GCTTTCAGTGAAGAGGAAGAGGAGAGGCTAATGGATGCTCAT---AGACTGTATGGTAACAAATGGGCCATGATAGCAAGG---CTTTTCCCTGGGAGAACTGATAATGCGGTCAAGAACCACTGGCATGTCATAATG
Acc06346.1	AGAGGGCATTGGAGGCCTGCAGAGGACTCAAAGCTCAAGGAACTTGTG---GGTCTC---TATGGC---CCC---------CAG---AATTGGAACCTCATTGCTGAGAAATTG------------GAAGGAAGGTCAGGCAAGAGCTGTAGGCTGAGGTGGTTCAACCAGTTGGATCCAAGGATCAACAGGAAG---GCATTCAGTGAAGAAGAGGAGGAGAGGCTAATGGCTGCTCAT---GGGCTTTATGGGAACAAGTGGGCCATGATTGCGAGG---CTCTTCCCTGGAAGGACTGACAATGCAGTCAAGAACCATTGGCATGTCATTATG
Acc31512.1	AGAGGGCATTGGAGGCCTGCAGAGGACTCGAAGCTCAAGGAGCTTGTG---GGTCTC---TATGGC---CCC---------CAG---AATTGGAACCTCATTGCTGAGAAATTG------------GAAGGAAGGTCAGGCAAGAGCTGTAGGCTGAGGTGGTTCAACCAGTTGGACCCAAGGATCAACAGGAAG---GCATTCAATGAAGAAGAGGAGGAGAGGCTAATGGCTGCTCAT---CAGCTTTATGGGAATAAGTGGGCCATGATTGCGAGG---CTCTTCCCTGGAAGAACTGACAATGCAGTCAAGAACCATTGGCATGTCATTATG
Solyc10g081320.1.1	AGAGGTCATTGGAGACCTCATGAAGATGCAAAGCTTAAAGAACTTGTT---GGTCAA---TATGGT---CCA---------CAA---AATTGGAATCTCATTGCTGAAAAACTT------------GAAGGAAGATCAGGAAAAAGTTGTAGATTGAGATGGTTTAATCAACTAGATCCAAGAATCAACAGAAAA---GCATTCTCAGAAGAAGAAGAGGAAAGATTATTATCAGCACAC---AAAATGTATGGCAACAAATGGTCAATGATTGCAAGG---CTATTCCCAGGGAGGACAGATAATGCAGTGAAGAATCATTGGCATGTTATAATG
Acc13286.1	AGAGGACATTGGAGACCTCATGAAGATGCCAAGCTCAAAGAGCTTGTT---GTCCAA---TTTGGC---CCT---------CAA---AACTGGAACTTGATTGCTGAGAAGCTC------------CAAGGAAGATCAGGTAAGAGTTGCAGATTGAGGTGGTTCAACCAGCTAGATCCAAGGATAAACAAGAGG---GCATTCAGCGAGGAAGAAGAGGAGAGGCTATTAGCAGCACAC---GGAATGTACGGGAACAAGTGGGCCCTCATAGCAAGG---GTTTTCCCTGGCAGAACAGACAATGCAGTGAAGAACCATTGGCATGTGATCATG
Acc23046.1	AGAGGACATTGGAGACCTCATGAAGATGCCAAACTCAAAGAGCTTGTT---ACCCAA---TTTGGC---CCT---------CAA---AATTGGAACTTGATTGCTGAGAAACTT------------CAAGGAAGATCAGGCAAGAGTTGCAGATTGAGGTGGTTCAACCAACTAGATCCAAGGATAAACAAGAGG---GCATTCAGTGAGGAAGAAGAGGAGAGGCTGTTAGCAACACAC---AGAATGTACGGGAACAAGTGGGCCCTCATAGCAAGG---CATTTCCCTGGCAGAACAGACAATGCAGTGAAGAACCATTGGCATGTGGTAATG
MD12G1012700	AGAGGCCATTGGAGACCAGCTGAAGATTCAAAGCTCAAAGAACTTGTG---GGACAA---TATGGT---CCT---------CAA---AACTGGAACGTTATAGCTGAGCATCTT------------GATGGTAGATCAGGGAAGAGTTGCAGATTGAGGTGGTTCAACCAGCTAGATCCAAGGATCAACAGAGGG---GCATTCAGTGAGGAGGAAGAAGAAAGGCTGCTGGCAGCCCAC---AGACTCTATGGCAACAAATGGGCAATGATTGCAAGG---CTTTTCCCTGGAAGGACTGACAATGCTGTGAAGAACCATTGGCATGTGATCATG
MD14G1010600	AGAGGCCATTGGAGACCAGCTGAAGACTCAAAGCTCAAAGAACTTGTG---GGACAA---TATGGT---CCT---------CAA---AACTGGAACATAATAGCTGAGAAACTT------------GATGGTAGATCAGGGAAGAGTTGCAGATTGAGGTGGTTCAACCAGCTAGATCCAAGGATCAACAAAAGG---GCATTCAGTGAGGAGGAAGAAGAGAGGCTGTTGGTTGCCCAC---AGACTCTATGGCAACAAATGGGCAATGATTGCAAGG---CTCTTCCCTGGAAGGACTGACAATGCTGTGAAGAACCATTGGCATGTGATCATG
AtMYB056	CGAGGACACTGGAGACCAACAGAAGATGCTAAACTCAAGGAGCTTGTT---GCCCAG---TTTGGT---CCC---------CAA---AACTGGAACTTGATTTCTAACCACCTT------------CTTGGTAGATCAGGCAAGAGTTGTAGATTGAGATGGTTTAACCAACTAGACCCAAGGATTAACAAGAGA---GCCTTCACGGAGGAAGAAGAGTTTAGGCTGTTAGCAGCTCAT---CGAGCCTATGGCAACAAGTGGGCTTTGATCTCTCGT---CTCTTTCCAGGTCGTACCGATAACGCTGTCAAGAACCATTGGCACGTCATCATG
Vitvi08g00107.t01	AGAGGCCATTGGAGGCCACATGAGGATGCCAAGCTGAGAGAGGCTGTT---GCCCAA---CATGGT---CCC---------CAG---AACTGGAACTTGATTGCCGAGAAGCTT------------GTTGGAAGATCAGGAAAGAGCTGTAGATTGAGGTGGTTTAACCAGCTAGATCCAAGGATCAACAGGAGG---GCTTTCAGTGGAGAAGAAGAAGATAGACTCTTGGCTGCACAT---AGACTTTATGGCAACAAATGGGCTATGATTGCCAGG---GCCTTTCCTGGGAGGACTGATAATGCTGTGAAGAACCATTGGCATGTGATCATG
AtMYB110	AGAGGACATTGGAGGATCTCTGAAGATACTCAGCTTATGGAGCTTGTT---TCGGTT---TACGGT---CCT---------CAA---AACTGGAACCACATTGCAGAGAGTATG------------CAAGGAAGAACAGGAAAGAGCTGCAGATTGAGGTGGTTTAACCAGTTAGATCCGAGGATTAACAAGAGA---GCTTTCAGTGATGAAGAAGAAGAGAGACTACTTGCTGCTCAT---AGAGCTTTTGGTAACAAATGGGCTATGATTGCTAAG---CTTTTCAATGGAAGAACAGATAATGCCTTGAAGAATCATTGGCATGTTCTCATG
AtMYB069	AGAGGTCACTGGAGACCTGTTGAAGATGACAATCTCCGGCAACTCGTT---GAACAA---TACGGT---CCC---------AAG---AACTGGAATTTTATTGCTCAACATCTC------------TATGGAAGATCAGGGAAAAGCTGTAGATTAAGATGGTACAACCAACTTGATCCAAACATCACCAAGAAA---CCCTTCACCGAGGAGGAAGAAGAGAGACTGCTTAAAGCTCAT---CGGATCCAAGGGAATCGTTGGGCCTCCATAGCCCGA---CTGTTCCCCGGGAGGACCGACAACGCTGTCAAAAACCATTTTCATGTCATCATG
Vitvi03g01247.t01	AGACGGCTATGGACCCGAGAAGAAGACGATGAGCTCAAACACTTTAAG---ACAGAA---TACCCC---AAT---------CTA---CCTTGGGGAGAGATCATAAAGCTGGCGAAC---------CTGGACAGGGATGAAAAGAGTTGTTCACATAGGTGGAATAACTATCTGCGCCCTGATATCAACAAAGGG---GAATTCTTCCCACAGGAAGATGAACTCATTATCCATCTAAAG---AGC---CTTGGTGTGAGCTGGGCATCTATGGCAAAA---CATCTCGAGCGGCGATCTCCTAATGCTATCAAGAATCGCTGGTACAACCACTTG
Acc14071.1	AAGGGAGCTTGGTCCAAACAAGAAGATCAAAAGCTCATTGAGTACGTT---CGGAGG---CACGGT---GTA---------GGA---AGTTGGCGAACCCTACCTCAGGCTGCAGGC---------CTACTTCGTTGCGGTAAAAGTTGCAGACTTAGATGGAATAACTATCTAAGGCCAAACCTCAAAAGAGGC---AAATTTGATGAAGATGAAGAAGATCTCATCATCAAGCTTCAT---GCACTCCTTGGCAACCGGTGGTCTTTGATAGCTGGG---AGATTACCTGGGCGAACCGACAATGAAGTGAAAAACCATTGGAACTCTCATTTG
Acc31204.1	AAAGGGGCATGGTCCAAGCAAGAGGATCAGAAGCTCATTGACTACATT---CGAACA---CACGGG---AAA---------GGT---TACTGGCGAACCCTACCTCAGGCTGCAGGG---------CTGCTTCGGTGTGGGAAAAGTTGTAGGCTACGATGGATAAATTACCTAAGGCCGGACTTGAAAAGAGGC---AACTTCGCGGAGGATGAAGAAGATCTCATCATCAGGCTTCAT---GCACTCCTAGGCAACCGGTGGTCGTTGATAGCGGGG---AGACTGCCAGGACGAACGGATAATGAAGTGAAGAACTATTGGAACTCCCATTTG
Acc02217.1	AAGGGAGCATGGACCAAGCAAGAAGATCAGAAACTTGTCGACTACATT---CGCACT---CATGGC---GAA---------GGT---TGCTGGCGTACCCTCCCCAAGGCGGCCGGG---------TTGCTTCGTTGCGGTAAAAGTTGCAGATTACGATGGATAAACTATCTAAGGCCGGACATCAAACGGGGC---AATTTTGCCCAAGATGAAGAGGACCTCATCATCAAGCTCCAC---GCCCTCCTCGGCAACCGGTGGTCATTGATAGCCGGA---AGATTACCAGGGCGAACTGACAACGAAGTAAAAAATTACTGGAACTCTCACGTT
Vitvi01g00401.t01	AAAGGAGCTTGGTCCAAGCAGGAAGACCAGAAGCTGATAGATTACATT---CGAAAA---AACGGC---GAA---------GGC---TGCTGGAGAACCCTCCCTCAGGCTGCAGGC---------CTACTTCGTTGCGGTAAAAGTTGTCGCTTAAGATGGATAAATTATCTAAGGCCAGACCTTAAAAGAGGC---AACTTTGCTGAAGATGAAGAAGATCTTATCATCAAACTTCAT---GCACTCCTAGGCAACCGCTGGTCACTGATAGCTGGG---AGACTGCCTGGAAGGACAGACAATGAAGTAAAGAACTACTGGAATTCTCATTTA
Vitvi17g00231.t01	AAAGGAGCTTGGTCGAAGGAGGAAGACCAGAAGCTTATTGATTACATC---CAAAAG---CATGGT---GAA---------GGT---AGCTGGCGCTCACTTCCACAAGCGGCAGGC---------TTGCTTCGTTGCGGCAAAAGTTGCCGGTTGAGATGGCTAAACTATCTAAGGCCAGACCTAAAGCGAGGC---AACTTTGCTGAAGATGAAGAAGACCTCATCGTCAAACTCCAT---GCTCTCTTAGGAAACCGATGGTCCCTGATAGCGGGT---AGATTGCCAGGAAGGACTGACAATGAGGTGAAGAATTACTGGAATTCTCATCTA
MD13G1026400	AAAGGAGCTTGGTCCAAGCAAGAAGACCTCAAGCTCATCGATTACATT---CGTAAA---CATGGC---GAG---------GGT---TGTTGGCGTACCCTTCCTCAGGCTGCAGGC---------CTACTTCGTTGTGGTAAAAGTTGTAGGCTGAGATGGATAAACTATCTACGACCAGACCTCAAAAGAGGC---AACTTTGCAGAAGATGAAGAAGATCTCATCGTCAAGCTTCAT---GCGCTCCTAGGCAACAGGTGGTCATTGATTGCTGGG---AGATTGCCAGGACGTACAGACAATGAAGTGAAAAACTATTGGAACTCTCATTTG
MD16G1029400	AAAGGAGCTTGGTCCAAGCAAGAAGACCTGAAGCTCATTGAATACATT---CGTAAA---AATGGC---GAG---------GGT---TGTTGGCGTACCCTTCCTCAGGCTGCAGGC---------CTCCTTCGTTGTGGTAAAAGTTGTAGGCTGAGATGGATAAACTATCTACGACCAGACCTTAAAAGAGGC---AACTTTGCTGAAGATGAAGAAGATCTCATCATCAAGCTTCAT---GCACTCCTAGGCAACCGGTGGTCATTGATTGCTGGG---AGATTGCCAGGACGTACAGACAATGAAGTGAAAAACTACTGGAACTCTCATTTG
novel_Ac_unmapped	AAAGGAGCATGGTCCAAGCAAGAAGACCAGAAGCTCATCGACTACATC---CAAAAG---CACGGT---GAG---------GGT---AACTGGCGATTGCTCCCAAAGGGTGCAGGT---------TTGCTTAGGTGTGGGAAAAGTTGTAGGTTGAGATGGATGAACTATCTGAGGCCAGACCTAAAAAGAGGA---AACTTTGGGGAAGATGAAGAAGACCTTATCATCAAGCTCCAT---GCTCTCTTAGGAAACAGGTGGTCACTGATAGCCGGA---AGATTGCCGGGGCGCACCGACAACGAGGTGAAAAACTACTGGAATTCTCATCTA
Vitvi17g00232.t01	AAGGGGGCTTGGTCCAAGCAAGAAGACCAGAAGCTCATTGATTATATC---CAAAAG---CATGGT---GAA---------GGT---TGCTGGAGCTCACTTCCTCAGTCTGCAGGC---------TTGCTTCGTTGCGGGAAAAGTTGCCGGCTGAGATGGGTGAACTACCTAAAGCCTGATGTTAAGCGTGGG---AACTTTGGGGAAGACGAAGAGGACCTCATCATTAAGCTCCAT---GCGCTTCTTGGAAACAGGTGGTCATTGATAGCGGGA---AGATTGCCCGGAAGGACAGACAATGAAGTAAAGAACTATTGGAATTCTCATCTA
MD09G1261200	AAAGGAGCTTGGTCTAAACAAGAAGACCAAAAACTCATTGATTACATT---AAGACT---CATGGG---GAA---------GGC---TGCTGGCGATCTCTCCCCAAGGCTGCAGGG---------TTGCACCGGTGTGGCAAAAGTTGTAGGCTAAGATGGATAAACTATTTAAGGCCAGACATCAAACGTGGT---AACTTTGAGCAAGATGAAGAAGAACTCATCATCAAACTACAT---GCCCTCCTTGGCAACCGGTGGTCGTTGATTGCTGGA---AGGCTGCCCGGTAGGACGGACAATGAGGTTAAGAACTACTGGAATTCTCACATC
Vitvi14g00974.t01	AAGGGAGCTTGGTCTAAGCAAGAAGACCAGAGGCTCATTGATTACATC---AAGACT---CATGGT---GAA---------GGC---TGTTGGCGTTCTCTCCCCAAGGCTGCAGGG---------TTGCATCGCTGTGGCAAAAGCTGCAGGCTGAGATGGATAAACTATCTAAGACCAGACCTCAAACGCGGT---AACTTCGGCCAAGATGAAGAGGACCTCATAATCAAGCTCCAT---GCCCTCCTCGGGAACAGGTGGTCATTGATAGCTGGA---AGGTTGCCCGGGCGGACGGACAACGAGGTTAAGAACTACTGGAACTCTCATATC
Acc05172.1	AAAGGGGCATGGACCAAGGAGGAGGACCAGCGCCTCATCAACTACATC---CGCTCA---CACGGG---GAG---------GGA---TGCTGGCGCTCCCTCCCCAAAGCAGCCGGA---------TTGCTCCGATGTGGAAAGAGTTGCAGACTCCGGTGGATAAACTATCTCCGGCCTGATCTCAAGAGGGGT---AATTTCACTGAAGAAGAAGATGAACTCATTATTAAGCTTCAC---AGCCTCCTCGGAAACAAGTGGTCTTTGATAGCTGGA---AGGTTACCGGGAAGAACCGATAACGAGATCAAGAATTACTGGAACACTCACATC
Acc24122.1	AAAGGGGCATGGACCAAGGAGGAGGACCAGCGCCTCATCAACTACATC---CGCTCC---CACGGC---GAG---------GGC---TGCTGGCGCTCCCTCCCCAAAGCAGCCGGA---------TTGCTCCGATGTGGCAAGAGTTGCAGACTCCGGTGGATAAACTATCTCCGGCCTGATCTCAAGAGGGGC---AATTTCACGGAAGAAGAAGATGAACTCATTATTAAGCTTCAC---AGTCTCCTCGGAAACAAGTGGTCTTTGATAGCTGGA---AGATTACCGGGAAGAACCGATAACGAGATCAAGAATTACTGGAACACTCACATC
AtMYB004	AAAGGAGCATGGACGAAAGAAGAGGACGAGAGGCTCGTCGCCTACATT---AAAGCT---CATGGA---GAA---------GGC---TGCTGGAGATCTCTCCCCAAAGCCGCCGGA---------CTTCTTCGCTGTGGCAAGAGCTGCCGTCTCCGGTGGATCAACTATCTCCGGCCTGACCTTAAGCGTGGA---AACTTCACCGAGGAAGAAGACGAACTCATCATCAAGCTCCAT---AGCCTTCTTGGCAACAAATGGTCGCTTATTGCCGGG---AGATTACCGGGAAGAACAGATAACGAGATAAAGAACTATTGGAACACGCATATA
Solyc01g111500.3.1	AAAGGAGCTTGGACTAAAGAAGAAGATGAACGACTTATTTCTTATATT---AAAACT---CACGGC---GAA---------GGT---TGCTGGAGATCCCTTCCTAAAGCTGCCGGA---------CTTCTCCGATGCGGTAAAAGTTGCCGTCTCCGATGGATTAATTACTTGAGACCGGACCTTAAACGCGGT---AATTTTACTGAAGAAGAAGATGAACTCATTATCAAACTCCAT---AGCCTCCTTGGTAACAAATGGTCACTTATAGCCGGA---AGATTACCAGGAAGAACAGATAATGAGATAAAAAATTACTGGAATACGCACATA
Solyc10g055410.2.1	AAAGGAGCATGGACTAAAGAAGAAGATGAAAGACTAATTTCTTACATT---AGAGCT---CATGGT---GAA---------GGT---TGTTGGAGGTCTCTTCCTAAAGCTGCTGGA---------CTTCTTCGATGCGGTAAAAGTTGTCGTCTCCGATGGATTAATTACTTAAGACCTGACCTTAAACGTGGT---AACTTTACTGAAGAAGAAGATGAACTCATTATCAAACTCCAT---AGCCTCCTTGGAAACAAGTGGTCGCTTATAGCAGGA---AGATTACCAGGAAGAACAGATAACGAGATAAAAAACTATTGGAACACACATATA
Acc07135.1	AAAGGGGCATGGACCAAGGAAGAGGACGATCGGCTGATCGCGTACATC---CGGTCC---CATGGG---GAG---------GGC---TGCTGGAGGTCGCTGCCCAAGGCCGCCGGC---------CTTCTCCGCTGCGGAAAGAGCTGCCGCCTCCGGTGGATCAATTACCTGAGGCCTGACCTCAAGAGAGGC---AATTTCACTGAAGAGGAAGATGAGCTCATCATCAAATTCCAT---AGCCTCCTTGGCAACAAATGGTCTCTTATAGCTGGA---AGATTACCAGGAAGAACAGACAATGAGATAAAAAACTACTGGAACACCCACATC
Acc10801.1	AAAGGGGCATGGACCAAGGAAGAGGACAATCGGCTGATAGCGTACATC---CGGGCT---CACGGG---GAG---------GGC---TGCTGGCGGTCGCTGCCCAAGGCCGCTGGC---------CTCCTTCGCTGTGGAAAGAGCTGCCGTCTCCGGTGGATCAATTACCTGAGGCCTGACCTCAAGAGAGGC---AATTTCACTGAGGAAGAAGATGAGCTCATCATCAAACTCCAT---AGCCTCCTTGGCAACAAATGGTCTCTTATAGCTGGA---AGAATGCCGGGAAGAACAGATAATGAGATAAAAAACTACTGGAACACCCACATC
Acc07258.1	AAAGGGGCATGGACAAAGGAGGAAGATGATAGGCTGATAGCGTATATC---CGGGCC---CACGGG---GAG---------GGG---TGCTGGCGATCGCTGCCAAAGGCCGCCGGA---------CTCCTCCGCTGCGGCAAGAGCTGCCGCCTCCGGTGGATCAACTACCTCAGGCCTGACCTTAAGAGGGGA---AACTTCACTGAAGAGGAAGATGAGCTCATCATCAAGCTCCAT---AGCCTCCTTGGTAACAAATGGTCTCTAATAGCTGGA---AGATTACCGGGAAGAACTGACAATGAGATAAAAAACTACTGGAACACCCACATA
Vitvi03g00136.t01	AAAGGGGCATGGACCAAGGAGGAAGATGATCGCCTCATCGCTTATATC---CGGGCA---CACGGC---GAG---------GGC---TGCTGGAGGTCTCTCCCCAAGGCCGCAGGC---------CTTCTCCGATGTGGGAAAAGTTGCCGCCTCCGATGGATAAACTACCTGAGGCCTGACCTCAAGCGGGGA---AACTTCACCGAGGAAGAAGATGAACTCATCATCAAACTGCAT---AGTCTCCTTGGCAACAAATGGTCTCTTATAGCTGGG---AGATTACCAGGAAGAACAGATAATGAAATAAAGAATTACTGGAACACCCACATA
MD05G1120600	AAAGGAGCTTGGACCAAGGAAGAAGACGACCGCCTCATTGCCTACATC---AGAGCT---CACGGC---GAA---------GGC---TGCTGGCGTTCGCTGCCCAAGGCGGCGGGC---------CTCCTTCGATGTGGGAAGAGCTGCAGGCTGCGGTGGATCAACTACCTTAGACCTGATCTCAAGCGTGGC---AATTTCACGGAAGAAGAAGATGAGCTCATCATCAAACTCCAT---AGCCTCCTCGGAAACAAATGGTCTTTGATAGCTGGA---AGGCTGCCTGGAAGAACAGACAATGAGATAAAGAACTACTGGAACACCCACATA
MD10G1124100	AAAGGAGCTTGGACCAAGGAAGAAGACGACCGCCTCATTGCCTACATC---AGAGCT---CACGGC---GAG---------GGT---TGCTGGAGGTCACTGCCCAAGGCGGCGGGC---------CTCCTCCGATGCGGGAAGAGCTGCAGGCTGCGGTGGATCAACTACCTTAGACCTGATCTCAAGCGTGGC---AATTTCACTGAAGAAGAAGATGAGCTCATCATCAAACTCCAT---AGCCTCCTCGGAAACAAATGGTCTTTGATAGCTGGA---AGGCTGCCTGGAAGAACAGACAATGAGATAAAGAACTACTGGAACACCCACATA
Acc16307.1	AAAGGGGCATGGACAAAGGAGGAAGATGATAGGCTGAAAGCGTATATC---AGGGCC---CATGGG---GAG---------GGG---TGCTGGCGATCGCTGCCAAAGGCCGCCGGA---------CTCCTTCGCTGCGGCAAGAGCTGCCGCCTCCGGTGGATCAACTACCTCAGGCCTGACCTCAAGAGGGGC---AATTTCACTGAAGAGGAAGATGAACTCATCATCAAGCTCCAT---AGCCTCCTTGGCAACAAATGGTCACTAATAGCTGGC---AGATTACCTGGAAGAACAGATAATGAAATAAAGAATTACTGGAATACCCATATA
Solyc06g065100.3.1	AAAGGAGCATGGACTAAAGAAGAAGACCAACGCCTCATCAATTATATA---CGTGCT---CATGGG---GAA---------GGT---TGCTGGCGTTCTCTTCCTAAAGCTGCAGGA---------TTGTCAAGATGTGGAAAGAGTTGCAGATTGAGATGGATAAATTATTTAAGGCCTGATCTCAAAAGAGGG---AATTTTACAGAAGAAGAAGATGAATTGATAATCAAACTTCAT---AGTTTGCTTGGAAACAAATGGTCAGTTATAGCCGGA---AGATTACCTGGAAGAACGGATAACGAAATCAAGAACTATTGGAATACACATATT
Vitvi04g01486.t01	AAAGGTGCCTGGACTAAAGAAGAGGATGACAGGCTTATCGCCCACATC---CAAGCT---CACGGT---GAG---------GGC---TGCTGGCGCTCCCTTCCCAAAGCTGCTGGA---------CTTCTCCGTTGCGGCAAAAGCTGCCGTCTCCGGTGGATTAATTATCTGCGCCCTGATCTTAAGCGCGGC---AACTTCACTGATGAAGAGGATGAGCTCATTATCAAGCTACAC---AGCCTCCTTGGTAACAAGTGGTCTCTTATAGCCGGA---AGATTACCGGGGAGAACTGACAACGAGATCAAAAACTACTGGAACACCCATATA
MD08G1220500	AAAGGGGCATGGTCGAAAGAGGAGGACCAGCGCCTCATCGACTACATC---CGCCAA---CACGGC---GAG---------GGT---TGCTGGCGCTCCCTCCCTAAAGCCGCCGGG---------TTGCTTAGGTGCGGCAAGAGTTGCAGATTGAGATGGATAAACTACCTCCGCCCCGACCTCAAGCGTGGG---AATTTCACACAGGAAGAAGATGAACTCATCATCAAGCTTCAT---AGCTTGCTGGGAAACAAATGGTCGTTGATTGCGGCG---CGATTGCCGGGAAGAACCGATAACGAGATTAAAAACTACTGGAACACTCACGTC
MD15G1411200	AAAGGGGCATGGACGAAGGAGGAGGACCAGCGCCTCATCGACCACATC---CGCCAG---CACGGC---GAG---------GGC---TGCTGGCGCTCCCTCCCTAAAGCCGCCGGG---------TTGCTCAGGTGCGGCAAGAGTTGCAGGTTGAGATGGATAAACTACCTCCGCCCTGACCTCAAGCGCGGC---AATTTCACACAAGAAGAAGATGAACTCATCATCAAGCTTCAT---AGCTTGCTTGGAAACAAATGGTCATTGATTGCGGGC---CGATTGCCGGGAAGAACCGACAACGAGATCAAAAACTACTGGAACACACACATC
AtMYB007	AAAGGTGCTTGGACTAAAGAAGAAGATGAGAGACTAGTCTCTTACATC---AAGTCT---CACGGT---GAA---------GGT---TGTTGGCGATCTCTTCCTAGAGCCGCTGGT---------CTCCTTCGCTGCGGTAAAAGCTGCCGTCTTCGGTGGATTAACTATCTCCGACCTGATCTCAAAAGAGGA---AACTTTACACATGATGAAGATGAACTTATCATCAAGCTTCAT---AGCCTCCTAGGCAACAAGTGGTCTTTGATTGCGGCG---AGATTACCTGGAAGAACAGATAACGAGATCAAGAACTACTGGAACACACATATA
AtMYB006	AAAGGAGCTTGGACTAAAGAAGAAGATCAACGTCTCGTAGATTATATC---CGTAAT---CACGGT---GAA---------GGT---TGTTGGCGTTCTCTTCCTAAATCCGCTGGA---------TTGTTGCGTTGTGGTAAAAGTTGTAGATTGAGATGGATTAATTACCTTCGTCCTGATCTTAAACGTGGT---AATTTTACTGATGATGAAGATCAAATCATCATCAAACTCCAT---AGCTTACTCGGTAACAAATGGTCATTGATAGCTGGA---AGATTACCAGGAAGAACAGATAACGAAATAAAGAATTATTGGAACACTCATATT
AtMYB003	AAAGGAGCTTGGACTAAAGAAGAAGATCAGCTTCTTGTTGATTACATC---CGTAAA---CACGGT---GAA---------GGT---TGCTGGCGATCTCTCCCTCGCGCCGCTGGA---------TTACAAAGATGTGGTAAGAGTTGTAGATTGAGATGGATGAATTATCTAAGACCAGATCTCAAAAGAGGC---AATTTTACTGAAGAAGAAGATGAACTCATCATCAAGCTCCAT---AGCTTGCTCGGTAACAAATGGTCTTTAATAGCTGGG---AGATTACCAGGAAGAACAGATAACGAGATCAAGAACTATTGGAACACTCATATC
Vitvi07g02009.t01	AAAGGTGCATGGACCAAGGAGGAGGACCAGCGCCTCATCGCCTATATC---AAGACT---CATGGT---GAA---------GGC---TGTTGGAGGTCTCTCCCCAAAGCTGCCGGG---------CTGCTGAGATGTGGGAAGAGTTGCAGGCTTAGATGGATAAACTATCTCAGGCCTGATCTGAAGAGAGGG---AACTTCACTGACGAAGAAGATGAGCTCATCATCAACCTCCAC---AGCTTCTTTGGAAACAAATGGTCTCTCATTGCGGGG---AGATTACCGGGAAGAACTGATAATGAGATCAAGAACTACTGGAACACCCACATC
AtMYB032	AAAGGAGCTTGGACTAAGGAAGAAGACGATAAGCTCATCTCTTACATC---AAAGCT---CACGGT---GAA---------GGT---TGTTGGCGTTCTCTTCCTAGATCCGCCGGT---------CTTCAACGTTGCGGAAAAAGCTGTCGTCTCCGATGGATTAACTATCTCCGACCTGATCTCAAGAGGGGT---AACTTCACCCTCGAAGAAGATGATCTCATCATCAAACTACAT---AGCCTTCTCGGTAACAAGTGGTCTCTTATTGCGACG---AGATTACCAGGAAGAACAGATAACGAGATTAAGAATTACTGGAACACACATGTT
Solyc05g008250.2.1	AAAGGAGCTTGGTCTAAACAAGAAGATCAAAAACTCATTGATTATATC---ACTAAA---CATGGT---GAA---------GGT---TGCTGGAGAAATTTACCTAAAGCTGCTGGC---------CTGCTTCGTTGTGGAAAAAGTTGTAGGCTAAGATGGATGAATTATCTTAATCCAAATCTAAAAAGAGGA---AATTTTTCTGAGGATGAAGATGATCTAATCATCAAGCTTCAT---GCTCTCCTTGGCAATAGGTGGTCGTTAATAGCAGGA---AGATTGCCAGGACGAACGGATAATGAAGTGAAGAATTATTGGAATTCTCATTTG
MD06G1229600	AAAGGAGCATGGTCTAAGCAAGAAGATCAGAAACTCATTGACTACATC---CAGAAA---CATGGC---GAA---------GGA---TGTTGGAATTCTCTTCCTCATGCTGCAGGG---------TTGAGTCGGTGTGGTAAAAGTTGTCGACTGAGGTGGATAAACTATCTAAGGCCAGATCTTAAACGCGAA---AGTATTCGAGAAGATGAAGAGGACCTCATCATCAGGCTTCAT---GCGCTCCTTGGGAATAGGTGGTCACTGATAGCCGGA---AGACTGCCGGGAAGGACGGACAATGAGGTGAAGAATTACTGGAACACTCATATA
MD14G1234500	AAAGGAGCATGGTCTAAGCAAGAAGATCAGAAACTGATTGACTACATC---CAGAAA---CACGGT---GAA---------GGT---CGTTGGAATTCTCTTCCTAAGGCTGCAGGG---------TTGCGTCGGTGTGGCAAAAGTTGTCGACTGAGATGGATAAACTATCTAAGGCCAGATCTTAAACGCGGA---AGTATTGGAGAAGATGAAGAGGACCTCATCATCAGGCTTCAT---GCACTCCTGGGGAATCGGTGGTCACTGATAGCCGGA---AGACTGCCGGGAAGGACAGACAATGAGGTGAAGAATTACTGGAACTCTCATATA
MD06G1229700	AAAGGAGCATGGTCGAAGCAAGAAGATGAGAAGCTCACTCAATATGTT---GAAAAA---AATGGC---GAA---------GGA---AGCTGGCGTTCCCTTCCACTAGCTGCAGGC---------TTGCTTCGTTGTGGAAAGAGCTGTAGATTAAGATGGGTAAATTATCTAAGGCCAAACGTGAAACGTGGC---AACTTTGGTGAAGATGAAGAGGACCTAATCATCAGGCTCCAT---GCACTTCTTGGAAATAGGTGGTCGTTAATTGCTGGA---AGATTGCCGGGACGAACTGACAATGAAGTGAAGAATTACTGGAACACTCATCTA
MD14G1234600	AAAGGAGCATGGTCGAAGCAAGAAGATGAGAAGCTCACTGAATTTGTT---GAAAAA---AATGGC---GAA---------GGA---AGCTGGCGCTCCCTTCCACTTGCTGCAGGC---------TTGCTCCGTTGTGGAAAGAGCTGTAGATTAAGATGGGTAAATTATCTAAGGCCAAACTTGAAACGTGGC---AACTTTGGTGAAGATGAAGAGGACCTAATCATCAAGCTCCAT---GCACTTCTTGGAAACAGGTGGTCGCTAATTGCTGGA---AGATTGCCGGGACGAACTGACAATGAAGTGAAGAATTACTGGAACACTCATCTA
AtMYB008	AAAGGAGCATGGACTAAAGAAGAAGATCAACGTCTTATTGATTATATA---CGTAAT---CATGGT---GAA---------GGC---TCTTGGCGTTCTCTTCCTAAATCCGTTGGG---------TTGTTGCGTTGTGGAAAAAGTTGTAGATTAAGATGGATTAATTACCTTCGTCCTGATCTTAAACGTGGA---AATTTCACTGATGGTGAAGAGCAAATCATTGTCAAACTTCAT---AGTTTATTTGGCAACAAATGGTCTTTGATTGCTGGG---AAATTACCGGGAAGAACCGATAATGAGATTAAAAATTATTGGAACACTCATATA
Vitvi18g01867.t01	AGAGGTTCCTGGAGCAAAGAGGAAGACGACCGCCTCATCCACTACATC---CGTCTT---AATGGC---CAC---------GGA---TTTTGGCGATCTCTTCCCAAAGCCGCTGGA---------TTACTCCGATGCGGCAAGAGTTGTCGGCTTCGGTGGATAAACTACCTTCGGCCTGATGTCAAGCGCGGA---AACTTCGCCATAGATGAAGACGAACTCATCATCAAACTTCAC---AAATTGCTAGGAAACAAGTGGTCGCTGATCGCGGGG---CGATTGCCCGGAAGAACAGACAACGAGATCAAAAACCACTGGAACACTCACATC
Vitvi18g01868_corrected	CGAGGTGCTTGGACCAAAGAAGAAGACGACCGCCTCATCGAATACATC---CGTATG---AATGGC---CAT---------GGA---TCCTGGCGATCTCTTCCCAAAGCCGCTGGA---------TTGCTCCGATGCGGCAAGAGTTGTCGGCTTCGGTGGATAAACTACCTTCGGCCTGATGTCAAGCGCGGA---AACTTCACCATAGATGAAGACGAACTCATCATCAAACTTCAC---AAATTGCTAGGAAACAAGTGGTCGCTGATCGCGGGG---CGATTGCCCGGAAGAACAGACAACGAGATCAAGAACCACTGGAACACTCACATC
Acc08348.1	AGAGGTCCATGGACTGCTAGAGAGGACTCATTGCTTACAAATTATATT---CAGGTT---CATGGT---GAA---------GGC---AATTGGAGATCATTGCCTAAAAAAGCTGGA---------TTGCTTAGATGCGGAAAGAGTTGCAGACTACGATGGATGAACTATCTACGACCGGACATCAAGAGAGGG---AACATCACCCCTGATGAGGACGACCTTATCGTAAAAATGCAC---GCTCTTTTAGGCAACCGATGGTCTCTAATCGCTGGA---AGGCTACCGGGTCGAACCGATAACGAGATCAAGAATTACTGGAACACCCATCTC
Vitvi16g01523.t01	AGACGGCTATGGACCCCAGAAGAAGACGATAGGCTCATAGAATTTAAG---CGCAAC---TACCCC---GAT---------CGA---CCTTGGCCAGGTACCGCAGATCTGGCAGGG---------CTGGACAGGCGTGATAAGAGTTGTTGGGAGAGGTGGTATAACCATCTGAAGCCTGGTGTCAACAAAGAG---AACTTCTCCGAAGAGGAAGATGACATCATCATCCGCATCCAGCGAACGGAGCATAGGAATGAGTGGGCATATATGGCAAAAGAATATCTTCAAGGGCGAACCGCTAATGCTATCAAGAACCGTTGGAACAACCATTTG
Vitvi16g01522.t01	AGACGGCTATGGACCCCAGAAGAAGACGATAGGCTCATAGAATTTAAG---CGCAAC---TACCCC---TAT---------CGA---CCTTGGCCAGGTACCGCAGATCTGGCAGGG---------CTGGACAGGAGTGATAAGAGTTGTTGGGAGAGGTGGAAAAACCATCTGAAGTCTGGTGTCAACAAAGAG---AACTTCTCCGAAGAGGAAGATGACATCATCATCCGCATCCAGCGAACGGAGCATAGGAATGAGTGGGCATTTATGGCAAAAGAATATCTTCAAGGGCGAACCGCTAATGCTATCAAGAACCGTTGGAACAACCATTTG
Acc19761.1	AGAGGTCCATGGACTGCTAGAGAAGACTCATTGCTTACAAACTATATT---CAGGTT---CATGGT---GAA---------GGC---AACTGGAGATCTTTGCCTAAAAAAGCTGGA---------TTGCTTAGATGTGGAAAGAGTTGCAGACTAAGATGGATGAATTATCTACGACCGGACATCAAGAGAGGG---AACATCACCCCTGACGAGGACGACCTTATCGTAAAAATGCAT---GCCCTTTTAGGCAATCGATGGTCTCTAATCGCTGGA---AGATTACCGGGTCGAACCGATAACGAGATCAAGAACTACTGGAACACCCATCTC
MD07G1153200	AGAGGTCCATGGACTCCTAGAGAAGACACATTACTCACCAAGTATATT---GAAGCT---CATGGT---GAA---------GGC---CATTGGAGATCCTTGCCAAAAAAAGCTGGC---------CTCCTCAGGTGTGGGAAGAGTTGCAGGCTAAGGTGGATGAACTATCTAAGACCAGACATAAAGAGAGGC---AACATAACCCCCGATGAAGATGACCTAATTATCAGACTACAT---TCACTTCTTGGCAACCGTTGGTCTCTCATCGCCGGT---AGGCTTCCGGGTCGAACCGATAATGAGATCAAGAACTACTGGAACACCCATCTT
Vitvi15g00938_corrected	AGAGGTTCATGGACTGCCAGAGAAGACACATTGCTGACCAAGTATATT---CAGGCT---CATGGT---GAA---------GGC---CACTGGAGATCTCTCCCCAAGAAAGCTGGT---------CTTTTGAGATGTGGGAAGAGTTGCAGGCTGAGATGGATGAATTATCTAAGGCCGGATATCAAAAGAGGA---AACATCACGCCGGACGAAGACGACCTAATTATCAGACTGCAT---TCACTTTTGGGAAATCGGTGGTCTCTCATCGCAGGT---AGGCTTCCAGGTCGAACCGATAATGAGATCAAGAACTACTGGAACACCCATCTG
MD01G1084400	AGAGGTCCATGGAGTAACAGAGAAGACACATTACTCACCCAGTATATT---GAAGCT---CATGGT---GAA---------GGC---CAATGGAGATCCTTGCCAGAAAAAGCTGGC---------CTCCTCAGGTGTGGAAAGAGTTGCAGGCTAAGGTGGATGAACTATCTAAAACCAGACATAAAGAGAGGC---AACATAACCTCCGATGAAGATGACCTAATTATCAGACTACAT---TCATTACTTGGCAACCGTTGGTCTCTCATTGCCGGT---AGGCTTCCAGGTCGAACTGACAACGAGATCAAGAACTACTGGAACACCCATCTT
Acc12805.1	AGGGGTGCATGGACAGCTGAAGAAGATCGAAAGCTTGCCGAGGTCATT---GAAATC---AACGGT---CCA---------AGG---AGGTGGAAGACAATTGCAGCCAAAGCAGGT---------CTGAATAGGTGTGGTAAGAGTTGCAGATTGAGATGGATGAATTACTTAAGACCTAACATCAAGAGAGGA---AACATAACAGAACAAGAAGAAGACTTGATTCTTAGGCTTCAC---AAACTACTAGGAAACAGGTGGTCTTTGATTGCGGGA---AGAATACCAGGTCGAACAGATAATGAAATCAAGAACTATTGGAATTCTCATTTG
MD09G1183800	AGGGGAGCATGGACAGCAGAAGAAGATCAGAAACTGGCTGAGGTTATT---GAAATA---CATGGT---GCA---------AAA---AGGTGGAAGACAATTGCATCTAAAGCAGGC---------CTCAATAGGTGTGGTAAAAGTTGCAGGCTAAGATGGTTGAACTATCTCAGACCAAACATCAAGAGAGGC---AACATATCTGAGCAAGAAGAGGACTTGATCGTTAGGCTTCAC---AAACTTCTTGGAAATAGGTGGTCTTTGATTGCCGGG---CGATTGCCGGGTCGAACAGATAATGAAATAAAAAACTACTGGAATTCTCATTTG
Acc22334.1	GGTGGCGCATGGACTGCTGAAGAAGATAAAAAACTAGCTGAGGTTATT---GAAATC---CATGGT---CCA---------AAG---AGGTGGAAAACAATTGCAGCTAAAGCAGGG---------CTGAATAGGTGTGGTAAGAGTTGCAGATTAAGATGGCTCAACTACCTAAGACCTAACATCAAGAGAGGA---AACATATCAGACCAAGAAGAAGACTTGATTCTTAGGCTTCAC---AAACTCCTAGGGAACAGGTGGTCTTTGATTGCCGGA---AGACTACCGGGACGAACAGATAATGAAATCAAGAACTACTGGAATTCTCATTTG
MD15G1050300	AGAGGCTCCTGGACGGCAGAGGAGGACCAAAAACTTGCTCAAGTTATA---GAAATC---CACGGT---CCG---------AGG---CGTTGGAAGTCCATTGCAACTAAAGCAGGT---------CTTAAGCGATGTGGGAAGAGTTGCAGGTTAAGATGGATGAACTATCTTAGACCTAATATTAAGAGAGGC---AATATTTCAGACCAAGAAGAAGACTTAATTCTCAGGCTTCAT---AAGCTTCTGGGAAACAGGTGGTCGTTGATTGCCGGA---AGACTACCTGGTCGAACAGATAACGAGATCAAGAATTACTGGAACTCTCATTTG
MD00G1092300	AAGGGAGCATGGACAACCGAAGAAGATCAGAAACTGGCTGAAGCTATT---GAAACA---CATGGT---GCA---------AAA---AGGTGGAAGACAATTGCATCTAAAGCAGGC---------CTCAATAGGTGTGGCAAGAGTTGCAGGCTAAGATGGTTGAACTATCTCAGACCAAACATCAAGAGAGGC---AACATATCTGACCAAGAAGAGGACTTGATCGTTAGACTTCAC---AAACTTCTTGGAAATAGGTGGTCTTTAATTGCCGGA---CGATTGCCTGGTCGAACAGATAATGAAATAAAAAACTACTGGAATTCTCATTTG
Vitvi09g00110.t01	AGGGGAGCATGGACAGCAGAAGAAGATAGAAAACTGGCTGAGGTTATT---GAAGTC---CATGGT---GCC---------AAG---AGGTGGAAGATGATTGCAACCACAGCAGGT---------TTGAATCGGTGTGGGAAGAGTTGCAGGCTTCGATGGATGAATTATCTAAGACCCAACATCAAGAGAGGC---AACATATCAGACCAGGAAGAGGACTTGATACTCAGGCTTCAC---AAACTCTTGGGAAACAGGTGGTCTTTGATTGCTGGA---AGATTGCCAGGTCGAACAGATAATGAGATAAAGAACTACTGGAATTCTCATTTG
Acc15823.1	AAAGGAGCATGGACAGAAGAGGAAGACCGAAAACTGGCTGAGTATATT---GAAGTC---CATGGA---TCA---------AAG---AAGTGGAAGACAATAGCTACCAAGTCAGGT---------TTGAACAGGTGTGGGAAGAGCTGTAGATTGAGGTGGTTGAACTATCTGAGACCAAACATCAAGAGAGGC---AACATATCTGATGAAGAAGAGGACTTGATACTTAGGCTTCAC---AAGCTACTGGGGAACAGGTGGTCATTGATTGCTGGG---AGACTTCCAGGACGAACCGATAATGAAATAAAAAATTATTGGAATTCTCATTTG
Acc19875.1	AAAGGAACATGGGCGGAAGAGGAAGACCGAAAACTGGCTGAGTGTATT---GAAGTC---CATGGA---TCA---------AAG---AAGTGGAAGACAATAGCTACCAAGTCAGGT---------TTGAACAGGTGTGGGAAGAGCTGTAGATTGAGGTGGTTGAACTATCTTAGACCAAATATCAAGAGAGGC---AACATATCTGAAGAAGAAGAGGACTTGATACTTAGGCTTCAC---AAGCTACTTGGGAACAGGTGGTCATTGATTGCTGGG---AGACTTCCGGGACGAACCGATAATGAAATAAAAAATTACTGGAATTCTCATTTG
MD04G1060200	AAAGGAGCATGGACAGCGGAGGAAGATAGAAAACTTGCAGAATATACT---GAAATT---CATGGT---GCA---------AAG---AGGTGGAAGACAGTTGCTTCAATAGCAGGT---------TTGAATCGTTGCGGGAAGAGTTGCAGGTTGAGATGGTTGAACTATTTGAGACCCAATATTAAGAGAGGC---AACATTTCTGATGATGAAGAGGACTTGATAATTAGACTTCAT---AAACTACTAGGAAACAGGTGGTCCTTGATTGCCGGG---AGACTTCCAGGCCGAACAGACAATGAAATAAAGAACTACTGGAATTCTCATTTG
Vitvi02g01732.t01	AAAGGAGCATGGACATCCGAGGAGGATAGAAAACTGGCCGAGTATATA---GAAGTG---CATGGC---GCA---------AAG---AGGTGGAAAACTGTAGCATTCAAATCAGGG---------CTGAATCGGTGTGGGAAAAGTTGCAGATTGAGATGGTTGAATTATCTGAGACCCAACATCAAGAGAGGC---AACATATCAGATGACGAAGAGGACTTGATTCTCAGACTTCAT---AAGCTGCTAGGGAACAGGTGGTCGTTGATCGCTGGG---AGACTTCCAGGGCGAACAGATAATGAGATCAAGAACTACTGGAATTCTCATTTG
MD06G1053100	AAAGGACCATGGACAGGAGAGGAAGATAGAAAACTTGCAGAATATATT---GAAATT---CATGGT---GCA---------AAG---AGGTGGAAGACAGTTGCTTCGATAGCAGGT---------TTGAATCGTTGCGGGAAGAGTTGCAGGTTGAGATGGTTGAACTATTTGAGACCCAATATTAAGAGAGGC---AACATTTCTGATGATGAAGAGGACTTGATACTTAGGCTTCAT---AAACTACTAGGAAACAGGTGGTCATTGATTGCCGGG---AGACTTCCAGGCCGAACAGACAATGAAATAAAAAATTACTGGAATTCTCATTTG
Vitvi04g00160.t01	AGAGGAGCATGGACAGCTGAGGAAGACCACAAACTGGCTCAAGTGATT---GCAGTT---CATGGG---GCA---------AAG---AGGTGGAAATGTGTGGCAATGAAAGCAGGT---------TTGAAACGATGTGGGAAGAGTTGCAGGTTGAGATGGATGAATTATCTAAGGCCTAATATCAAGAGAGGC---AATATATCAGACCAAGAACAGGACTTAATACTAAGGCTTCAT---AAACTCCTTGGAAATAGGTGGTCTTTGATTGCTGGA---AGGTTACCGGGTCGAACAGACAATGAGATCAAGAACTACTGGAATTCTCATTTA
Acc12804_corrected2	AGAGGGGCATGGACAGCCATGGAAGACAAGATTCTGAGAGACTACATC---AAAGTT---CATGGT---GAA---------GGA---AAATGGAGAAACCTTCCTAAGAAAGCAGGT---------CTTAAGAGGTGTGGGAAGAGCTGTAGACTTCGTTGGCTGAATTACCTAAGACCTGATATTAAGAGAGGA---AACATCACTCGTGATGAAGAGGACCTCATCATCAGGCTCCAC---AATCTCCTTGGAAACAGATGGTCTCTGATAGCAAGG---AGGCTTCCAGGACGAACAGATAATGAAATCAAGAATTATTGGAACACCAACATT
Acc12804_corrected1	AGAGGGGCATGGACAGCCATGGAAGACAAGATTCTGAGAGACTACATC---AAAGTT---CATGGT---GAA---------GGA---AAATGGAGAAACCTTCCTAAGAAAGCAGGT---------CTTAAGAGGTGTGGGAAGAGCTGTAGACTTCGTTGGCTGAATTACCTAAGACCTGATATTAAGAGAGGA---AACATCACTCGTGATGAAGAGGACCTCATCATCAGGCTCCAC---AATCTCCTTGGAAACAGATGGTCTCTGATAGCAAGG---AGGCTTCCAGGACGAACAGATAATGAAATCAAGAATTATTGGAACACCAACATT
Acc22332.1	AGAGGTGCTTGGACGGCTATGGAAGACAAGATTTTAAAAGATTACATC---AAAGTC---CATGGT---GAA---------GGA---AAATGGAGAGACCTTCCCAAGAGAGCTGGT---------CTAAAGCGATGTGGGAAAAGTTGTCGTCTACGGTGGTTGAATTACCTAAGACCTGATATTAAAAGAGGA---AACATAACGCGTGATGAGGAGGATCTCATCATTAGGCTTCAC---AAGCTCCTGGGAAACAGATGGTCTCTAATAGCGGGA---AGGCTTCCAGGGCGTACGGACAATACAATCAAGAATTACTGGAACACAAACATC
Acc26998.1	AGAGGTGCTTGGACTGCTATGGAAGACAAGATTTTAAAAGATTACATC---AAAGTC---CATGGT---GAA---------GGA---AAATGGAGAAACCTTCCCAAGAGAGCTGGT---------CTAAAGCGATGTGGGAAAAGTTGTAGGCTTCGGTGGTTAAATTACTTAAGGCCGGATATTAAAAGAGGA---AACATAACGCGTGATGAGGAGGATCTCATCATTAGGCTTCAC---AAGCTACTGGGAAACAGGTGGTCTCTGATAGCCGGA---AGGCTTCCAGGGCGAACAGACAATGAAATCAAGAATTATTGGAACACTAACATT
novel_Ac_LG12_711795-715348	AGAGGGGCATGGACAGCTGTTGAAGACAAAGTTCTCAGAGAATACATA---AAGGTC---CATGGT---GAA---------GGA---AAATGGAGAAACCTTCCCAAACTTGCAGGT---------CTAAATAGATGTGGCAAGAGTTGTAGGTTGCGCTGGCTGAATTATCTAAGGCCAGACATCAAGAGGGGG---AACATATCCAAAGATGAGGAAGACCTCATTATTAGGCTTCAC---AAGCTATTGGGCAACAAATGGTCTCTAATTGCCGGT---AGACTTCCAGGGCGAACAGACAATGAAATAAAGAATTACTGGAACACCAATTTA
Acc12965_corrected2	AGAGGGGCATGGACAGCTGTTGAAGACAAAGTTCTCAGAGAATACATA---AAGGTC---CATGGT---GAA---------GGA---AGATGGAGAAACCTTCCGAAACTTGCAGGT---------CTAAATAGATGTGGCAAGAGTTGTAGGCTGCGCTGGTTGAATTATCTAAGGCCAGACATCAAGAGAGGA---AACATATCCCAGGATGAGGAAGACCTCATTATTAGGCTTCAC---AAGTTATTGGGCAACAAATGGTCTTTAATTGCCGGT---AGACTTCCCGGACGAACAGACAATGAAATAAAGAATTACTGGAACACCAATTTA
Acc12965_corrected1	AGAGGGGCATGGACAGCTGTTGAAGACAAAGTTCTCAGAGAATACATA---AAGGTC---CATGGT---GAA---------GGA---AGATGGAGAAACCTTCCGAAACTTGCAGGT---------CTAAATAGATGTGGCAAGAGTTGTAGGCTGCGCTGGTTGAATTATCTAAGGCCAGACATCAAGAGAGGA---AACATATCCCAGGATGAGGAAGACCTCATTATTAGGCTTCAC---AAGTTATTGGGCAACAAATGGTCTTTAATTGCCGGT---AGACTTCCCGGACGAACAGACAATGAAATAAAGAATTACTGGAACACCAATTTA
Vitvi04g00156.t01	AGAGGGGCTTGGACAGCTCTTGAGGACAAAATTCTCAGTGATTATATC---AAGGTC---CATGGG---GAA---------GGA---AAGTGGAGGAACATTCCCAAGCAGGCTGGT---------CTTAAAAGATGTGGGAAGAGTTGCAGGCTTAGATGGTTGAATTATTTGAGACCAGATATCAAGAGAGGC---AACATATCGCTGGAGGAAGAAGATCTCATCATTAGGCTCCAC---AAGCTCTTAGGCAACAGATGGGCTTTAATAGCTGGG---AGGCTTCCAGGGCGAACAGACAATGAAATCAAGAACTACTGGAACACAACCTTG
MD15G1051000	AAAGGAGCATGGACTGCTCTGGAAGATCAAATTCTCACAGATTACATC---AAAACC---CATGGT---GAA---------GGA---AAATGGAGAAGGATTCCAAAGGAAGCTGGT---------CTCAGGAGATGTGGAAAGAGCTGCCGACTGAGGTGGCTCAATTATCTTAGACCTGATATCAAAAGGGGT---AACATAACTCAGGAGGAAGAGGATCTCATCATTAGGCTCCAC---AAGCTACTAGGCAACAGATGGTCACTAATAGCAGGA---AGAATTCCAGGACGAACAGACAATGAAATAAAGAACTACTGGAACACATACTTG
Vitvi04g00155.t01	AAAGGAGCCTGGACGGCCATTGAAGATGAGCTTCTTGTAGAGTATATC---AAGGTC---CATGGT---GAA---------GGA---AAGTGGAGTGGCATTCCAAAAAAATCAGGC---------CTTAAAAGATGTGGTAAGAGCTGCAGATTGAGGTGGTTGAATTATCTGAGACCTGATATCAAGAGAGGT---AACATGTCTCCTGAAGAAGAAGACCTCATCATTAGGCTCCAC---AAGCTCTTGGGCAACAGGTGGTCTCTGATAGCTGGA---AGAATTCCAGGGCGAACAGACAATGAAATCAAGAACTACTGGAACACCAACTTC
Solyc12g049300.2.1	AAAGGGGCATGGACTCCTTTGGAGGATAAAATTTTAATGGATTATATC---AAAGTT---CATGGT---GAA---------GGA---AAATGGAGAAATCTTCCCAAAGGAGCTGGT---------CTTAAAAGATGTGGAAAGAGTTGTAGACTGAGGTGGCTAAATTATCTAAGGCCAGATATCAAGAGGGGA---AATATAAGTCCAGATGAAGAAGATCTCATAATTAGACTACAT---AAGCTTCTTGGAAACAGATGGTCTCTGATAGCTGGA---AGGCTACCAGGACGAACAGACAATGAAATCAAGAACTATTGGAATACCAACATT
Acc00920.1	AGAGGGGCATGGACTGCTGCTGAAGATAAAATGCTCACAGATTACATT---AAGGTC---CAAGGT---GAA---------GGC---AGATGGAGAAATCTTCCTAAGAGAGCAGGT---------TTGAAGAGATGTGGGAAGAGTTGTAGGCTGAGGTGGTTAAATTATCTGAGGCCCGACATCAAGAGAGGC---AACATTTCCCATGATGAGGAAGATCTCATCATCAGGCTTCAC---AAGCTCTTGGGTAACAGATGGTCTTTGATTGCTGGG---AGGCTTCCAGGGCGAACAGACAATGAAATAAAGAACTACTGGAACACCAATTTA
Acc09819.1	AGAGGGGCATGGACTGCTGCTGAAGACAAAATGCTCACAGATTATGTT---AAGATC---CATGGT---GAA---------GGC---AGATGGAGAAATCTTCCTAAAAGAGCAGGT---------TTGAAGAGATGTGGGAAGAGTTGTAGATTGAGGTGGTTAAATTATCTGAGGCCAGACATCAAGAGAGGC---AATATTTCCCATGACGAGGAAGAGCTCATCATCAGGCTTCAC---AAGCTCTTGGGGAACAGATGGTCTCTGATTGCTGGG---AGACTTCCAGGACGAACAGACAATGAAATAAAGAACTACTGGAACACTAATTTA
Vitvi09g00112.t01	AGGGGAGCATGGACTGCTACTGAAGATAAGATCCTCACAGAATACATT---AAAGTA---CATGGG---GAA---------GGG---AAGTGGAGGAACCTTCCCAAGAAAGCAGGT---------CTCAAAAGATGTGGGAAGAGTTGCAGGCTGAGGTGGTTGAATTATCTGAGACCTGATATCAAGAGAGGG---AACATAACCCATGATGAAGAAGAGCTCATTATCAGGCTTCAC---AAGCTCCTGGGGAACAGATGGTCTCTCATTGCTGGA---AGGCTTCCGGGCCGAACAGACAATGAAATCAAGAATTATTGGAACACCAACATT
Vitvi11g00097.t01	AGAGGGGCTTGGACTGTGGTTGAGGACAAGATTCTAACAGAGTACATC---AAAGTC---CATGGA---GAA---------GGC---AGATGGAGAAACCTCCCCAAGAAAGCAGGC---------TTGAAGCGATGTGGGAAAAGTTGCAGGCTGCGTTGGTTGAACTATCTCAGACCAGACATCAAGAGAGGC---AACATATCACATGATGAAGAAGATCTCATTGTCAGGCTTCAC---AAGCTCTTGGGGAACAGATGGTCTCTGATAGCCGGA---AGACTTCCAGGGCGAACAGACAATGAAATCAAGAATTACTGGAACACCAACTTA
MD02G1087900	AGAGGTGCTTGGACTGCCCATGAAGACAAAGTTCTCACTGAATACATC---AAGCTC---CATGGA---GAA---------GGC---AGATGGAGAAACCTTCCCAAAAATGCAGGT---------TTAAACAGATGTGGGAAGAGCTGCAGGCTTAGGTGGTTGAATTATCTGAGGCCAGACATTAAGAGAGGT---AACATATCTCCAGATGAAGAAGAGCTTATCATTAGGCTTCAC---AAGCTTTTGGGGAACCGATGGTCTCTAATAGCTGGT---AGGCTTCCAGGGCGAACAGACAATGAAATAAAGAACTACTGGAACACAAATTTA
MD15G1215500	AGAGGTGCTTGGACTGCCCATGAAGACAAAGTTCTCACTCAATACATC---AAGCTC---CATGGT---GAA---------GGC---AGATGGAGAAACCTTCCCAAGAAAGCAGGT---------TTGAAAAGATGTGGGAAGAGCTGCAGGCTTAGGTGGTTGAATTATCTGAGGCCAGACATTAAGAGAGGC---AACATATCTCCAGATGAAGAAGAGCTTATCATTAGGCTTCAC---AAGCTTCTGGGGAACAGATGGTCTCTAATAGCTGGT---AGGCTTCCAGGGCGAACAGACAATGAAATAAAGAACTACTGGAATACAAATTTA
Vitvi11g00099.t01	AGAGGATCATGGTCTGCTTGGGAAGATAAGATCCTCTGCAACTATGTT---GAAGTC---CATGGA---GAA---------GGG---AAATGGAGAGACCTTCCTCAAAGAGCTGGT---------TTGAAAAGATGTGGGAAGAGTTGCAGACTGAGATGGTTGAATTATCTGAGGCCAGACATTAAGAGAGGC---AACATCTCTTCGGAAGAAGAAGAACTCATTATCAGACTGCAT---AAGCTCCTTGGCAACAGGTGGTCATTGATCGCCGGT---AGGTTGCCGGGGCGTACGGACAATGAAATCAAGAACTACTGGAACACAAATTTG
MD09G1184000	AGAGGAGCATGGACAGCTATGGAAGACAAAGTACTGACTGAATATATC---GGAAAT---CATGGT---GAA---------GGG---AAATGGAGAAACCTTCCCAAAAGAGCAGGG---------CTCAAGAGATGTGGCAAAAGTTGCAGGCTGCGATGGTTGAACTACCTAAGACCTGACATCAAGAGAGGA---AACATCACTCGTGATGAAGAAGAGCTCATCATCAGGCTTCAC---AAGCTCCTGGGCAACAGATGGTCTTTGATAGCTGGA---AGGCTTCCAGGCCGAACAGACAATGAAATCAAGAATTATTGGAACACTACAATT
Acc16026.1	AGAGGAGCATGGACTGCCATGGAAGATAGAATACTCACAGCTTATATT---AAAGCT---CATGGA---GAA---------GGC---AAATGGAGAAACCTCCCCAAGAGAGCGGGT---------TTAAGGAGATGTGGTAAGAGTTGTAGACTGAGATGGTTGAATTATCTTAGACCAGACATCAAGAGAGGA---AACATATCCCATGACGAGGAGGAACTCATCATAAGACTCCAT---AAGCTTCTTGGCAACAGATGGTCTTTAATAGCTGGG---AGGCTTCCGGGCCGAACAGACAATGAAATAAAGAATTACTGGAACACTATTTTG
Vitvi04g00153.t01	AGAGGAGCATGGACGGCCCTTGAAGATAAGATACTCACGGCTTACATT---AAAGCC---CATGGA---GAA---------GGG---AAATGGAGAAACCTCCCCAAGAGAGCTGGT---------TTGAAGAGATGTGGCAAGAGTTGTAGACTGAGATGGCTGAACTATCTGAGACCAGATATCAAGAGAGGA---AACATCTCTCATGACGAAGAGGAGCTCATCATCAGACTCCAC---AAACTTCTTGGTAACAGATGGTCTTTAATAGCCGGA---AGGCTTCCGGGGCGAACAGACAATGAAATCAAGAACTACTGGAACACCACTCTT
Acc28234.1	AGAGGAGCATGGACTGCCGTGGAAGATAGAACACTTACAGCTTATATT---AAAGCT---CATGGA---GAA---------GGC---AAATGGAGAAACCTCCCCAAGAGAGCGGGT---------TTGAAGAGATGTGGCAAGAGTTGTAGACTGAGATGGTTGAATTATCTTAGACCAGACATCAAGAGAGGA---AACATATCCCATGAGGAGGAGGAACTCATCGTAAGACTCCAT---AAGCTTCTTGGAAACAGATGGTCTTTAATAGCTGGA---AGGCTTCCAGGACGAACAGACAATGAAATCAAGAATTACTGGAATACTACTTTG
MD08G1070700	AGAGGAGCCTGGACTGCCTTGGAAGATAAAATTTTATCATCTTACATC---AAAGCT---CATGGA---GAA---------GGA---AAATGGAGAAGCCTCCCTAAAAGAGCTGGT---------CTGAAGAGATGTGGTAAAAGTTGTAGACTTAGATGGTTAAACTATCTGAGACCAGACATAAAGAGAGGC---AACATTTCAGGTGATGAAGAAGAACTCATTGTCAGGCTCCAT---AACCTTCTTGGTAACAGATGGTCCTTAATAGCCGGA---AGGCTACCGGGGCGAACAGACAATGAAATCAAGAATTACTGGAATACAACTTTG
MD15G1051400	AGAGGAGCCTGGACTGCCTTGGAAGATAAAATTCTAACAGCTTACATT---AAAGCC---CATGGA---GAA---------GGC---AAATGGAGAAGCCTTCCCAAAAGAGCTGGT---------CTAAAGAGATGTGGTAAAAGTTGCAGACTGAGATGGTTAAACTATCTGAGACCAGACATAAAGAGAGGC---AACATTTCAGGTGATGAAGAGGAACTCATTGTTAGACTCCAT---AACCTTCTTGGTAACAGATGGTCGTTGATAGCCGGA---AGGCTACCGGGGCGAACAGACAATGAAATCAAGAATTACTGGAACACAACTTTG
Vitvi11g00098.t01	AGAGGGACATGGTCTGCTTTGGAAGATAAAATTCTCTGCAACTACATT---GAAATC---TATGGA---GAA---------GGC---AAATGGAAAGAGGTTCCTCCGAGAGCTGGT---------TTGAAGAGATGTGGGAAGAGTTGCAGACTGAGATGGTTGAATTACCTGAGGCCTGATATTAAGAGAGGC---AACATCTCTGAGGATGAAGAAGAGCTCATCATCAAGCTGCAT---AAGCTCCTTGGTAATAGGTGGTCGTTGATCGCCGGA---AGGTTACCGGGACGAACAGACAATGAAATCAAGAACTACTGGAACACCAACTTG
MD02G1087700	AGGGGAGCATGGTTAGCTTGGGAAGATAAAATCCTTACCAACTACATT---GAAACA---AATGGA---GAA---------GGA---AAATGGCGAGACCTTCCTCGAAGAGCTGGG---------TTAAACCGGTGTGGAAAGAGCTGCAGACTGCGATGGTTGAACTATCTGAGGCCTGACATTAAGAGAGGT---AACATTTCCAGTGAAGAAGAAGAGCTCATCATTAGACTACAT---AAGCTTCTTGGAAACAGGTGGTCATTGATCGCTGGA---AGACTGCCGGGACGAACCGACAATGAGATCAAGAACTACTGGAACACCACTCTG
MD15G1215400	AGGGGAGCATGGTCAGCTTGGGAAGATAAGGCCCTTACCAACTACATT---GAAACA---AATGGA---GAA---------GGA---AAATGGCGAGACCTTCCTCAAAGAGCTGGA---------CTAAACCGGTGTGGAAAGAGCTGTAGACTGCGATGGCTGAATTATCTTAGGCCTGGCATTAAGAGAGGT---AACATTTCTAGTGAAGAAGAGGAGCTCATCATTAGACTGCAC---AAGCTTCTTGGAAACAGGTGGTCATTGATCGCTGGA---AGACTGCCGGGGCGAACAGACAATGAGATCAAGAACTACTGGAACACCAGTCTG
MD08G1070800	AGAGGACCATGGACTGCTCTTGAAGACAAAATGCTTGCAGATTACATC---CAAGCA---CACGGT---GAA---------GGA---AAATGGAGCAATGTTCCAAAACAAGCAGGG---------CTGAAGAGATGTGGGAAGAGTTGTAGGCTGCGGTGGCTGAATTATCTGAGACCAAGCATCAAGGAAGGC---GACATTACAAAAGATGAAGAAGACCTCATCATCAGACTCCAC---AAACTCTTAGGCAACAGATGGTCTCTAATAGCAGGG---AGAATTCCAGGGCGAACAAAAGATGAAATCGAGAATTACTGGCACAGTAATTTA
Acc12966.1	AGAGGGACATGGACTGTTAGAGAAGACAAAATACTCACTAATTACATT---AGTGTA---CATGGA---GAG---------GGC---AAATGGAGAGACCTGCCTATAAGAGCTGGG---------TTGAAAAGGTGTGGGAAGAGTTGTAGGCTAAGATGGCTGAATTATTTGAAGCCTGATATTAAGAGAGGC---AATATTTCTGCTGAAGAGGAAGAGCTCATAGTCAAAATGCAT---AACCTCCTTGGTAATAGGTGGGCATTGATCGCGGGA---AGACTCCCGGGGCGAACAGACAATGAAATCAAAAACTATTGGAACACCAAACTG
MD08G1070900	AGAGGAGCTTGGACTGATGCTGAAGACCAAATTCTGCTCGATTATGTC---AGAGAG---CACGGC---GAA---------GGG---AGATGGGAGAAACTATCGAGGGAAGCAGGT---------CTGAAGAGATGTGGGAAGAGTTGTAGGCTTAGGTGGTTGAATTATCTGAGGCCTGATATCAAGAGAGGC---AACATTACACAAGAAGAAGAAGACCTGATCATCAGACTCCAC---AAACTATTAGGCAACAGATGGTCATTGATAGCTGGA---AGGCTTCCAGGTCGTACAGACAATGAGATCAAGAACTACTGGAACTCTATCTTA
Vitvi04g00158.t01	AGAGGAGCTTGGACAGCTCTTGAAGACAAGCTGCTCAGAGATTATGTT---AAAACT---CATGGT---CCA---------GGG---AAGTGGAGGAATGTTTCCCAGGAGACAGGC---------CTTGAAAGAAGTGGAAAGAGCTGCAGATTGAGGTGGTTGAATTATCTGAGACCTGATATCAAGAGAGGC---AACATTTCTCCTGAAGAAGAAGACCTCATCATTAGGCTCCAC---AAGCTCTTAGGCAACAGATGGTCTTTGATAGCTGGA---AGGCTTCCTGGACGATCAGACAATGAAATCAAGAACTATTGGAACACAACCTTA
MD02G1087500	AGAGGAGCATGGTGTGCTGAGGAAGATGAAGTCCTTACTGACTACGTC---AAAACA---CATGGA---GAA---------GGA---CAATGGAGACATGTTGCTAAAAAAGCTGGG---------TTGAATCGAAGTGGGAAGAGTTGCAGACTGCGATGGTTGAATTATCTTAAACCAGGTGTTAAGAGAGGC---AACATTTCTCCGGAAGAAGAAGACCTCATTATCAGATTGCAC---AAGCTTCTTGGAAACAGGTGGTCTCTCATAGCCGGA---AGATTGCCTGGTCGAACAGATAATGAAATCAAGAATTTCTGGAATATCAGTTTG
Vitvi13g01359.t01	AGAGGAGCTTGGACTGTTGTGGAAGACAACATTCTCACAGATTACATC---CAAACT---CATGGT---GAA---------GGG---GGGTGGAGGAGCATTCCTAAGAATGCAGGT---------CTTAAGAGATGTGGAAAGAGTTGCAGACTGCGGTGGTTGAACTATCTGAAACCCGACATCAAGAGGGGC---AACATATCCCATGCGGAAGAGGATCTCATCATCAGGCTTCAT---AGGCTCTTAGGCAACAGATGGTCCATGATAGCAAAG---AGACTTCCAGGCCGCACAGACAATGAAATCAAGAATTACTGGAACACCAACTTA
Solyc01g005660.3.1	AGGGGTCCATGGACACCAGAAGAAGACGAATTACTGATGAATTACGTC---AGTAAA---GAAGGG---GAA---------GGG---CGGTGGCGTACACTCCCAAAGAAGGCGGGA---------CTCTTCCGTTGTGGGAAGAGTTGTCGCCTTCGTTGGATGAACTACCTCCGCCCTTCCGTTAAACGCGGA---CATATTTTGCCGGAGGAGGAAGATCTCATCCTCCGGCTCCAT---CGCCTCCTCGGGAACAGGTGGTCATTGATAGCAGGG---AGAATTCCCGGAAGAACAGATAACGAGATAAAGAATTATTGGAATACCCACCTT
Acc15065.1	AGGGGGCCGTGGACCCCGGAGGAGGACGAGCTGCTGTCGAACTACATA---AACAAG---GAAGGT---GAG---------GGG---CGGTGGCGTACGCTGCCCAAGCGGGCGGGT---------CTCCTCCGCTGTGGGAAGAGCTGTCGACTCCGGTGGATGAACTACCTCCGCCCCTCTGTCAAGCGCGGC---CACATCGCCCCCGACGAGGAGGATCTCATCCTCCGCCTCCAC---CGACTCCTTGGCAACAGGTGGTCGTTGATAGCTGGA---AGAATTCCGGGGCGGACGGACAATGAGATTAAGAACTATTGGAACACTCACCTA
Acc26115.1	AGAGGGCCGTGGACTCCGGAAGAGGACGAGCTGCTGTCGAAATACATA---AACAAG---GAAGGG---GAG---------GGG---CGGTGGCGGACGCTGCCGAAGCGGGCGGGT---------CTCCTCCGCTGCGGGAAGAGCTGCCGTCTCCGATGGATGAACTACCTCCGCCCCTCCGTCAAGCGCGGT---CGCATCGCCCCGGACGAGGAGGATCTCATCCTCCGCCTCCAC---CGCCTCCTCGGTAACAGGTGGTCGTTGATAGCTGGA---AGAATTCCAGGGAGAACAGATAATGAGATAAAAAATTATTGGAACACTCACCTC
novel_Md_Chr03_382149-384607	AGGGGGCCGTGGACTCCCGAAGAGGACGAGCTGCTAGCCAATTACATC---AAGAAA---GAAGGT---GAA---------GGA---CGGTGGCGGACCCTCCCCAAGCAGGCTGGG---------TTGCTCCGCTGCGGAAAAAGCTGTCGCCTCCGCTGGATGAACTACCTCCGCCCTTCCGTTAAGCGCGGC---CAGATCGCCCCCGATGAAGAAGATCTCATTCTCCGCCTCCAT---CGCCTCCTCGGCAATCGGTGGTCTTTGATAGCTGGG---AGGATTCCAGGTCGTACGGACAATGAGATAAAGAACTACTGGAACACACACCTG
MD11G1006500	AGAGGGCCTTGGACTCCCGAAGAGGACGAGCTGCTGGCAAATTACATC---AAGAAA---GAAGGG---GAG---------GGA---CGGTGGCGGACCCTTCCCAAGCGGGCTGGG---------TTGCTCCGCTGCGGTAAGAGCTGCCGCCTCCGCTGGATGAACTATCTCCGCCCCTCTGTCAAGCGCGGC---CAGATCGCCCCCGATGAAGAAGATCTCATCCTTCGCCTCCAT---CGCCTTCTGGGCAATCGGTGGTCTTTGATAGCTGGG---AGGATTCCAGGCCGTACGGACAATGAGATAAAGAACTACTGGAACACACACCTG
Vitvi06g00059.t01	AGGGGGCCATGGACGCCGGAGGAAGACGAGGTTCTGGCCAATTACATC---AAGAAA---GAAGGA---GAA---------GGC---CGGTGGCGCACCCTCCCGAAGCGCGCCGGT---------CTCCTCCGCTGCGGCAAGAGCTGTCGCCTCCGCTGGATGAACTACCTCCGCCCTTCCGTCAAGCGCGGC---CAGATCGCCCCCGATGAAGAGGATCTCATTCTCCGCCTCCAC---CGACTTCTCGGCAACAGGTGGGCTTTGATTGCCGGA---AGAATTCCGGGCCGGACGGATAATGAGATAAAAAACTACTGGAACACACACCTG
Vitvi08g01797.t01	AGAGGACCATGGACGCCTGAGGAAGATGAGCTTCTAGCTAATTATGTG---AAGAGA---GAAGGT---GAA---------GGG---AGGTGGAGGACGCTGCCGAAGCGAGCTGGG---------TTGCTGCGGTGCGGCAAGAGCTGTCGCCTCCGGTGGATGAATTATCTTCGGCCGTCAGTGAAGCGCGGC---CAGATAGCTCCCGATGAGGAAGATCTCATTCTTCGCCTCCAT---CGCCTGCTCGGTAACAGGTGGTCTCTGATTGCCGGA---AGGATCCCGGGGCGTACAGACAATGAGATCAAGAACTACTGGAACACCCATCTC
Acc32533.1	AGGGGGCCGTGGACGTCGGAGGAGGACGAGGTGCTGGCGAATTACATA---AGGAGG---GAAGGC---GAG---------GGT---CAGTGGCGGACGCTGCCCAAGAGGGCGGGG---------CTGCTCCGCTGCGGCAAGAGCTGCCGCCTCCGCTGGATGAACTACCTCCGCCCCTCCGTTAAGCGCGGC---CACATCGCCCCCGATGAGGAGGATCTCATCCTCCGCCTCCAT---CGCCTCCTCGGCAACCGGTGGTCTTTGATAGCCGGG---AGAATTCCAGGGAGAACGGACAATGAGATAAAAAACTACTGGAACACTCACCTA
AtMYB005	AGAGGACCATGGACGGTGGAGGAAGACGAGATTCTTGTGAGCTTCATT---AAGAAA---GAAGGT---GAA---------GGA---CGGTGGCGATCGCTTCCTAAGAGAGCTGGT---------TTACTCAGATGTGGAAAGAGCTGTCGTCTACGGTGGATGAACTATCTCCGACCCTCGGTTAAACGTGGA---GGAATTACGTCGGACGAGGAAGATCTCATCCTCCGTCTTCAC---CGCCTCCTCGGCAACAGGTGGTCATTGATCGCGGGA---AGGATACCGGGAAGGACTGATAATGAAATTAAGAACTATTGGAACACTCATCTT
Solyc08g008480.4.1	AAAGGTCCATGGTCTACAAACGAAGACTTATTACTTACTAATTATATT---AAGGAA---AATGGT---GAA---------GGC---CAATGGAGAAACTTGCCCAATAAAGCTGGG---------CTACTTAGATGTGGAAAGAGTTGTAGGCTAAGATGGATGAATTATCTAAGGCCCGGAATAAAGAGAGGA---AATTTCAGCCAAGATGAAGAAGATCTTATAATAAGGCTTCAT---TCACTTTTGGGCAATCGTTGGTCACTCATAGCTGGT---CGATTACCTGGTCGAACCGACAATGAAATCAAGAATTACTGGAACACTCATGTC
Solyc08g082890.3.1	AAAGGGCCATGGTCTACTAAAGAAGATTTATTACTTACTAATTATATC---AATCAA---TATGGT---GAA---------GGC---CAATGGAGATCTTTGCCTAAAAATGCTGGA---------TTGCTTAGGTGTGGGAAAAGTTGTAGATTAAGATGGGTGAATTATTTAAAGCCAGGGATTAAAAGAGGA---AATTTTAGTGAAGATGAAGAAGATCTTATAGTGAGATTACAT---TCACTTCTGGGTAATCGTTGGTCATTAATTGCCGGA---CGATTACCTGGTCGAACAGATAATGAAATCAAGAATTATTGGAATACGCATTTG
Vitvi02g00195.t01	AGAGGGCCATGGACAGCCATAGAAGACACTCTACTCATCGACTATATT---CGAGCA---CACGGC---CAA---------GGC---AATTGGAGATATTTGCCTAAGAAAGCTGGA---------CTTCTTAGGTGTGGGAAAAGCTGCAGGCTTAGATGGATGAACTATCTTCGACCCGGTATCAAGAGAGGA---AATTTTACAGCTGATGAAGACGACCTTATCATCCGGCTTCGT---TCCCTCTTGGGAAACCGGTGGTCGCTCATTGCTGGA---AGGCTTCCAGGGCGGACTGATAATGAGATAAAGAACTACTGGAATTGCCATCTC
Acc00653.1	AAAGGTTTATGGAAACCAGAAGAGGACGTGATACTGAAAAAATATGTA---GAGACT---CATGGT---GAA---------GGT---AACTGGGCGTCTGTTTCGCAAAAATCAGGC---------TTGATGAGAGGAGGTAAGAGCTGCAGGTTGAGATGGAAGAATTACCTAAGACCAAACATAAAGCGTGGT---AGAATGTCGGAAGATGAAAAAGACCTCATCATCAGATTGCAT---AAGCTTCTCGGCAACCGTTGGTCGCTGATTGCGGGC---CGACTCCCAGGTCGAACGGACAATGAAGTAAAGAACTACTGGAATACCCATTTG
Acc09977.1	AAAGGTTTATGGAAACCAGACGAGGACATGATACTGAAAAACTATATA---GAGGCT---CATGGT---GAA---------GGT---AACTGGGCATCTGTTTCACAAAAATCAGGT---------TTGATGAGAGGAGGTAGGAGCTGCAGGTTGAGATGGAAGAATTACCTAAGACCAAACATAAAGCGCGGT---AGAATGTCGGACGACGAGAAAGACCTGATCATCAGATTGCAT---AAGCTTCTCGGGAACCGTTGGTCGCTGATTGCTGGC---AGACTCCCCGGTCGAACGGACAATGAAGTAAAGAACTACTGGAATACCCATTTG
MD15G1168900	AAGAACTGGTGGAAGCCAGAAGAGGACTTGATTCTCAAACAATATGTG---GAAACC---CATGGT---GAA---------GGC---AACTGGGCAACTGTTTCCAAGCTTTCAGGT---------CTGAAGAGGGGAGGAAAGAGCTGTAGGCTAAGATGGAAGAATTACCTGAGACCTAACATCAAACGCGGA---GACATGTCCCAAGACGAGAAAGACCTCATCATCCGCATGCAT---AAGCTTCTTGGCAATCGATGGTCACTGATTGCTGGT---CGGCTTCCTGGCCGAACGGATAATGAAGTGAAGAACTACTGGAATACCCATTTG
MD02G1027500	AAGAACTTGTGGAAGCCAGAGGAGGACTTGATTCTCCGACAATATGTG---GAAACT---CATGGT---GAA---------GGC---AACTGGGCAACTGTTTCCAAGCGATCAGGT---------CTGAAGAGGGGAGGAAAGAGCTGTAGGCTAAGATGGAAGAATTACTTGAGACCTAACATCAAACGTGGA---GACATGTCCCAAGAAGAGCAAGACCTCATCATCCGCATGCAC---AAGCTTCTTGGCAATCGATGGTCACTGATCGCGGGC---CGACTTCCTGGCCGAACGGATAATGAAGTGAAGAACTACTGGAATACCCATTTG
Vitvi11g00499.t01	AAAGGCTTGTGGAAACCGGAAGAGGACTTGCTTTTGAAAAAATATGTG---GAGGCT---CATGGA---GAA---------GGG---AAATGGGCTACTGTTTCTGAAAGATCAGGA---------TTGAAGAGGGGTGGGAAGAGTTGCAGGCTGAGATGGAAGAATTATCTGAGACCCAACATAAAACGTGGA---GAGATTTCCAAAGAGGAAGAAGATCTAATTATCCGGATGCAT---AAGCTTCTCGGAAACCGATGGTCTCTGATCGCGGGT---CGCCTCCCAGGTCGAACTGATAATGAGGTGAAGAACTATTGGAATACCCATTTG
AtMYB082	AGAGGGTTGTGGAAACCAGAAGAAGATATGATATTAAAAAGCTATGTT---GAGACT---CATGGT---GAA---------GGA---AACTGGGCAGACATTTCTCGTAGATCCGGG---------TTGAAGAGAGGAGGAAAAAGCTGTAGGCTGAGATGGAAGAACTATCTAAGACCAAATATCAAAAGAGGA---AGCATGTCACCACAAGAACAAGACCTTATCATCCGCATGCAT---AAGCTTCTTGGAAACAGATGGTCGTTGATCGCTGGT---CGCCTTCCAGGTCGTACTGACAATGAAGTGAAGAACTACTGGAATACTCATTTG
Solyc07g008010.4.1	AGAGGATTTTGGAAACCTGAGGAGGACTTGATATTGAAGAATTGCGTC---GAGACT---CATGGA---GAG---------GGA---AACTGGGCTACCATTTCTGAGAAGTCAGGC---------TTAATGAGGAGTGGTAAGAGCTGCAGGTTAAGGTGGAAAAATTACCTCAGACCGAACATCAAGCGAGGA---ATGATGTCAGAAGATGAAAAAGACCTCATCATCAGACTCCAC---AAGCTTCTTGGCAACCGATGGTCGCTAATTGCTGGT---AGGCTACCTGGAAGAACAGACAATGAAGTTAAGAACTTCTGGAACACACATTTG
Vitvi11g00502.t01	AAAGGCTTGTGGAAACCGGAAGAGGACTTGCTTTTGAAAAAATATGTA---GAGGCT---CATGGA---GAA---------GGG---AAATGGGATGCTGTTTCTGAAAGAACAGGA---------TTGATGAGGAGTGGGAAGAGTTGCAGGCTGAGATGGAAGAATTATCTGAGACCCAACAAAAAACGTGGT---GGGATTTCCAAAGATGAAGAGGATATTATTATCCGAATGCAT---AAGCTTCTGGGAAACCGATGGTCTCTGATCGCGGGT---CGCCTCCCAGGCCGAACGGACAATGACGTGAAAAATTATTGGAACACCCATTTG
Vitvi04g00157.t01	AAGGGGGTTTGGACTGCTCATGAGGATGAAGTTCTTGGAAATTATGTT---AAATTG---CATGGC---GAA---------GGG---AAGTGGGTTAATGTTGCCAAGGCAACAGGA---------CTTAAGCGATCTGCTAAGAGTTGTAGGCTTCGTTGGCTGAATTATCTGAAACCCGACATCAAAAGGGGT---AACATTGCTCTTGATGAAGAGGATCTCATCATCAGGCTACAC---AGGCTCTTGGGCAACAGATGGTCCCTGATAGCTAAA---AGGCTTCCAGGCAGAACAGATAACGAAATCAAGAACTATTGGCACTCAACCTTG
Solyc06g009710.4.1	AGAGGGAGATGGACTTCAGAAGAAGATGAAATCCTCACAAACTATATT---CAAGCT---AATGGT---GAA---------GGT---TCTTGGAGGTCATTACCCAAAAATGCTGGG---------TTATTAAGATGTGGAAAAAGTTGTAGACTCAGATGGATTAATTATTTGAAGAGTGATTTGAAGAGAGGT---AACATAACCTCTGATGAAGAAGCTATAATCATCAAGTTACGT---GCAACTTTGGGTAACAGGTGGTCTCTGATAGCAGAA---CATTTACCTGGTAGAACAGACAATGAAATAAAAAACTATTGGAATTCTCATTTG
Acc31558.1	AAGGGGAGATGGACAGCAGAAGAAGATAAGATATTGACAAAGTACATC---CAAGCG---AATGGG---GAA---------GGT---TCATGGAGGTCATTACCCAAGAATGCCGGG---------CTACTTAGGTGTGGAAAGAGTTGCAGATTGCGTTGGATTAACTACTTGAGATCTGACTTGAGGAGAGGA---AACATATCCGCGGAAGAGGAAGAAACCATCATCAAACTGCAT---TCAACTTTGGGGAATAGGTGGTCTCTGATAGCAGGT---CACTTGCCAGGAAGAACAGACAACGAAATAAAAAATTACTGGAACTCTCATCTA
MD03G1297100	AAGGGAAGGTGGACGGCGGAGGAGGATGAAATCTTACTCAATTATATC---CAGGCC---AATGGG---GAA---------GGC---TCCTGGAGGTCTTTACCCAAGAATGCAGGG---------TTGCTGCGGTGTGGAAAGAGTTGCAGACTGAGATGGATAAATTATCTGAGAGCTGACTTAAAGAGGGGA---AATATTTCTTCTCAAGAGGAAGATATCATCATCAAATTGCAT---GCTTCTTTGGGTAATAGGTGGTCTTTGATAGCGAGT---CAATTACCAGGAAGAACCGACAATGAAATAAAGAACTACTGGAACTCTCACTTG
MD16G1158800	AGAGGAAGATGGACAGCTGAAGAAGATGAAATCTTAACCAACCACATT---AAAGCT---CATGGA---GAA---------GGC---TCTTGGAGATCTTTACCCAAGAATGCAGGA---------TTGCTGAGGTGTGGGAAGAGTTGCAGATTGAGGTGGATAAATTATCTGAGGGCTGACTTAAAGAGAGGG---AACATCACTTCTGAGGAGGAAGAAATCATTGTTAAGTTACAC---ACTGCTTTGGGTAATAGGTGGTCATTGATTGCTGCT---CGTTTACCAGGAAGAACAGACAATGAGATCAAAAACTACTGGAACTCTCATTTG
Vitvi07g00393.t01	AAGGGTAGGTGGACGGCTGAGGAGGATGAGGTCTTGGTGAAGTACATT---CAGGCT---AACGGA---GAA---------GGC---TCCTGGAGGTCCTTACCCAAGAATGCAGGG---------TTACTGAGGTGTGGGAAGAGTTGCAGACTGAGATGGATTAACTACTTGAGAGCAGATTTGAAGAGAGGG---AACTTCTCAGAAGAAGAAGAAGAGATCATCATAAAGCTACAT---GCTTCTCTTGGAAATAGGTGGTCTATGATAGCTGGG---CAGTTACCAGGAAGAACAGACAACGAGATAAAGAATTACTGGAACTCTCACTTG
AtMYB012	AGAGGGCGGTGGACGGCGGAGGAGGACCAGATTCTCTCCAACTACATT---CAATCC---AACGGT---GAA---------GGT---TCTTGGAGATCTCTCCCCAAAAATGCCGGA---------TTAAAAAGGTGTGGAAAGAGCTGTAGATTGAGATGGATAAACTATCTAAGATCAGACCTCAAGCGTGGA---AACATAACTCCAGAAGAAGAAGAACTCGTTGTTAAATTGCAT---TCCACTTTGGGAAACAGGTGGTCACTAATCGCGGGT---CATCTACCAGGGAGAACAGACAACGAAATAAAAAATTATTGGAACTCTCATCTC
Acc15284.1	CGGGGGAGATGGACGGCGGAGGAAGATGAGATCCTGACCAACTACATT---CTGGCT---AATGGG---GAA---------GGT---GGTTGGAGGTCATTACCCAAGAATGCAGGG---------TTACTGAGGTGTGGGAAGAGCTGCAGACTGAGGTGGATTAACTACTTGAGAACTGACTTAAAGAGAGGC---AACATATCTGCAGAGGAGGAAGAGATCATCATCAGATTGCAT---GCAACTTTGGGGAATAGGTGGTCGTTGATAGCACGT---CAATTACCAAGGAGAACAGACAATGAGATAAAGAATTATTGGAATTCAAACTTG
Acc25477.1	AGGGGGAGATGGACGGCGGAGGAAGATGAGAAGTTGACCAACTACATT---CTGGCT---AATGGG---GAA---------GGT---GGTTGGAGGTCATTACCCAAGAATGCAGGG---------TTACTGAGGTGTGGGAAGAGCTGCAGACTGAGGTGGATTAACTACTTGAGAACCGACTTGAAGAGAGGA---AACATATCTGCAGAGGAGGAAGAGATCATCATCAGATTGCAT---GCAACTTTGGGGAATAGGTGGTCGTTGATAGCAGGT---CAATTATCAGGGAGAACAGACAATGAAATAAAAAATTACTGGAACTCACACTTG
Solyc01g079620.4.1	AGAGGCAGATGGACTGCAGAAGAAGATCAAATTCTCACTAATTATATT---ATTTCT---AATGGA---GAA---------GGC---TCTTGGAGGTCGTTACCTAAAAATGCCGGA---------TTATTGAGATGCGGAAAGAGTTGTAGACTACGATGGATTAATTATTTGAGGTCTGATCTCAAGAGAGGG---AACATTACTTCTCAAGAGGAAGATATAATTATAAAGTTACAT---GCAACTTTGGGTAACAGATGGTCTCTTATAGCAGAA---CATTTATCAGGTAGAACAGACAATGAGATAAAAAACTATTGGAACTCTCATCTA
MD11G1316800	AAGGGAAGGTGGACTGCGGACGAGGATGAAATCTTACTCAGTTATATC---CAGGCC---AATGGG---GAA---------GGC---TCCTGGAGGTCTTTACCCAAGAATGCTGGG---------TTGCTGCGGTGTGGTAAGAGTTGCAGATTGAGATGGATAAACTATCTGAGAGCTGACTTAAAGAGAGGA---AATATTTCTTCTCAAGAGGAAGATGTCATCATAAAATTGCAT---GCTTCTTTGGGTAATAGGTGGTCTTTGATAGCGAGT---CAATTACCAGGAAGAACCGATAATGACATAAAGAACTACTGGAATTCTCACTTG
AtMYB111	AGAGGGAGATGGACAGCCGAGGAAGATGAGATCCTCACCAAGTATATT---CAGACC---AATGGT---GAA---------GGT---TCTTGGCGATCTTTGCCTAAGAAAGCTGGA---------TTGTTGAGATGTGGAAAGAGCTGTAGACTAAGGTGGATAAACTACTTAAGAAGAGACTTAAAAAGAGGA---AATATTACTTCCGACGAAGAAGAAATAATCGTCAAGTTGCAT---TCCCTTCTCGGCAACAGATGGTCACTTATTGCAACA---CATCTACCAGGAAGAACAGACAACGAAATTAAAAACTATTGGAACTCACATCTC
AtMYB011	AAGGGGCGCTGGACGGCGGAGGAAGACCGGACTCTCTCCGACTACATT---CAGTCC---AACGGC---GAA---------GGA---TCATGGCGTTCTCTTCCCAAAAATGCCGGG---------CTAAAGAGATGTGGAAAGAGCTGTAGATTGAGATGGATAAACTATTTGAGATCAGACATCAAGAGAGGA---AACATAACTCCCGAAGAAGAGGACGTCATTGTTAAACTGCAT---TCCACTTTGGGAACCAGGTGGTCAACAATTGCGAGC---AATCTACCGGGAAGAACAGACAACGAAATAAAAAACTATTGGAATTCTCATCTC
Solyc12g049350.2.1	AGAGGGAGATGGACAATAGAAGAAGATGAAAGACTCACAAACTATATT---CAAGCT---AATGGT---GAA---------GGC---TCTTGGAGGACATTACCTAAAAATGCTGGG---------TTATTAAGATGCGGAAAGAGTTGCAGATTAAGATGGATTAATTATTTAAAGAGTGATTTGAAGAGAGGT---AACATAACTTCTGAGGAAGAAGCTATAATCATCAAGTTACGT---GCAACTTTGGGTAACAGATGGTCTCTAATAGCAGAA---TATTTACCACATAGAACAGATAACGAGATAAAAAATTATTGGAATTCTCGTTTG
Vitvi05g00084.t01	AAGGGAAGATGGACAGAGCAAGAAGATGAGATCTTGAGGAAGTACATT---CAAGCC---AATGGA---GAA---------GGA---TGCTGGAGGTCACTGCCCAAAAATGCTGGT---------TTGTTAAGGTGTGGGAAGAGTTGCAGACTGAGATGGGTTAACTACCTGAGAGATGACTTGAAGAGAGGC---AACATAACTGCTGAAGAGGAAGATACCATCGTGAAGTTGCAT---AGTTCTTGGGGTAACAGGTGGTCTTTGATAGCTGGT---CATTTGCCTGGAAGAACAGATAATGAGATAAAGAACTACTGGAACTCTCACTTG
MD13G1158000	AGAGGAAAATGGACAGCTGAAGAAGATGAAATCTTGACCAAATACATT---CACGCT---CATGGA---GAA---------GGT---TCTTGGAGATCTTTGCCAAAGAATACGGGA---------TTGCTGAGAAGTGGGAAGAGTTGCAGACTGAGGTGGATAAATTATCTGAGGGCTGACTTAAAGAGAGGG---AACTTCACTGCTGAGGAGGAAGAAACCATTGTTAAGCTACAC---AGGGCTTTGGGTAATAGGTGGTCCTTGATTGCCGCT---CATTTACCAGGAAGAACAGACAATGGGATAAAAAACTACTGGAACTCTCATTTG
Vitvi09g00113.t01	AGAGGAGCATGGTCAATGCAAGAAGATGAAGTTCTCATCAACTACATC---AGAGTC---CATGGA---GAA---------GGC---AACTGGAAAAGTCTTGCTCAAAAATCAGGT---------TTGAAGAGATGTGGAAAGAGTTGCAGGCTTAGATGGTTGAATTACTTGAGGCCTGGGCTAAAGAGAGGT---AGCTTTTCTCCTGATGAAGAGGAGCTCATCATCAAACTTCAT---CGTCTTCTCGGTAACAGGTGGGCTTTGATTGCAGGA---AGACTTCCAGGGAGAACCGACAACGAAATTAAGAACTATTGGAACACCACCCTT
Vitvi14g03020.t01	AAAGGGTTATGGACATTGGAAGAAGACAAGATCCTCATGGATTATGTG---AAGGAG---CATGGG---AAA---------GGG---CAGTGGAATCGCATTGCTAAGAAAACAGGT---------TTGAGGAGATGTGGGAAGAGCTGCAGGTTAAGGTGGATCAATTATCTAAGCCCAAATGTGAAGCGTGGA---GATTTTACTGCAGAGGAAGAAGACCTCATCATTAGACTCCAC---AAACTCCTTGGAAACAGGTGGTCTTTAATTGCTGGA---CGAGTACCAGGACGAACAGACAATCAAGTGAAGAACTACTGGAACACTCATTTG
AtMYB023	AAAGGTTTATGGACAGTGGAAGAAGACAAGATCCTCATGGATTATGTC---CGAACT---CATGGC---CAG---------GGC---CACTGGAACCGCATCGCCAAGAAAACTGGG---------CTCAAGAGATGTGGGAAAAGCTGTAGGTTGAGATGGATGAACTACTTAAGCCCTAATGTTAACAGAGGC---AATTTTACTGACCAAGAAGAAGATCTCATCATCAGACTCCAC---AAGCTCCTCGGCAACAGATGGTCGTTGATAGCGAAA---AGAGTTCCGGGAAGAACAGACAACCAAGTAAAGAATTACTGGAACACACATCTC
AtMYB066	AAAGGTTTGTGGACAGTAGAAGAAGACAAAATCCTCATGGATTATGTC---AAAGCT---CATGGC---AAA---------GGT---CACTGGAATCGTATTGCCAAAAAGACTGGT---------TTAAAGAGATGTGGAAAGAGTTGTAGATTGAGGTGGATGAATTATCTCAGCCCTAATGTGAAAAGAGGC---AATTTCACCGAGCAAGAAGAGGATCTTATCATTAGGCTCCAC---AAGTTGCTTGGTAATAGGTGGTCTTTAATTGCTAAA---AGAGTGCCGGGTCGAACGGATAATCAAGTGAAGAACTATTGGAACACGCATCTT
AtMYB000	AAAGGTTTATGGACAGTTGAAGAAGACAACATCCTTATGGACTATGTT---CTTAAT---CATGGC---ACT---------GGC---CAATGGAACCGCATCGTCAGAAAAACTGGG---------CTAAAGAGATGTGGGAAAAGTTGTAGACTGAGATGGATGAATTATTTGAGCCCTAATGTGAACAAAGGC---AATTTCACTGAACAAGAAGAAGACCTCATTATTCGTCTCCAC---AAGCTCCTCGGCAATAGATGGTCTTTGATAGCTAAA---AGAGTACCGGGAAGAACAGATAACCAAGTCAAGAACTACTGGAACACTCATCTC
Acc26749_corrected	AAAGGGCTGTGGACAGAGGAGGAAGACAGAATTCTCATGGACTACATA---AGAGTC---CATGGC---AAA---------GGA---AAGTGGAACCACGTTGCTAAAATGACAGGT---------TTGAAGAGGTGTGGGAAGAGTTGCAGGTTAAGGTGGATTAATTATCTAAGTCCAACCATAAAACATGGA---AGTTTTTCAGAGGAAGAAGATGACCTCATTGTCAGGCTTCAT---AAGCTACTGGGGAACAGGTGGTCTTTAATTGCTGGA---CGAGTGCCGGGACGAACCGACAACCAAGTAAAGAACTACTGGAACACTCATTTG
Vitvi01g00737.t01	AAGGGGCTATGGACAAAGGAGGAGGATAGGATCCTACTGGATTATATA---CAGGTA---CACGGT---AGA---------GGG---CGGTGGAACCGTATTTCTAAGATAACAGGT---------TTGAAGAGGTATGGGAAGAGCTGCAGATTAAGGTGGATGAATTATCTGAGCCCCAGTGTAAAACACGGC---GAGTTTACAGAGCAAGAGGAAGACCTCATCATTAGACTCCAT---AATCTCCTTGGAAACAGGTGGTCTTTGATTGCTGGA---AGGGTTCCTGGGCGAACAGACAACCAAGTGAAGAACCATTGGAACTCTCATTTG
MD06G1174200	AAAGGTCTTTGGACAGTGGAGGAAGACAGAATTCTAATGGATTATATC---AGGGAG---CATGGC---AAA---------GGC---AAATGGAATCGTGTCAATAAAGTCACAGGA---------TTGAAGAGGTGCGGCAAAAGTTGCAGATTAAGGTGGATGAACTATCTAAGTCCCAACGTGAAGAGAGGT---GACTTCTCTGAGGAAGAAGATGACCTCATCATTCGACTCCAT---AAACTCCTTGGCAACAGATGGTCCTTGATTGCGGGA---CGTGTTCCTGGAAGAACTGACAACCAAGTCAAGAACCATTGGAACACTCATTTG
Vitvi17g00822.t01	AAGGGTCTGTGGACAGTGGAGGAAGACAGAATTCTCATGGATTACATA---AGGGTT---CATGGT---AAA---------GGC---AAGTGGAATCGCATTGCCAAAGTCACAGGT---------TTGAAGAGGTGTGGCAAGAGTTGCAGATTAAGGTGGATGAATTATCTAAGTCCCAGTGTAAAGCGTGGG---GATTTCTCTCAGGAAGAAGACGACCTCATCATCCGCCTTCAT---AATCTCCTTGGAAACAGGTGGTCTTTGATTGCTGGG---CGTGTGCCGGGAAGGACTGATAACCAAGTGAAGAACCATTGGAACACTCATTTG
MD14G1180700	AAAGGTCTTTGGACAGTGGAGGAGGACAAAATTCTGACGGATTACATC---ACGTTG---CATGGC---AAG---------GGC---AAGTGGAATCGTGTCAATAAAGTCTCAGGA---------TTGAAGAGAAGCGGCAAAAGTTGCAGATTAAGGTGGATGAATTATCTAAGTCCCAGCGTGAAGAGAAGT---GACTTCTCGGAGGAAGAAGATGATCTCATCATTCGACTCCAT---AACCTCCTTGGCAACAGGTGGTCTTTGATTGCTGGC---CGTGTTCCTGGGAGAACCGACAATCAAGTCAAGAACCATTGGAACGGTCATTTG
MD14G1180900_MD14G1181000_corrected	AAAGGTCTTTGGACAGTGGAGGAGGACAGAATTCTGACGGATTACATC---AGGGTG---CATGGC---AAA---------GGC---AAGTGGAATCGTGTCAATAAAGTCACAGGA---------TTGAAGAGGAGCGGCAAAAGTTGCAGATTAAGGTGGATGAATTATCTAAGTCCCAGCGTGAAGAGAAGT---GACTTCTCGGAGGAAGAAGATGATCTCATCATTCGACTCCAT---AACCTCATTGGCAACAGGTGGTCTTTGATTGCTGGC---CGTGTTCCTGGGAGAACTGACAATCAAGTCAAGAACCATTGGAACAGTCATTTG
Acc22003.1	AAAGCGCTATGGACAGAGGAGGAAGACAGAATTCTTATGGACTGCATG---ACGGTC---CATGGC---CCA---------GGA---AGGTGGAACCGCGTTGCTAAAATGACAGGT---------TTGAACAGGTGTGGGAAGAGTTGCAGGTTAAGGTGGATTAATTATCTAAGTCCAAGCATAAAACATGGC---AATTTTTCAGAGGAAGAAGATGACCTCATTATTAGGCTTCAT---AATCTACTTGGGAACAGGTGGTCTTTAATAGCTGGA---CGAATACCTGGACGAACCGACAACCAAGTAAAAAATCACTGGAACACGTATTTG
novel_Ac_LG26_11591550-11593176	AAAGTGTTGTGGACAGAGGAAGAAGACAGAATTCTGATAGAGTATGTG---AGAGGG---CATGGG---AAA---------GGA---AGATGGAATTGTTTAGCTAAAATAACAGGT---------TTGAAGAGGTCTGGCAAGAGTTGCAGGTTAAGGTGGATTAATTATCTATGTCCAACCATAAAACACGGC---GATTTTTCAGAGCAAGAAGACGACCTCATCATCAGGCTTCAT---AATCTCCTTGGAAACAGGTGGTCTTTAATTGCTGGA---CGAGTGCCTGGACGGACGGACAACCAAGTAAAGAACCACTGGAACAGTCATTTG
MD13G1092400	AAGGGGTTATGGACAAAGGAGGAGGATGAGATTCTCCTGGACTACATA---AGGGTA---CATGGA---AGA---------GGC---CGCTGGAACCGCATTCCCAAGGTCACCGGC---------TTAAGGAGGAGCGGTAAGAGCTGCAGGTTGAGGTGGCTCAACCATCTCAGCCCAAATGTGAAGCGCGGG---GATTTTTCTGAGGAAGAAGAAGACCTCATTATCAGACTTCAC---AATCTCCTTGGAAACAGGTGGTCTCTGATTGCGGGG---CGTGTACCAGGAAGAACCGACAACCAAGTAAAGAACTACTGGAACACTCATTTG
MD13G1092300	AAGCGGTTATGGACAAAGGAGGAGGATGAGATTCTCCTGGACTACATA---AGGGTA---CATGGA---AGA---------GGC---CACTGGAACCGCATTCCCAAGGTCACCGGG---------TTAAGGAGGAGCGGGAAGAGCTGCAGGTTGAGGTGGCTCAACCATCTCAGCCCAAATGTGAAGCGCGGG---GATTTTTCTGAGGAAGAAGAAGACCTCATTATCAGACTTCAC---AATCTCCTTGGAAACAGGTGGTCTCTGATTGCGGGG---CGTGTACCAGGAAGAACTGACAACCAAGTAAAGAACTACTGGAACAATCATTTG
MD16G1093200	AAAGGGTTATGGACAAAGGAGGAAGATGAGATTCTGCTAGACTACAAA---AGGGTA---CATGGA---AGT---------GGC---CGCTGGAACCGCATTCCTAAGGTTACCGGC---------CTGAAGAGGAATGGAAAGAGCTGCAGATTGAGGTGGCTCAACTATCTCAGCCCAGATGTGAAACGCGGC---GATTTTTCTGAGCAGGAAGAAGACCTCATTATCAGACTTCAT---AATCTCCTTGGAAACAGGTGGTCTTTGATTGCGGGG---CGTTTACCAGGAAGAACTGACAACCAAGTCAAGAACTACTGGAACGCTCATTTG
MD04G1235800	GGTGGTCCATGGACTAAGGAAGAGGATCAATTGCTCAGGAAATGCATA---GAGCAG---CATGGA---GAA---------GGC---AAATGGCATCGTCTTCCTCTCTTGGCTGGT---------CTAAACAGGTGCCGCAAGAGCTGTAGGCTGAGGTGGTTAAACTACCTCCGCCCAAACATCAAAAGAGGA---AACTTTGAAGAAGAGGAAGTTGATCTCATCATCAAGCTCCAC---AGGCTCCTGGGAAACAGGTGGTCATCGGTTGCAGCC---AGACTTCCGGGAAGGACCGGTAACGATGTGAAGAACTACTGGAATTGTCACTTG
Acc00493.1	AAGGGTGCATGGACTGAGGAAGAGGATAAGCTTCTCAAGAAGTGCATT---GAGAAG---TATGGA---GAA---------GGA---AAGTGGCACCAAGTTCCTCTCAGATCAGGA---------TTGAACAGATGCAGAAAAAGCTGTAGAATGCGATGGTTAAACTATCTGAGGCCAAATATAAATAGAGGA---AACTTTACTGCTGATGAAGTTGATCTCATTATCAGACTTCAC---AAGTTGTTAGGCAACAGATGGTCATTAATTGCGGGT---AGACTTCCGGGAAGAACATCAAACGATGTCAAAAATTATTGGAATACCCACCTC
Acc10232.1	AAGGGTGCATGGACTGAGGAAGAGGATAAGCTTCTCAAGAAGTGCATT---GAGAAG---TATGGA---GAA---------GGA---AAGTGGTACCAAATTCCTCTCAGAGCAGGA---------TTGAACAGATGCAGAAAAAGCTGTAGATTGAGATGGTTAAACTATCTAAGGCCAAATATAAACAGAGGA---ATCTTTACAGCTGATGAAGTTGATCTCATTATAAGGCTTCAT---AAGCTGTTAGGCAACAGATGGTCGCTAATTGCGAGT---CGACTTCCTGGACGAACATCAAATGATGTAAAAAATTATTGGAATACCCATCTC
Vitvi14g00925_corrected	AAAGGTGCTTGGACTAGTGAAGAGGATCATCTGCTAAGAAAGTGCGTA---GAAAAG---TATGGA---GAG---------GGG---AAGTGGCATCAGGTTCCTTTTCGAGCAGGC---------TTGAACCGTTGCCGGAAAAGCTGTAGACTGAGGTGGTTGAACTATCTGAAGCCCGATATCAAAAGAGGG---AAATTCACGGCTGATGAAGTTGATCTCATGATGAGGCTCCAC---AAGCTGTTAGGCAACAGATGGGCATTGATCGCAGGT---AGACTTCCAGGAAGAACATCAAACGATGTGAAGAATTATTGGAACACCCATCTG
Acc10227.1	AAGGGTGCATGGACTGACGAAGAGGACAAGCTTCTCAAGAAGTGCATT---GAGAAG---TATGGA---GAA---------GGA---AAGTGGCACCAAGTACCTTGCAGAGCAGGG---------GTGAATAGGTGTAGGAAAAGCTGCAGACTGAGGTGGCTGAATTATCTTAGGCCAGATATAAATAGAGGA---AAGTTTAGTGCTGATGAAGTTGATCTCATGATTAGGCTTCAT---AAGCTATTAGGCAACAGATGGTCGCTGATTGCGGGT---AGACTTCCAGGAAGAACATCAAATGATGTAAAAAATTACTGGAATACCCATCTC
MD17G1261000	AAAGGTGCCTGGACTCGAGAGGAAGATGATCTTCTCAGGCAGTGCATT---GAGATT---CTTGGA---GAA---------GGA---AAGTGGCACCAAGTTCCATACAAAGCAGGC---------TTAAACAGGTGCAGGAAGAGCTGCAGACTAAGATGGTTGAACTATCTGAAGCCAAATATCAAGAGAGGA---GACTTTACTGAGGATGAAGTAGATCTAATAATTAGGCTTCAC---AAGCTTTTAGGAAACAGGTGGTCGTTGATTGCTGGA---AGACTTCCAGGAAGAACAGCGAATGATGTGAAAAATTATTGGAACACTCGATTA
MD09G1278400	AAAGGTGCCTGGACTCGAGAGGAAGATGATCTTCTCAGGCGGTGCATA---GAGACT---CTTGGG---GAA---------GGA---AAGTGGCACCAAGTTCCTTACAAAGCGGGC---------TTAAACAGGTGCAGGAAGAGCTGCAGACTAAGATGGTTGAACTATCTGAAGCCAAATATCAAGAGAGGA---GACTTTACAGAGGATGAAGTAGATCTTATAGTTAGACTTCAC---AAGCTTTTAGGAAACAGGTGGTCATTGATTGCTGGA---AGACTTCCAGGAAGAACATCGAATGATGTGAAAAATTATTGGAACACTCAATTG
MD09G1265100	AAAGGTGCCTGGACTCGAGAGGAAGATGATCTTCTCAGGCGGTGCATA---GAGACT---CTTGGG---GAA---------GGA---AAGTGGCACCAAGTTCCTTACAAAGCGGGC---------TTAAACAGGTGCAGGAAGAGCTGCAGACTAAGATGGTTGAACTATCTGAAGCCAAATATCAAGAGAGGA---GACTTTACAGAGGATGAAGTAGATCTTATAGTTAGACTTCAC---AAGCTTTTAGGAAACAGGTGGTCATTGATTGCTGGA---AGACTTCCAGGAAGAACATCGAATGATGTGAAAAATTATTGGAACACTCAATTG
Vitvi14g00930.t01	AAAGGTGCATGGACAAGGGAAGAAGATGTTCTGCTAAGGACGTGCATT---GAAAAG---TATGGA---GAG---------GGA---AAGTGGCATCAGGTTCCTTTCCGATCGGGG---------TTGAACCGCTGCCGGAAAAGCTGTAGACTGAGGTGGTTGAACTATCTGAGGCCAGATATCAAGAGAGGA---AAATTCAAGACCGATGAAGTTGATCTCATTATAAGGCTTCAC---AAGCTGTTGGGCAACAGATGGGCATTGATTGCTGGT---AGGCTTCCGGGAAGAACTTCAAACGATGTAAAGAATTACTGGAACACCCACCTC
Vitvi14g00940_corrected	AAAGGTGCATGGACAAGGGAAGAAGATGTTCTGCTAAGGACGTGCATT---GAAAAG---TATGGA---GAG---------GGA---AAGTGGCATCAGGTTCCTTTCCGATCGGGG---------TTGAACCGCTGCCGGAAAAGCTGTAGACTGAGGTGGTTGAACTATCTGAGGCCAGATATCAAGAGAAGA---GAATTCACGACCGATGAAGTTGATCTCATTATAAGGCTTCAC---AGGCTGTTGGGCAACAGATGGGCATTGATTGCTGGT---AGGCTTCCGGGAAGAACTTCAAACGATGTAAAGAATTACTGGAACACCCACCAG
Solyc10g086250.2.1	AAAGGTTCATGGACTGAACAAGAAGATTCTCTTTTAAGAGATTGCATT---CAAAAA---TATGGT---GAA---------GGA---AAGTGGCATCTTGTTCCTGCTAGAGCTGGT---------TTAAATCGATGTCGAAAGAGTTGCAGACTAAGGTGGCTAAACTATCTAAGGCCACATATCAAGAGAGGT---GACTTTGCTCCAGATGAAGTGGATCTCATCTTGAGACTTCAC---AAACTCTTAGGCAATAGGTGGTCACTTATTGCTGGT---AGACTTCCAGGAAGGACAGCAAACGATGTGAAGAACTATTGGAATACACACTTT
novel_Ac_LG27_5143109-5145697	AAAGGTGCATGGACACCAGAAGAAGATCATCTTCTCAAGACGTGTGTT---GACAAG---TATGGA---GAA---------GGA---AAGTGGCACCAAATTCCCCTCCAGGCAGGC---------TTAAATAGGTGCAGGAAAAGTTGTAGGCTTAGGTGGTTGAACTATTTGAAGCCAAATATAAAGAGAGGA---AATTTTAGTGGTGACGAAATTGATTTGATGATCAGGCTTCAT---AAGCTTTTAGGCAACAGATGGTCATTAATTGCGGGT---AGACTTCCGGGAAGAACGTCAAATGATGTTAAAAACTACTGGAACACTCATTTA
Solyc10g086290.3.1	AAAGGTTCATGGACTGAAGATGAAGATATTCTTTTGAGGAAATGTATT---GACAAG---TATGGA---GAA---------GGA---AAGTGGCATCTTGTTCCTTTTAGAGCTGGT---------CTAAATAGATGTCGAAAGAGTTGTAGACTGAGGTGGTTGAATTATCTAAGGCCACATATCAAGAGAGGT---GACTTTGCTCTGGATGAAATAGATCTCATTTTGAGACTTCAC---AAGCTTCTAGGCAATAGATGGTCACTTATTGCTGGG---AGACTTCCTGGAAGAACAGCAAACGATGTGAAAAACTATTGGAACACACACCTA
Solyc10g086270.2.1	AAAGGTTCATGGACTGAACAAGAAGATCTCCTCTTGAGGAAATGTATC---AACAAG---TATGGT---GAA---------GGA---AAGTGGCATCTTGTTCCCATAAGAGCTGGT---------CTGAATAGATGTCGGAAAAGTTGTAGACTAAGGTGGCTAAATTATCTAAGGCCACATATAAAGAGAGGT---GACTTCGCTTCGGATGAAATAGATCTCATTTTGAGGCTTCAT---AAACTTTTAGGCAACAGATGGTCACTTATTGCTGGT---AGACTTCCAGGAAGGACAGCAAACGATGTGAAAAACTATTGGAACACAAACCTT
Solyc10g086260.3.1	AAAGGTTCATGGACTGATGAAGAAGATTTTCTTCTAAGAAAATGTATT---GATAAG---TATGGT---GAA---------GGA---AAATGGCATCTTGTTCCCATAAGAGCTGGT---------CTGAATAGATGTCGGAAAAGTTGTAGATTGAGGTGGCTGAATTATCTAAGGCCACATATCAAGAGAGGT---GACTTTGAACAAGATGAAGTGGATCTCATTTTGAGGCTTCAT---AAGCTCTTAGGCAACAGATGGTCACTTATTGCTGGT---AGACTTCCCGGAAGGACAGCTAACGATGTGAAAAACTATTGGAACACTAATCTT
AtMYB075	AAAGGTGCTTGGACTACTGAAGAAGATAGTCTCTTGAGACAGTGCATT---AATAAG---TATGGA---GAA---------GGC---AAATGGCACCAAGTTCCTGTAAGAGCTGGG---------CTAAACCGGTGCAGGAAAAGTTGTAGATTAAGATGGTTGAACTATTTGAAGCCAAGTATCAAGAGAGGA---AAACTTAGCTCTGATGAAGTCGATCTTCTTCTTCGCCTTCAT---AGGCTTCTAGGGAATAGGTGGTCTTTAATTGCTGGA---AGATTACCTGGTCGGACCGCAAATGACGTCAAGAATTACTGGAACACTCATCTG
AtMYB090	AAAGGTGCATGGACTGCTGAAGAAGATAGTCTCTTGAGGCTATGTATT---GATAAG---TATGGA---GAA---------GGC---AAATGGCATCAAGTTCCTTTGAGAGCTGGG---------CTAAATCGATGCAGAAAGAGTTGTAGACTAAGATGGTTGAACTATTTGAAGCCAAGTATCAAGAGAGGA---AGACTTAGCAATGATGAAGTTGATCTTCTTCTTCGCCTTCAT---AAGCTTCTAGGAAATAGGTGGTCCTTGATTGCTGGT---CGATTGCCTGGTCGGACCGCTAATGATGTCAAAAATTACTGGAACACCCATCTG
AtMYB114	AAAGGTGCATGGACTGCTGAAGAAGATAGTCTCTTGAGGCAGTGTATT---GGTAAG---TATGGA---GAA---------GGC---AAATGGCATCAAGTTCCTTTAAGAGCTGGG---------CTAAATCGGTGCAGGAAAAGTTGTAGACTAAGATGGTTAAACTATTTGAAGCCAAGTATCAAGAGAGGA---AAATTTAGTTCTGATGAAGTTGATCTTCTTCTTCGTCTTCAT---AAGCTTCTAGGAAATAGGTGGTCCTTGATTGCTGGT---CGATTACCTGGTCGGACCGCTAATGATGTCAAGAACTACTGGAACACCCATCTG
AtMYB113	AAAGGTACATGGACTACTGAAGAAGATATTCTCTTGAGGCAATGCATT---GATAAG---TATGGA---GAA---------GGC---AAATGGCATCGAGTTCCTTTAAGAACTGGT---------CTCAATCGGTGCCGAAAGAGTTGTAGACTTAGATGGTTGAATTATTTGAAGCCAAGTATTAAGAGAGGA---AAACTCTGCTCCGATGAAGTTGATCTTGTTCTTCGCCTTCAT---AAACTTCTAGGAAATAGGTGGTCCTTGATCGCTGGT---AGATTGCCTGGTCGGACTGCTAATGATGTCAAGAATTACTGGAACACTCATTTG
Vitvi02g01019.t01	AAGGGTGCATGGATCCAAGAAGAGGATGTTCTCCTGAGGAAATGCATT---GAGAAA---TATGGA---GAA---------GGA---AAGTGGCATCTGGTTCCCCTCCGAGCAGGG---------TTGAATAGATGCCGAAAAAGCTGCAGGTTGAGATGGCTCAATTATTTGAAGCCGGATATCAAGAGAGGA---GAGTTTGCATTAGACGAGGTTGATCTCATGATTAGGCTTCAC---AATTTGTTGGGGAACAGATGGTCCTTGATTGCGGGT---AGGCTTCCAGGGAGGACTGCTAATGATGTCAAGAACTATTGGCATAGTCACCAC
Vitvi02g01024.t01	AAGGGTGCATGGACCCAAGAAGAGGATGTTCTCCTGAGGAAATGCATT---GAGAAA---TATGGA---GAA---------GGA---AAGTGGCATCTGGTTCCCCTCCGAGCAGGG---------TTGAATAGATGCCGAAAAAGCTGCAGGTTGAGATGGCTCAATTATTTGAAGCCGGATATCAAGAGAGGA---GAGTTTGCATTAGACGAGGTTGATCTCATGATTAGGCTTCAC---AATTTGTTGGGGAACAGATGGTCCTTGATTGCGGGT---AGGCTTCCAGGGAGGACTGCTAATGATGTCAAGAACTATTGGCATGGTCACCAC
Vitvi02g01015.t01	AAGGGTGCATGGACCCAAGAAGAGGATGTTCTCCTGAGGAAATGCATT---GAGAAA---TATGGA---GAA---------GGA---AAGTGGCATCTGGTTCCCCTCCGAGCAGGG---------TTGAATAGATGCCTAAAGAGCTGCAGATTGAGATGGCTCAATTATTTGAAGCCAGATATCAAGAGAGGA---GAGTTTGCATTAGACGAGGTTGATCTCATGATTAGGCTTCAC---AATTTGTTGGGGAACAGATGGTCCTTGATTGCGGGT---AGGCTTCCAGGGAGGACTGCTAATGATGTCAAGAACTATTGGCATGGTCACCAC
Vitvi02g01013.t01	AAAGGTGCATGGAGCCAGAAAGAAGATGCTCCCCTGAGGAAATGCGTT---GAGAAA---TATGGA---GAA---------GGA---AAGCGGCATCTGGTCCCCCCCATAGCAGGC---------TTGAATAGATGCCGAAAAAGCTGCAGATTGAGATGGGTCAACTATTTGAAGCCGAATATCAAGAGAGGA---GAGTTTGCATTAGACGAGGTTGATCTCGTGATTAGGCTTCAC---AATTTGTTGGGGAACAGG---------------------------------------------------------------------------
MD01G1017100	AAAGGTGCATGGACTAAAGAGGAAGACGATCTTCTCCAGCACTTCGTT---CAACAG---CATGGT---GAA---------GGA---AAATGGCGTCAGGTTCCTCTCAAAGCAGGT---------TTAAACAGATGCAGGAAAAGCTGCAGACTGAGGTGGTTGAACTACTTGAAGCCAAGTATCAAAAGAGGA---GACTTCGGAGAGGATAAAATAGATCTAATGGTCAGACTTCAC---AAACTAGTAGGAAACAGGTGGTCAATGATTGCCGGA---AGACTTCCAGGAAGAACAGCAAACGATGTGAAAAATTACTGGAGTACTCGATTA
Vitvi02g01307.t01	AAGGGAAAATGGACTCGGGAAGAAGATTTTCTTTTAAGAAAATGTGTT---GAGAAA---TATGGA---GAA---------GAA---AAATGGCATTTGGTTCCACTCCGAGCAGGT---------TTGAGTAGATGCCGCAAAAGCTGTAGATTGAGATGGTTCAACTATTTAAAGCCAAATATTAAGAGAGGA---AAATTTGCATCAGATGAAGTCGATCTCATGATTAGACTTCAT---AAGCTGTTGGGAAACAGATGGTCCTTGATTGCCGGC---AGACTTCCAGGGAGGACTGCGAATGATGTCAAGAATTACTGGCACCATCATCGC
Vitvi02g01308.t01	AAGGGAAAATGGACTCGGGAAGAAGATATTCTTTTAAGAAAATGTGTT---GAGAAT---TATGGA---GAA---------GAA---AAGTGGCATCTGGTTCCACTCCGAGCAGGT---------TTGAGTAGATGCCGCAAAAGCTGTAGATTGAGATGGTTCAACTATTTAAAGCCAAATATTAAGAGAGGA---AAATTTGCATCAGATGAAGTCGATCTCATGATTAGACTTCAT---AAGCTGTTGGGAAACAGATGGTCCTTGATTGCCGGC---AGACTTCCAGGGAGGACTGCGAATGATGTCAAGAATTACTGGCACCATCATCGC
Vitvi02g01309_corrected	AAGGGAAAATGGACTCGGGAAGAAGATATTCTTTTAAGAAAATGTGTT---GAGAAT---TATGGA---GAA---------GAA---AAGTGGCATCTGGTTCCACTCCGAGCAGGT---------TTGAGTAGATGCCGCAAAAGCTGTAGATTGAGATGGTTCAACTATTTAAAGCCAAATATTAAGAGAGGA---AAATTTGCATCAGATGAAGTCGATCTCATGATTAGACTTCAT---AAGCTGTTGGGAAACAGATGGTCCTTGATTGCCGGC---AGACTTCCAGGGAGGACTGCGAATGATGTCAAGAATTACTGGCACCATCATCGC
MD09G1278600	AAAGGTGCCTGGACTCGAGAGGAAGACAATCTTCTCAGGCAGTGCGTT---GAGATT---CATGGA---GAG---------GGA---AAGTGGAACCAAGTTTCATACAAAGCAGGC---------TTAAACAGGTGCAGGAAGAGCTGCAGACAAAGATGGTTAAACTATCTGAAGCCAAATATCAAGAGAGGA---GACTTTAAAGAGGATGAAGTAGATCTTATAATTAGACTTCAC---AGGCTTTTGGGAAACAGGTGGTCATTGATTGCTAGA---AGACTTCCAGGAAGAACAGCAAATGCTGTGAAAAATTATTGGAACACTCGATTG
Vitvi02g01022_corrected	AAAGGTGCATGGAGCCAGGAAGAA---GTTCTCCTTAGGAAATGCGTT---GAGAAA---TATGGA---GAA---------GGA---AAGTGGCATCTGGTCCCC---------------------------------------------------------------------------------------------------------------------------------------------------------NNATGGTCCTTGATTGCTGAT---AGACTTCCAGGGAGGACTGCTAATGATGTCAAGAATTATTGGCATACTCACCAC
MD05G1276500	AAAGGTGCCTGGACTCAACAGGAAGATGATATTCTGAGGCAGTACGTT---GAAAAG---CATGGA---GAT---------GGA---AAGTGGCACCAGGTTCCTCGCGAAACAGGT---------CTAAACAGATGCAGGAAAAGCTGCAGACTGAGGTGGTTGAACTATTTGAAGCCGAATCTCAAGAGCGGA---GATTTCACAGAGGATGAAATAGATCTAATCCATAGACTTCAG---AAACTTTTGGGAAACAGGTGGTCAATAATTGCTGGA---AGACTCCCAGGAAGAACAGCAGGCAAGGTAAAAAATTATTGGAATAGCAAGCAA
MD05G1276800_corrected	AAATGTGCCTGGACTCAACAGGAAGATGATATTCTGAGGCAGTGCGTT---GAAAAG---CATGGA---GAT---------GGA---AAGTGGCACCACGTTCCTCGCGAAACAGGT---------CTAAACAGATGCAGGAAAAGCTGCAGACTGAGGTGGTTGAACTATTTGAAGCCGAATCTCAAGAGCGGA---GATTTCACAGAGGATGAAATAGATCTAATCCATAGACTTCAG---AAACTTTTGGGAAACAGGTGGTCAATAATTGCTGGA---AGACTCCCAGGAAGAACAGCAGGCAAGGTAAAAAATTATTGGAATAGCAAGCAA
Vitvi01g00094.t01	AAGGGCACTTGGAGTGAAGAAGAGGATCGCTTGCTCAGAGAATATGTA---GACAAG---TATGGT---CAA---------GGC---AACTGGAAGCACATCACTTCCAAAACAGGG---------CTTCGCCGTTGCCGGAAGAGTTGCAGGTTAAGATGGTTGAACTATCTTCGACCAGACATCAAGCGCGGC---AGCTTTGGAGTTGATGAGGATGATCTGATTATCAGACTCCAT---AGACTCTTGGGCAACAGATGGACTCTAATTGCAGGA---AGGATTCCAGGAAGAACATCCAATGACATTAAAAACTATTGGAACACTTACTTG
Vitvi01g00095.t01	AAGGGGTGTTGGACACAAGAAGAAGACAGCTTACTCAGGAAATATGTT---AAGGAG---TTTGGA---GAA---------GAG---AACTGGAAGCACATCGCTGCAAAATCAGGG---------CTTCGCCGGTGTCGCAAGAGTTGCAGGTTAAGATGGTTGAATTATCTTCGACCTAATATCAAGCGCGGC---AACTTTGGGGCTGATGAGGATGATCTGATCATGAGACTACAT---CGACTCTTGGGCAACAGATGGAGTATGATTGCAGGA---AGGATTCCAGGGAGAACACCAAATGAAATAAAGAACTACTGGAAATCTTACTTG
Solyc08g005870.2.1	AAAGGTTCATGGACTAAAAAAGAAGATTTGCTTCTTACTGAATATATT---AAGGAA---TATGGT---GAA---------GGT---ACTTGGAGATCTCTTCCTAAAAAAGCAGGG---------CTACTAAGATGTGGCAAGAGTTGTAGATTAAGATGGGTGAATTATCTTAAGCCTGGACTCAATAGAGGG---ACCTTTACACCCGAAGAGGACGACCTTATTGTTCGACTTTAT---ACTCTTTTGGGTAGTCGTTGGTCTCTCATTGCCGGA---AGAATACCTGGTAGAACAGACAATGACATCAAGAATTATTGGAACACGAGTCTC
Acc13517	AAGGGAACTTGGACTCCAGAAGAAGATTTGAAGCTGAAAGCTTATATT---ACCAGA---TATGGT---AGT---------TGG---AATTGGCGACAACTTCCGAAATTTGCAGGA---------CTATCGAGGTGTGGGAAGAGTTGCAGACTCCGATGGATGAACTATTTACGCCCTGACCTCAAGCACGGG---AAATTTAGCAAAGATGAAGAGGGCATAATCATCAAGCTACAT---GAGTCACTTGGGAATAGGTGGTCTGCTATTGCTGCC---CAATTACCAGGAAGAACAGATAACGAGATAAAAAACCACTGGCACAGCTACCTC
Acc19043.1	AAGGGAACTTGGACTCCAGAGGAAGATTTGAAGCTGAAAGCTTATATT---ACTAGA---TATGGT---AGT---------TGG---AATTGGCGCCAACTTCCCAAATTTGCAGGG---------CTATCGAGGTGTGGGAAAAGCTGTAGACTCCGATGGATGAACTATTTACGCCCTAACCTTAAGCGCGGG---AATTTTAGCAAAGATGAAGAGGGCTTAATCGTCAAATTACAT---GAGTCCCTTGGGAATAGGTGGTCTGCTATTGCTGCC---CAATTACCGGGAAGAACAGATAACGAGATCAAAAATCATTGGCACGGCTACCTC
MD09G1098600	AAAGGTACGTGGACACCTGAGGAAGACAGGAAGCTAATTGCTTATGTC---ACTAGG---TATGGC---TGC---------TGG---AATTGGCGCCAACTTCCCAAATTTGCAGGT---------CTGTCAAGGTGTGGGAAGAGTTGCAGACTGCGGTGGATGAATTATTTGAGGCCAAACATCAAGAGAGGA---AACTACAGCAAAGAAGAAGAGGAAACTATCATCAAATTACAC---GAAAAATTGGGGAATAGATGGTCTGCTATAGCAGCT---CAGCTACCAGGAAGAACGGACAATGAGATCAAAAATCACTGGCATACAAACCTC
MD17G1086700	AAAGGTACGTGGACACCTGATGAAGACAGGAAGCTAATTGCTTATGTC---ACCAGG---TATGGC---TGC---------TGG---AATTGGCGCCAACTTCCCAAATTTGCAGGT---------TTGTCGAGGTGTGGGAAGAGTTGCAGACTGCGGTGGATGAATTATTTGAGGCCAAACATCAAGAGAGGA---AACTACAGCACAGAAGAAGAGGAAACTATTGTCAAATTACAC---GAAAAATTGGGGAATAGATGGTCTGCTATAGCAGCT---CAGCTACCAGGAAGAACGGACAATGAGATCAAAAATCACTGGCATACAAACCTC
Vitvi12g00625.t01	AAGGGTACATGGACTCCAGAGGAGGATCATAAGCTCGTAGCTTATATT---ACTAGA---TATGGG---TGT---------TGG---AATTGGCGTCGGCTTCCCAAGTATGCAGGT---------CTAATGCGGTGCGGGAAGAGTTGCAGGCTGCGGTGGATGAATTATCTAAGACCAAACATCAAAAGAGGG---AATTATAGCAAAGAAGAAGAAGACACCATCATCAAATTACAC---GCATCGCTTGGGAACAGATGGTCTGCCATTGCAGCT---CAGTTACCAGGAAGAACAGACAATGAGATAAAAAACTACTGGCATACCAACCTC
Solyc07g053240.3.1	AAGGGTACTTGGACACCTGAAGAAGATAGAAAATTAGCAGCTTATATT---ACTAAA---TATGGA---TCA---------TGG---AATTGGAGACAACTTCCCAAGTATGCTGGC---------TTAGCAAGGTGTGGAAAGAGTTGTAGACTTCGATGGATGAATTATTTAAGGCCAAATGTTAAAAGAGGA---AACTACACAAAAGAAGAAGATGAAATCATCTTGAACCTCCAT---GCTCAACTTGGAAATAAGTGGTCAACGATTGCAAGT---CACTTGCCAGGAAGATCAGATAACGAGATAAAGAATCATTGGCACACAACAGTG
Solyc07g053230.3.1	AAGGGTACTTGGACACCTGAAGAAGATAGAAAATTAGCAGCTTATATT---ACTAAA---TATGGA---TCA---------TGG---AATTGGAGACAACTACCCAAGTATGCTGGC---------TTAGCAAGGTGTGGAAAGAGTTGTAGACTTCGATGGATGAATTACTTAAGACCAAATGTTAAAAGAGGA---AACTACACAAAAGAAGAAGATGAAATCATCTTGAACCTCCAT---GCTCAACTTGGAAATAAGTGGTCAGCAATTGCAATT---CACTTACCAGGAAGATCAGATAACGAGATAAAGAATCATTGGCACACAACACTG
Solyc07g054980.3.1	AAGGGGACTTGGACTCCTGAAGAAGACAAGAAGTTAGAGGCATATATT---ACTAAA---TATGGC---TGT---------TGG---AACTGGCGCCAACTTCCCAAGTATGCCGGA---------CTAGCGAGGTGTGGAAAGAGTTGTAGACTTCGATGGATGAATCACTTGAGGCCAAATGTTAAAAGAGGA---AACTACACCAAAGAAGAAGATGAACTCATCTTGAACCTCCAT---GCTCAACTTGGAAATAGATGGTCGGCAATTGCTATT---CACTTGCCAGGAAGATCGGACAATGAAATAAAGAATCATTGGCATACATCACTG
Solyc12g005640.2.1	AAGGGTACTTGGACACTTGAAGAAGATAAAAAATTAGCAGCTTATGTT---AATAAA---TATGGC---TGT---------TGG---AATTGGCGTCAACTTCCAAAGTTTGCTGGA---------TTATCAAGGTGCGGAAAGAGCTGCAGATTAAGATGGCTTAATTATCTTCGGCCAAATATTAAAAGAGGA---AACTACACTAGAGAAGAAGACCAGATCATCATGAAGCTTCAT---GCAGAAATTGGGAATAAATGGTCAGCGATTGCTATT---CACTTACCAGGAAGATCAGACAATGAAATAAAAAATCATTGGCACACATCTCTC
Acc13515_corrected	AAAGGTTTATGGAGTACAGAAGAAGATGACAAGTTGAGAGCTTATGTT---CAGCGA---TATGGC---CAT---------TGG---AACTGGCGTGAACTTCCCAAATATGCAGGT---------CTTTCTAGATGCGGGAAAAGTTGTAGACTACGGTGGATGAATTACTTGCGCCCAAATGTGAAACGGGGA---GGGTACACTGAGGAAGAAGAGGATCTCATCCTTAAATTACAT---CAACAACTTGGAAATAAATGGTCAGCCATCGCGGCA---AAATTACCAGGAAGGACAGACAATGAAATCAAAAACTACTGGCATACTCACATC
Acc19042.1	AAAGGTCCATGGAGTCCAGAAGAAGACGACAAGTTGAGAGCCTATGTT---CAGAGG---TATGGC---CAT---------TGG---AACTGGCGTGAACTTCCTAAATATGCAGGT---------CTGTCTAGATGTGGGAAAAGTTGCAGACTACGGTGGATGAATTACTTATGCCCAAATGTGAAACGGGGC---GGGTTCACCGAGGAAGAAGAGGATCTCATCCTTCAATTACAT---CGACAACTTGGAAACAAATGGTCGGCCATTGCGACA---AGATTACCAGGAAGGACAGACAATGAAATCAAAAACTACTGGCATACTCACCTC
Vitvi12g00626.t01	AAAGGAGCATGGAGTCCTGAAGAAGATGAGAAGTTAAGAGCTTATGTT---CAAAGA---TATGGC---CAT---------TGG---AACTGGCGAGAACTTCCCAGGTTTGCAGGT---------CTCTCGAGATGTGGGAAGAGTTGCAGACTGCGATGGTTGAATTACCTGCGACCTAATGTTAAGCGAGGA---AACTACAGCAAAGCAGAAGAAGAAACCATCAAGAAATTACAC---GAAGAGCTTGGGAACAAATGGTCTGCCATAGCGAAA---AAACTACCAGGAAGAACTGACAATGAGATCAAGAACTACTGGCACACCCACCTG
Solyc03g093940.2.1	AAAGGGGCATGGTCTCCTGAAGAAGACCAAAAATTGAAAGATTATGTT---ATGAGA---TTTGGC---ATT---------TGG---AATTGGAATCTCATGCCCAAATTTGCAGGT---------CTTTCAAGAACAGGAAAGAGTTGTAGACTTCGATGGATGAATTATCTCCGCCCTGATGTTAAGAGAGGA---CCTTTTAGCATGGAAGAAAGAGAGAGAGTCATCAAAATGTAT---CAGCAACTTGGAAATAGATGGGCAGCTATCGCTGGA---GAATTGCCTGGAAGAACAGATAACGAAGTTAAAAACTTCTTTCACACGCATCTA
Solyc03g093930.4.1	AAGGGGGCATGGTCTCCAGAGGAAGACCAAAAATTGAAATCTTATATC---ATGAAA---TTTGGC---ATT---------TGG---AATTGGAGCCATATGCCTAAATTTGCAGGG---------CTTTCAAGAACGGGGAAAAGTTGCAGACTAAGATGGATGAATTATCTCCGCCCTGATGTTAAGAGAGGA---CCCTTTACAATGGAAGAAGTCGAAATCGTCATCAAAACATAT---CAAGAACTAGGAAATAGATGGTCAGCTATTGCAGGA---AGATTACCAGGAAGAACAGATAATGAAATAAAAAATTTCTTCCACACACACTTA
Solyc03g093890.3.1	AAGGGGGCATGGTCTCCGGAGGAAGACCAAAAACTGAGAGGTTATATC---ATGAAA---TATGGC---ATC---------TGG---AACTGGAGACAGATGCCCAAATTCGCAGGG---------CTTTCAAGAACGGGGAAAAGTTGTAGACTAAGATGGATGAACTATCTCCGCCCTGATGTTAAGAGAGGA---CCCTTTACCACGGAAGAGGTTGAAATTGTCATCAAAACTTAT---CAGGAACTTGGAAATAGCTGGTCAGCAATAGCTGCA---AAATTGCCTGGAAGAACAGATAACGAAGTTAAGAACTTCTTCCACACACACTTA
Solyc06g033870.1.1	AAGGGTGCTTGGTCTCCTCAAGAAGACAAAAAATTGATTGATCATATC---GCGAAA---TATCGT---ATT---------TGG---AACTGGAGCCAGATGCCCAAATTTGCAGGG---------CTATCAAGAACTGGAAAGAGTTGTAGACTGAGATGGATCAACTATTTGAGGCCTGATATAAAGAGAGGG---ACATTTAGCCTTGAAGAAACTCAAACAATCATCAAAATGTAT---CAATCACTTGGAAACAGGAGGTCAGCTATAGCTAAA---GAATTGCCTGGAAGAACAGATAACGAAATCAAGAATTTCTACCATACCCATTTA
Solyc06g034000.2.1	AAGGGAGCATGGTCTCCTGATGAAGACCAAAAATTGGTTGATTATATC---ATGAAA---TATCGT---ATT---------TGG---AACTGGTCACACATGCCCAAATTTGCAGGG---------CTATCAAGAACCGGAAAGAGTTGTAGACTCCGATGGATCAACTACTTGAGACCTGATCTAAAGAAAGGA---CCTTTTAGCATCGAGGAGGTGGAAATTGTGATTAGAATGTAT---CAATCGCTTGGTAACAGGTGGTCAGCTATAGCTAAA---GAATTGCCAGGAAGAACAGATAATGAAATCAAGAATTTCTACCACACACATTTA
Acc09620.1	AAAGGCGCGTGGAGCCCTGACGAAGACCGGAAGTTGATAGCATATATC---AAAAGA---TACGGA---ATT---------TGG---AACTGGAGAGTGATGCCAGAAGCTGCAGGT---------TTATTAAGGTCGGGGAAGAGTTGTAGGCTTCGGTGGATGAATTACCTAAGGCCAGATATCAAACACGGA---AACTTTACAAGAGAGGAAGATGAAACCATAATCAAAATGCAT---GAAATGATGGGAAATAAATGGGCTGCAATTGCAGCA---GCATTGCCTGGAAGAACCGACAACGAAATAAAAAACCACTGGCACACCCACCTC
Acc17397.1	AAAGGCGCGTGGAGCCCTGAAGAAGACCGGAAGTTGATAACGTATATC---AAAAGA---TACAGA---ATT---------TGG---AACTGGGGAGAGATGCCAAAAGCTGCAGGT---------TTGTTAAGGTCGGGAAAGAGTTGTAGGCTTCGGTGGATGAATTACCTAAGGCCAAATATCAAGCATGGA---AACTTTACAAGAGAGGAAGATGAAACCATAATCAAAATACAT---GAAATGATGGGAAATAAATGGGCTGCAATTGCAGCA---GCATTACCAGGAAGAACCGACAACGAAATAAAAAACCACTGGCACACCCACCTC
MD05G1327500	AAAGGTCCATGGAGTCCTGAGGAGGATCAAAAGTTGGTAGCTTACATT---CAGAGA---TACGGA---ATT---------TGG---AATTGGAGTCAGATGCCTAAACCAGCTGGT---------CTGGCTAGGTCCGGGAAGAGTTGTAGACTTCGTTGGGTGAATTACTTAAGGCCGGATATTAAGCGTGGG---AACTTCAGCAAAGACGAAGAGGAAACCATACTCGAGTTGCAT---CAAGCAATAGGAAACCGATGGTCTGCTATTGCAGCA---AGACTTCCTGGAAGAACAGATAATGAGATTAAGAATCACTGGAACACCCACATG
MD10G1305700	AAGGGTCCATGGAGTCCTGAGGAGGATCACAAGTTGGTAGCTTACATT---CAAAGA---TATGGA---ATT---------TGG---AATTGGAGTCGGATGCCTAAACCAGCTGGT---------CTGGCCAGGTCCGGGAAGAGTTGTAGACTTCGTTGGGTGAATTACCTAAGGCCGGATATTAAGCGTGGG---AACTTCGGCAAAGACGAAGTGGAAACCATACTTGAGTTGCAT---CAAGCAATAGGAAACCGATGGTCTGCTATTGCAGCA---AGGCTTCCCGGAAGAACGGACAATGAGATTAAGAATTACTGGCACACCCACATG
Vitvi10g00345.t01	AAAGGATCATGGAGTCCTGAAGAAGATCAAAAGTTGAAAGCTTACATC---AAGAGA---TATGGC---ATC---------TGG---AACTGGACAGAGATGCCAAAAGCTGCTGGT---------TTATCAAGGTCTGGGAAGAGTTGCAGACTTCGATGGGTGAATTACCTGAAGCCTGGCATCAAGCGAGGA---AGCTTCAGCTGCGAAGAGGAGAAAACCATACTCGAGATGCAT---AAAAAGCTAGGAAATAGATGGTCTGCCATTGCAGAA---AGATTGCCCGGAAGGACTGACAATGAAATAAAAAATTACTGGCACACCAAACTG
MD06G1196400	AGAGGTCCATGGACTCCTGAGGAGGACAGAAAGCTTTTAGCGTACATT---CAACTA---CACGGC---CAT---------GGA---AGCTGGCGTTCCTTGCCCCAGAAAGCTGGT---------CTCAAAAGATGCGGGAAGAGCTGTAGGCTAAGGTGGAGAAACTACCTCAGACCTGATATTAAGAGGGGA---AATTTCAGCTTGCATGAAGACCAAACCATCATTCAACTCCAT---GCACTTCTTGGCAACAGGTGGTCGGCCATAGCTGCC---CATTTGCCAAGGAGAACAGACAACGAGGTCAAGAACTATTGGAACACGCATCTG
MD14G1203200	AAAGGTTCATGGACCCCTGAAGAGGACAAAAGGCTTTTAGCTTACATT---CAACTA---CACGGC---CAT---------GGA---AGCTGGCGTTCCTTGCCCCAGAAAGCTGGT---------CTAAAAAGATGCGGGAAGAGCTGTAGGCTAAGGTGGAGAAACTACCTCAGACCTGATATTAAGAGGGGA---AATTTCAGTTTGCACGAAGACCAAACCATCATTCAACTCCAT---GCACTTCTTGGCAACAGGTGGTCGGCCATAGCTGCA---CACTTACCAAAGAGAACAGACAATGAGATCAAGAACTACTGGAACGCAAATCTG
MD06G1196500_corrected	AGAGGTGCATGGACTCCTGAAGAGGACAGAAAGCTTTTAGCTTACATT---CAACTA---CATGGC---CAT---------GGA---AGCTGGCGTTCCTTGTCCCAGAAAGCTGGT---------CTAAAAAGATGCGGGAAGAGCTGTAGGCTAAGGTGGAGAAACTACCTCAGACCTGATATTAAGAGGGGA---AATTTCAGTTTGCACGAAGACCAAACCATCATTCAACTCCAT---GCACTTCTTGGCAACAGGTGGTCGGCCATAGCTACA---CACTTACCAAAGAGAACAGACAACGAGATCAAGAATTACTGGAACACACATCTG
Acc05753.1	AAAGGCCCATGGACTCCCGAAGAAGACCATAAGCTCTTAGCCTACATT---GAAGAA---CACAGC---CAT---------GGA---AGCTGGCGTGCATTGCCTTCTAAAGCTGGG---------CTTCAGAGATGTGGCAAGAGTTGCAGACTGAGGTGGACTAATTATCTGCGACCTGATATTAAGAGAGGC---AAATTCAGTTTACAGGAAGAACAAACCATCATTCAACTTCAT---GCCCTCTTGGGCAACAGGTGGTCGGCTATAGCAAAT---CATTTGCCCAAAAGAACTGATAACGAGATCAAGAACTACTGGAATACTCATCTA
Acc30739.1	AAAGGCCCATGGACTCCCGAAGAAGATCAGAAGCTCTTAGCCTACATT---GAAGAA---CACGGC---CAT---------GGA---AGCTGGCGTGCCTTGCCTTCCAAAGCTGGG---------CTTCAGCGATGCGGCAAGAGTTGCAGACTGAGGTGGACTAATTATCTGCGACCCGATATTAAGAGAGGA---AAATTCAGTTTACAGGAAGAACAAACCATCATTCAACTCCAT---GCTCTCTTGGGCAACAGGTGGTCCGCGATAGCAACT---CACTTGCCCAAACGTACCGATAATGAGATCAAGAACTACTGGAATACCCATCTA
Vitvi14g01987.t01	AAAGGGCCATGGACTCCGGAAGAAGACCAGAAACTCTTGGCTTACATT---GAAGAA---CACGGC---CAT---------GGG---AGCTGGCGAGCTTTGCCATCAAAAGCGGGG---------CTTCAGAGATGTGGCAAGAGTTGCAGACTGAGATGGACTAATTATCTGAGGCCTGACATTAAGAGAGGA---AAATTCAGTTTACAGGAGGAACAGACAATCATTCAACTCCAT---GCCCTCTTGGGGAACAGGTGGTCGGCTATAGCAACT---CACTTGCCTAAGAGAACAGACAATGAGATCAAGAACTACTGGAATACGCATCTC
MD09G1054000	AAAGGACCTTGGACTCCAGAAGAAGACCAGAAGCTCTTGGCTTACATT---GAAGAA---CACGGC---CAT---------GGC---AGTTGGCGTGCACTCCCAACAAAAGCTGGT---------CTTCAGAGATGTGGAAAAAGCTGTAGGCTTAGATGGACTAACTATCTCAGACCTGATATTAAGAGGGGA---AAGTTCAGTTTGCAAGAAGAACAAACCATAATTCAACTCCAT---GCCCTATTAGGGAACAGGTGGTCGGCCATAGCAACT---CACTTGCCAAAGAGAACAGACAATGAGATAAAGAACTACTGGAATACGCATCTT
MD17G1051700	AAAGGACCTTGGACTCCAGAAGAAGACCAGAAACTCTTGGCTTACATT---GAAGAA---CACGGC---CAT---------GGA---AGTTGGCGTGCCCTCCCAACAAAAGCTGGT---------CTTCAGAGATGTGGAAAAAGCTGTAGGCTTAGATGGACTAACTATCTTCGACCTGATATTAAGAGGGGA---AAGTTCAGTTTGCAAGAAGAACAAACCATAATTCAACTCCAT---GCCCTATTAGGGAACAGGTGGTCGGCCATAGCAACT---CACTTGCCAAAGAGAACAGACAATGAGATAAAAAACTACTGGAATACGCATCTT
MD16G1069000	AAGGGACCGTGGACTCCAGAAGAAGACCAAAAGCTCTTGACTTACATC---GAAGAG---CATGGC---CAT---------GGA---AGCTGGCGAGCTTTGCCAGCAAAAGCAGGG---------CTCCAAAGATGTGGGAAGAGCTGTCGACTGAGGTGGACTAATTACCTGAGGCCCGATATCAAAAGAGGG---AAGTTCAGTTTGCAAGAAGAGCAGACCATCATTCAGCTCCAT---GCTCTTCTCGGAAATAGGTGGTCAGCTATAGCAACC---CATTTGCCGAAGAGGACAGACAACGAGATCAAAAACTACTGGAACACACATCTC
Vitvi01g01052.t01	AAAGGTTCATGGACTCCCGAAGAAGACCAGAAGCTCATGTCCTACATT---GAGGAA---CACGGC---CAT---------GGG---AGTTGGCGTGCCTTGCCTGCCAAAGCAGGG---------TTGCAGAGATGTGGGAAGAGCTGCAGATTGAGATGGACCAATTATCTCAGGCCTGATATCAAAAGAGGC---AAGTTTAGCTTGCAGGAAGAACAGACCATCATTCAACTTCAC---GCTCTTCTTGGAAACAGGTGGTCGGCTATAGCAACC---CACTTGCCCAAGAGAACGGACAATGAGATTAAGAACTACTGGAATACGCATTTG
Acc32996.1	AAGGGGCCCTGGACACCTGAAGAGGATCAGAAGCTGTTGGCTTACATT---GAAGAA---CATGGA---CAT---------GGA---AGCTGGCGTGCCTTGCCTGTGAAAGCAGGG---------CTACAGAGGTGTGGGAAGAGTTGCAGACTGAGGTGGACAAATTATTTGAGACCTGATATCAAGAGAGGA---AAGTTCAGTTTGCAGGAAGAACAGACCATTATCCAACTCCAT---GCTCTTCTTGGAAACAGATGGTCAGCCATAGCAGCT---CACTTGCCAAAACGAACTGATAATGAGATCAAGAACTATTGGAACACGCATCTA
AtMYB106	AAAGGGCCTTGGACTCCAGAAGAGGATCAGAAACTTTTGGCTTATATT---GAAGAA---CATGGC---CAT---------GGA---AGCTGGCGTTCTTTGCCTGAGAAAGCCGGT---------CTCCAAAGGTGTGGAAAGAGTTGCAGACTCAGATGGACTAACTACCTAAGACCTGACATCAAGAGAGGC---AAATTCACTGTACAAGAAGAACAAACCATCATTCAACTCCAC---GCTCTCCTCGGAAACAGGTGGTCAGCGATTGCAACT---CATTTACCAAAGAGGACAGACAACGAGATCAAGAACTACTGGAACACACACTTG
Solyc02g088190.4.1	AAAGGACCTTGGACACCTGAAGAAGATCAAAAACTCTTAGCTTATATC---GAAGAA---CATGGT---CAT---------GGT---AGCTGGCGCGCATTACCTACCAAAGCTGGA---------CTTCAAAGATGTGGTAAGAGTTGCAGGCTCAGGTGGACTAATTACCTTAGGCCTGATATCAAGAGAGGA---AAATTCACTTTACAAGAAGAACAAACCATCATTCAACTTCAT---GCTCTCTTAGGGAATAGGTGGTCGGCCATAGCCACT---CATTTATCCAAACGAACAGATAATGAGATTAAAAATTATTGGAATACTCATCTC
MD00G1081800	AAGGGACCGTGGACTCCAGAAGAAGACCAAAAGCTCTTAACTTACATA---GAAGAG---CATGGC---CAT---------GGA---AGCTGGCAAGCCTTGCCAGCAAAAGCAGGG---------CTCCAAAGATGTGGGAAGAGCTGTCGACTAAGGTGGTCTAATTACCTGAGGCCCGATATCAAAAGAGGA---AATTTCAATTTGCAAGAAGCGCAGACCATCATTCAGCTCCAT---GCTCTTGTCGGAAATAGGTGGTCAGCTATAGCAAGC---CATTTGCCGAAGAGGACAGACAACGAGATCAAAAACTACTGGAACACACATCTC
Vitvi17g00623.t01	CGTGGCCCTTGGACGCCTGAAGAAGACCGGAAGCTCCTAGCCTACATC---CAAGAA---CACGGC---CAT---------GGG---AGCTGGCGGTGCGTGCCCGAGAATGCTGGT---------CTTCAAAGGTGTGGGAAGAGCTGCAGACTGAGATGGACGAACTACCTCAGACCTGATATCAAGAGAGGC---AAATTCAGCTTACGGGAAGAGCAGACCATTATTCAACTTCAT---GCTCTTCTAGGCAACAGGTGGTCAGCTATAGCAACC---CACTTACCAAATAGAACAGACAATGAGATCAAGAATTATTGGAACACACATCTC
AtMYB016	AAAGGACCTTGGACACCAGAGGAGGATCAGAAACTTTTAGCTTATATT---GAAGAA---CATGGT---CAT---------GGA---AGTTGGCGTTCATTGCCTGAGAAAGCTGGT---------CTCCATCGATGCGGAAAGAGTTGTAGACTAAGATGGACTAACTACCTAAGACCTGACATCAAAAGAGGC---AAATTCAACTTACAAGAAGAACAAACCATTATCCAACTCCAT---GCTCTGTTAGGAAACAGATGGTCAGCGATTGCTACT---CATTTGCCAAAGAGAACAGACAACGAGATCAAGAACTATTGGAACACTCATTTG
Solyc01g010910.2.1	AAAGGACCATGGACTCCTGAAGAAGACCAAAAACTCATGGATTACATT---GAAAAA---AATGGA---TGT---------GGT---AGTTGGCGTGCTTTGCCAACTAAAGCCGGA---------CTCAAGAGATGTGGAAAAAGTTGCAGATTAAGATGGATAAATTATTTAAGACCTGATATTAAGAGAGGA---AAATTCAGTTTGCAAGAAGAACAGACAATCATTCAACTCCAT---GCCCTTCTTGGTAACAGATGGTCAGCTATTGCGACT---CATTTGGCTAACAGAACGGACAATGAAATTAAGAATTATTGGAACACGCACTTG
Acc14121.1	AAGGGGCCATGGACACCTGAAGAGGACCAGAAGCTGTTGGCTTACATT---GAAGAA---TATGGC---CAT---------GGA---AGCTGGCGAGCCTTGTCTGCAAAAACAGGG---------CTCCGGAGATGTGGGAAAAGTTGCAGGCTGAGGTGGACAAATTATTTGAGACCTGATATCAAGAGGGGA---AATTTCAGTTTGCAGGAAGAACAGACCATTATCAAACTCCAT---GCTCTTCTTGGAAACAGATGGTCAGCCATAAGAGCT---CACTTGCCAAAGCGAACTGATAACGAGATCAAAAACCACTGGAACACGCATCTC
Solyc05g007710.3.1	AAAGGGCCATGGACTCCAGAAGAAGACCAAAAACTTTTGTCTTTCATT---GATACA---TATGGT---TGT---------GGT---AGTTGGAGGGCTTTGCCTGCTAAAGCTGGT---------TTACAAAGATGTGGAAAGAGTTGTAGGCTAAGATGGATAAACTATCTTAGGCCTGATATTAAGAGAGGA---AAATTCAGTTTACAAGAAGAAAGAACTATCATTCAACTTCAT---GCTCTTCTTGGAAACAGATGGTCAGCAATAGCAACT---TATTTGCCAAGCAGAACAGATAACGAGATTAAAAACTATTGGAACTCACGTCTG
Solyc05g007690.2.1	AAAGGTCCATGGACACATGAAGAAGACCAAAAACTATTGTCTTTTATT---GATAAA---CATGGT---TGT---------GGT---AGCTGGAGGGGTTTGCCTGCTAAAGCTGGT---------CTGCAAAGATGTGGAAAGAGTTGTAGGCTAAGATGGATAAACTATCTAAGACCTGATATTAAAAGAGGA---AAATTTAGCTTACAAGAAGAAAGAACCATCATTCATCTTCAT---GCTCTTCTTGGAAATAGATGGTCAGCAATAGCAACT---TACTTACCAAGCAGAACAGACAATGAGATAAAGAACTATTGGAATTCGCGTTTG
AtMYB049	AAAGGGCCATGGACTCCGGAGGAAGACGAGAAGCTCGTAGGCTATATT---CAAACG---CACGGT---CCC---------GGC---AAATGGCGTACCCTTCCCAAGAACGCCGGG---------TTAAAAAGATGCGGGAAGAGTTGTAGATTGCGATGGACGAATTATCTAAGACCCGATATCAAGAGAGGA---GAGTTCTCTCTTCAAGAGGAAGAAACCATCATTCAACTTCAT---CGTCTTCTTGGAAACAAATGGTCCGCAATTGCTATT---CACTTACCAGGAAGAACAGATAATGAAATCAAAAACTATTGGAACACACATATT
Solyc10g005460.3.1	AAAGGGCCATGGACAACAGAAGAAGATCAAAAGCTTATTGATTACATA---CAAAAA---TATGGC---TCT---------GGA---AATTGGAGGATTCTTCCTAAGAATGCTGGG---------CTTCAAAGGTGTGGAAAGAGTTGCAGGCTACGTTGGATTAATTATCTAAGGCCAGATATTAAAAGAGGA---AAATTCTCTTTTGAAGAAGAAGAGACAATCATCCACTTGCAT---AGTATTCTTGGAAACAAGTGGTCTGCTATTGCTGCT---CGTCTGCCAGGAAGGACTGATAACGAAATCAAAAATTATTGGAATACTAATATT
AtMYB041	AAGGGACCATGGACTGCTGAGGAGGATCAGAAACTCATCGATTATATT---CGATTT---CATGGT---CCT---------GGC---AATTGGCGTACGCTCCCCAAAAATGCTGGA---------CTCCATAGATGTGGAAAAAGCTGCCGTCTTCGATGGACCAATTATCTAAGACCGGACATCAAGAGAGGA---AGATTCTCGTTCGAGGAAGAAGAAACTATCATTCAGCTACAC---AGTGTTATGGGAAACAAGTGGTCAGCAATAGCCGCT---CGTCTACCAGGGAGGACCGATAACGAAATAAAAAACCATTGGAACACTCACATC
Acc09615.1	AAGGGTCCATGGACCCCTGAAGAAGATCAAAAGCTGGTTGATTATATT---TCCAAA---AATGGG---TAC---------GGG---AATTGGAGGACACTTCCCAAAAACGCCGGG---------CTCCAAAGGTGTGGAAAGAGTTGTCGTCTTCGTTGGACTAACTATCTTAGGCCTGATATCAAAAGGGGT---CGATTGTCGTTGGAAGAGGAAGAGGCTATAATTCAACTCCAT---AGCATATTGGGAAACAAGTGGTCTGCCATTGCCGCT---CGCTTGCCAGGAAGGACGGACAACGAAATCAAAAATTATTGGAATACCAACATT
Acc17393.1	AAGGGTCCATGGACCCCGGAAGAAGATCAAAAGCTGGTTGAATATATC---TCCATA---AATGGG---TAT---------GGG---AATTGGAGGACGCTTCCCAAAAACGCCGGG---------CTCCAAAGGTGTGGAAAGAGTTGTCGTCTTCGTTGGACTAACTATCTTAGACCTGATATCAAAAGGGGT---CGATTTTCGTTTGAAGAGGAAGAAGCTATAATTCAACTCCAT---AGCATATTGGGAAACAAGTGGTCTGCCATTGCTGCT---CGCTTGCCAGGACGGACTGACAACGAAATTAAGAATTACTGGAATACCCACATT
AtMYB074	AAAGGACCATGGACTCCTGAGGAGGATCAAAAGCTCATTGATTATATC---AATATA---CATGGT---TAT---------GGA---AATTGGAGAACTCTTCCCAAGAATGCTGGG---------TTACAAAGATGTGGTAAGAGTTGTCGTCTCCGGTGGACCAACTATCTCCGACCAGATATTAAGCGTGGA---AGATTCTCTTTTGAAGAAGAAGAAACCATTATTCAACTTCAC---AGCATCATGGGAAACAAGTGGTCTGCGATTGCGGCT---CGTTTGCCTGGAAGAACAGACAACGAGATCAAAAACTATTGGAACACTCACATC
MD05G1326500	AAAGGCCCGTGGACGCCGGAGGAGGATCAGAAGCTCATGGATTATATT---CAGAAA---CATGGT---TAT---------GGC---AACTGGAGAACCCTCCCAAAGAATGCAGGG---------CTACAAAGATGCGGGAAGAGCTGCCGTCTCCGGTGGACAAACTATCTCCGACCGGACATCAAACGAGGT---CGGTTTTCATTCGAAGAGGAGGAGACAATAATTCAACTCCAT---AGCATATTGGGCAACAAATGGTCTGCTATTGCTGCT---CGTTTGCCCGGAAGAACCGACAACGAAATCAAGAACTACTGGAACACCCACATT
MD10G1304600	AAAGGTCCGTGGACGCCGGAGGAGGATCAGAAGCTCATGGATTATATC---CAGAAA---CATGGT---TAT---------GGC---AACTGGAGAACCCTCCCAAAGAATGCAGGG---------CTACAAAGATGTGGGAAGAGCTGCCGTCTCCGGTGGACAAACTATCTCCGACCGGACATCAAACGAGGA---CGGTTTTCATTTGAAGAGGAGGAGACAATTATTCAACTCCAC---AGCATATTGGGCAACAAATGGTCTGCTATTGCTGCT---CGTTTGCCTGGAAGAACCGACAACGAAATCAAGAACTACTGGAACACCCACATT
Vitvi10g00329.t01	AAGGGACCCTGGACTCCTGAAGAGGATCAGAAACTCATTGATTATATC---CAGAAA---AATGGC---TAT---------GGA---AACTGGAGGACACTTCCTAAAAATGCCGGG---------CTGCAAAGGTGCGGTAAAAGCTGCCGTCTCCGGTGGACTAACTACCTGAGGCCAGATATCAAGAGGGGT---CGTTTCTCTTTCGAAGAGGAGGAGACAATAATTCAGCTCCAC---AGCATCTTGGGTAACAAGTGGTCTGCCATTGCTGCT---CGCCTGCCTGGAAGGACTGATAATGAAATCAAGAACTACTGGAACACCCACATT
Solyc02g079280.3.1	AAGGGTCCATGGACACCTGAAGAAGATCAAAAACTCATTGATTACATT---CAAAAA---CATGGA---TAT---------GGT---AATTGGAGGACTCTTCCAAAGAATGCTGGG---------CTTCAAAGATGTGGAAAAAGTTGTAGGCTTCGTTGGACTAATTATCTAAGGCCAGATATTAAAAGAGGA---AGATTTTCATTTGAAGAAGAGGAGACTATCATTCAACTCCAC---AGTATTTTAGGCAACAAGTGGTCTGCTATTGCTGCA---CGTTTACCTGGTAGAACTGATAATGAAATCAAGAACTATTGGAATACGCATATC
AtMYB102	AAAGGGCCTTGGACATCTGAAGAAGACCAGAAGCTTGTTGACTATATC---CAGAAA---CATGGT---TAT---------GGT---AACTGGAGAACCCTCCCCAAAAATGCCGGT---------TTGCAAAGATGTGGCAAAAGTTGTAGGTTAAGGTGGACTAATTATCTCCGACCAGATATAAAGCGAGGA---AGGTTCTCTTTTGAGGAAGAAGAAACCATTATTCAGCTTCAT---AGCTTCTTAGGAAACAAGTGGTCTGCGATTGCGGCG---CGTTTACCAGGAAGAACAGATAATGAGATCAAGAACTTTTGGAACACTCATATA
MD03G1217300	AAGGGTCCATGGAGTCCGGAGGAAGATCATAAACTCGTTCATTACATT---CAGAAA---CACGGG---CAT---------GGG---AGATGGCGAACCCTCCCCAAGAATGCAGGA---------CTGAAAAGGTGTGGAAAGAGTTGTCGCCTTCGGTGGGCAAACTATTTAAGACCTGATATTAAGAGAGGG---AGATTCTCAATGGAAGAAGAAGAGACCATAATACAGTTACAC---AGTGTTTTGGGAAACAAGTGGTCTACCATTGCTTCT---CGCTTGCCAGGAAGAACAGATAATGAGATCAAGAACTATTGGAACACACACATC
Acc13512.1	AAAGGTCCTTGGACCCCAGAAGAAGACCTCAAACTCATCCAATACATT---CAGATG---CATGGG---CCA---------GGC---AATTGGAGAACCCTTCCAAAGAATGCAGAG---------CTTCAAAGATGTGGAAAGAGTTGTCGTCTTCGATGGACAAACTACTTGAGGCCTGATATAAAGAGAGGG---AGGTTCTCGTTTGAGGAAGAAGAGACCATAATCCAACTACAC---AGTGTTTTGGGGAACAAATGGTCGGCTATGGCTGCT---CGTTTGCCAGGAAGAACCGACAATGAAATAAAAAATTACTGGAACACCCACATT
Acc19035.1	AAAGGTCCTTGGACCTCAGAGGAAGATCTCAAACTCATCCAATATATT---CAGATG---CATGGA---CCA---------GGC---AACTGGAGAACCCTCCCAAAGAATGCAGGG---------CTTCAAAGATGTGGAAAGAGCTGTCGTCTGCGATGGACAAACTACTTGCGGCCTGATATAAAGAGAGGG---AGGTTCTCGTTCGAGGAAGAAGAGACTATAATCCAACTGCAC---AGTGTTTTGGGAAACAAGTGGTCGGCTATAGCTGCT---CGTTTGCCAGGAAGAACCGACAATGAAATAAAGAACTACTGGAATACCCACATT
Vitvi12g00632.t01	AAAGGTCCATGGACCCCTGAGGAAGATGATAAGCTCAGCCATTATATC---CAGCTG---CATGGC---CCT---------GGC---AACTGGAGAACTCTTCCAAAGAATGCTGGG---------CTACAAAGATGTGGGAAGAGTTGCCGTCTTCGATGGACTAATTACTTGAGACCTGATATAAAGAGAGGA---AGATTCTCATTTGAAGAAGAGGAGACAATAATTCAATTACAC---AGTATTCTTGGAAACAAGTGGTCAGCAATTGCAGCT---CGCTTGCCCGGAAGGACCGACAACGAAATCAAGAATTACTGGAACACCCATATA
Solyc07g054840.4.1	AAAGGTCCATGGACTCCAGAAGAAGATAATAAACTCATCCAGTATATT---CAACTT---CATGGT---CCT---------GGA---AATTGGCGAACACTTCCTAAGAATGCTGGA---------CTTCAAAGGTGTGGAAAGAGTTGTCGTCTTCGTTGGACTAATTACTTGAGACCTGATATTAAAAGAGGA---AGATTCTCATTTGATGAAGAAGAAACTATTATCCAACTTCAT---AGTGTTCTTGGCAACAAGTGGTCAGCTATAGCGGCT---CGTCTACCAGGGAGAACAGACAACGAAATCAAGAATTATTGGAACACTCACATT
Solyc10g008700.3.1	AAAGGTCCATGGACTCCAGAGGAAGATCAAAAACTCATTCAATATATT---CAACTT---CATGGC---CCT---------GGA---AATTGGAGAAATCTCCCCAAGAATGCTGGA---------CTTCAAAGGTGTGGCAAGAGTTGTCGACTTAGGTGGACAAATTATTTGAGGCCTGATATTAGGAGAGGA---AGATTCTCTTTTGAAGAAGAAGAAACTATTATCCAACTTCAT---AGTGTTCTTGGTAACAAGTGGTCAGCTATAGCAGCA---CGCTTACCTGGAAGAACAGACAATGAAATAAAAAACTATTGGAACACGCATATA
MD09G1097700	AAAGGTCCATGGACAACCGAAGAAGATGCCATGCTCGTCAATTATATT---CAGAAG---CATGGA---CCT---------GGA---AATTGGCGAAACCTTCCAAAGAATGCAGGA---------CTGCAGAGATGCGGGAAGAGTTGCCGCCTTAGATGGACTAACTACCTGAGACCAGATATAAAGAGAGGA---AGGTTCTCCTTTGAGGAAGAAGAGACTATAATCCAACTACAC---AGCATTCTTGGAAACAAATGGTCAGGTATTGCAGCT---CGCTTGCCAGGAAGGACGGACAATGAAATCAAGAACTACTGGAACACTCACATC
MD17G1086000	AAAGGTCCATGGACAACTGAAGAAGATGCCATGCTAGTGAATTATATT---CAGAAG---CATGGA---CCT---------GGA---AATTGGAGAAACCTTCCAAAGAATGCAGGA---------CTCCAGAGATGCGGGAAGAGTTGCCGCCTCAGATGGACTAACTACCTTAGACCTGATATAAAGAGAGGA---AGGTTCTCCTTTGAAGAAGAAGAGACTATAATCCAACTACAT---AGCATCCTTGGAAACAAGTGGTCAGCTATTGCTGCT---CGCTTGCCAGGAAGGACAGACAATGAAATAAAAAACTACTGGAACACGCACATC
MD00G1065700_corrected	AAAGGTCCATGGACAACTGAAGAAGATGCCATGCTAGTGAATTATATT---CAGAAG---CATGGA---CCT---------GGA---AATTGGAGAAACCTTCCAAAGAATGCAGGA---------CTCCAGAGATGCGGGAAGAGTTGCCGCCTCAGATGGACTAACTACCTTAGACCTGATATAAAGAGAGGA---AGGTTCTCCTTTGAAGAAGAAGAGACTATAATCCAACTACAT---AGCATCCTTGGAAACAAGTGGTCAGCTATTGCTGCT---CGCTTGCCAGGAAGGACAGACAATGAAATAAAAAACTACTGGAACACGCACATC
Vitvi19g00306.t01	AAAGGGCCATGGACTGTAGAGGAAGATCAGAAGCTCCTTGATTATATT---CAGAAA---CACGGC---CAT---------GGG---AGATGGCGGACACTTCCCAAAAATGCAGGT---------CTAAAGAGGTGTGGAAAGAGTTGTCGGCTTCGTTGGACAAACTACTTGAGGCCAGACATCAAGAGGGGG---AGATTCTCATTTGAAGAAGAAGAGGCCATCATACAATTACAT---GGTATTTTGGGTAACAAGTGGTCTGCAATTGCTGCT---AGGCTCCCTGGAAGAACCGATAATGAGATCAAGAACTATTGGAACACTCGCATC
Acc20606.1	AAGGGGCCATGGACCCCGGAGGAAGATCAGAAGCTGATAGATTATATT---CACAAA---TATGGT---TAT---------GGA---AACTGGAGGACCCTTCCTAAGAATGCCGGG---------TTACAGAGGTGTGGAAAGAGTTGTCGTCTTCGTTGGACAAACTATCTGAGGCCTGATATCAAGAGAGGT---AGATTCACCTTTGAGGAGGAACAAACTATAATCCATCTACAT---AGTACCTTAGGAAACAGGTGGTCCGTCATTGCTGCT---AGCTTGCCTGGAAGAACAGATAACGAAATTAAGAACTACTGGAACACTCACATT
Acc25064.1	AAGGGGCCATGGACCCCTGAGGAAGATCAGAAGCTGTTAGATTATATT---CACAAG---TTTGGT---TAT---------GGA---AACTGGAGGACCCTTCCTAAGAATGCCGGG---------TTACAGAGGTGCGGAAAGAGTTGTCGTCTTCGTTGGACAAACTATTTGAGACCCGATATCAAGAGAGGT---AGATTCACCTTGGAGGAGGAACAAACTATAATCCACCTACAC---AGTACCTTGGGAAACAAGTGGTCTATCATTGCTGCT---CGCTTGCCCGGAAGAACAGATAATGAAATTAAGAACTATTGGAATACCCACATT
Vitvi02g00725.t01	AAGGGGCCTTGGACACCGGACGAGGATCAGAAGCTGGTTGATTATATC---AAGAGA---CATGGC---CAT---------GGA---AGTTGGAGAGCACTCCCCAAACTCGCAGGT---------CTGAACAGGTGCGGTAAGAGTTGCAGACTAAGGTGGACTAATTATCTGAGGCCTGATATCAAGAGAGGT---AAGTTCTCTGACGAAGAAGAGCGAATCATAATCAAACTTCAT---TCAGTACTTGGAAACAAGTGGTCAAGGATAGCTGTT---CATCTTCCTGGACGGACTGATAATGAAATCAAGAACTTTTGGAACACCCATGTC
Acc16080.1	AAGGGGCCGTGGACGCCGGAGGAAGATAGCACGCTAGTTGATTTTATT---CAAAAA---AATGGC---CAT---------GGA---AGTTGGAGAGCTTTGCCTAAGCGTGCTGGC---------TTGAACAGGTGCGGAAAGAGTTGCAGATTACGGTGGACTAACTATCTCCGGCCAGATATTAAGCGAGGA---AAATTCTCTGATGAAGAAGAGAAGATCATCTTCGATCTTCAC---TCAGTTCTTGGAAACAAATGGTCAAAAATTGCTGCC---CATCTTCCGGGACGAACCGACAATGAAATCAAGAATTACTGGAATACCCACATG
Acc28165.1	AAGGGGCCGTGGACGCCGGAGGAAGATAGCAAGCTCGTTGATTTTATT---AACAAC---AACGGC---CAT---------GGA---AGTTGGACAGCTTTGCCAAAGCGTGCAGGC---------TTGAACAGGTGCGGAAAGAGTTGTAGACTACGATGGACTAACTATCTCCGGCCAGATATTAAGCGAGGA---AAATTCTCTGATGAAGAAGAGCAGATCATCATCAATCTTCAC---TCGGTTCTTGGAAACAAATGGTCAAAAATTGCTGCC---CATCTTTCGGGACGAACCGACAATGAAGTCAAAAATTACTGGAATACTCATATG
MD06G1037300	AAAGGTCCCTGGACAACCGAAGAAGATGCAAAATTGATGGATTATATT---AGCAGA---AATGGC---CAT---------GGA---AGCTGGAGAGCTCTCCCCAAGCTTGCTGGC---------CTCAACAGGTGTGGCAAGAGTTGCAGATTAAGGTGGACAAATTACCTGAGGCCTGATATTAAGAGAGGA---AAGTTCTCCGAAGAGGAAGAAAGAGTTATCATCAATCTTCAT---TCAGTTCTTGGAAACAAGTGGTCAAAGATTGCAACT---CATCTTCCAGGGAGAACCGATAACGAAATCAAGAACTATTGGAACACCCAACTG
MD16G1271400	AAAGGTCGCTGGACAATGGACGAAGATGTGAAATTGACGGATTATATT---AGAGGA---AATGGT---CAT---------GGA---AGCTGGAGAGCTCTCCCCAAGCTTGCTGGC---------CTCAACAGGTGTGGCAAGAGTTGCAGATTAAGGTGGACAAATTACCTGAGGCCTGATATTAAGAGAGGA---AAGTTCTCCAAAGAGGAAGAACGAGTTATCATCAATCTTCAT---TCAGTTCTTGGAAACAAGTGGTCAAAGATTGCAACT---CATCTACCAGGGAGAACGGATAACGAAATCAAGAATTACTGGAACACCCACCTG
Solyc04g056310.3.1	AAAGGTCCTTGGACTCCAGAAGAAGATCAAAAACTCATCAATCATATC---AAGAAA---CATGGT---CAT---------GGT---AGCTGGAGAGCCCTCCCTAAACTTGCAGGT---------CTTAATAGATGTGGAAAGAGTTGCAGATTGAGGTGGACTAATTATCTTAGGCCAGATATCAAGAGAGGC---AAGTTTTCTCAAGAAGAAGAACAAACCATCCTCAATCTTCAT---GCTATTCTTGGCAACAAGTGGTCAGCAATTGCAACA---CATCTACCTGGGCGAACTGACAATGAAATCAAGAATTTCTGGAACACGCATCTG
Vitvi18g00406.t01	AAAGGGCCTTGGACTCCTGAAGAAGATCAGAAGCTGGTCAGCTACGTT---CAGAAA---CATGGC---CAT---------GGA---AGCTGGAGAGCTCTCCCTAAGCTTGCAGGT---------CTTAACAGATGTGGAAAGAGCTGTAGGTTGAGATGGACGAATTATTTAAGGCCTGATATTAAAAGAGGA---AAATTTTCTCAAGAAGAAGAACAGACAATTCTGCATCTCCAT---TCCATCCTGGGAAACAAATGGTCCGCAATTGCATCG---CACCTCCCTGGCCGGACGGACAACGAAATTAAGAATTTCTGGAATACCCATCTA
Vitvi07g02075.t01	AAAGGGCCTTGGACTCCTGAGGAAGACCAGAAACTTGTCAAATATATC---CAGAAA---CAAGGC---CAT---------GGA---AGCTGGAGAGCCCTCCCCAAACTTGCAGGT---------CTTAATAGATGTGGGAAGAGTTGCAGATTAAGATGGACTAATTATTTGAGGCCTGATATCAAGAGAGGG---AAATTTTCTCGAGAAGAAGAGGAGACAATTCTGAATCTCCAT---TCTATCCTTGGCAACAAATGGTCAGCAATTGCTTCT---CACCTTCCTGGACGGACCGACAATGAAATCAAGAATTTCTGGAACACCCATCTT
MD15G1323500	AAAGGCCCTTGGACTCCTGAAGAAGATCAAAAACTTATGAAATACATT---CAGAAA---AATGGC---CAT---------GGA---AGCTGGAGAGCCCTTCCAAAACTTGCAGGG---------TTGAACAGATGCGGCAAGAGTTGCAGGTTAAGATGGACAAACTATCTTAGGCCGGATATAAAGAGAGGG---AAGTTTTCTCAAGAAGAAGAACAAACAATTCTTAATCTCCAT---TCCATCCTCGGCAACAAATGGTCAGCAATTGCAAGC---CACCTACCCGGTCGGACGGACAATGAAATAAAAAATTTCTGGAACACCCATTTG
MD01G1031700_corrected	AAAGGCCCTTGGACTCCTGAAGAAGATCAGAAACTTATGAAATACATT---CAGAAA---AATGGC---CAT---------GGA---AGCTGGAGAGCCCTTCCAAAACTTGCAGGG---------TTGAATAGATGCGGCAAGAGTTGCAGGTTAAGATGGACAAACTATCTTAGGCCGGATATAAAGAGAGGG---AAGTTTTCTCAAGAAGAAGAACAAACAATTCTGAATCTCCAT---TCCATTCTCGGCAACAAATGGTCAGCAATTGCAGGC---CACCTACCCGGTCGGACGGACAATGAAATCAAAAATTTCTGGAATACCCATTTG
MD08G1183100	AAAGGACCGTGGACTCCAGAAGAGGATCAAAAGCTTGTGCAATACATT---GAACAA---CATGGC---CAT---------GGA---AGTTGGAGAGCTCTTCCAAGGCTTGCAGGT---------CTCAATAGATGTGGCAAGAGTTGCAGGCTAAGATGGACGAACTACTTAAGACCTGATATCAAAAGAGGC---AAATTTTCTGAAGAAGAGGAGCAAACAATTCTTCATCTCCAT---TCTATCCTTGGAAACAAATGGTCAGCAATTGCAACA---CACTTAGACGGCCGAACGGACAATGAAATCAAGAACTTCTGGAACACACATTTG
MD15G1369700	AAAGGACCCTGGACTCCTGAAGAGGATCAAAAGCTTGTACAATACATT---GAACAA---CATGGC---CAT---------GGA---AGTTGGAGAGCTCTTCCAAAGCTTGCAGGT---------CTCAATAGATGTGGGAAGAGTTGCAGGCTAAGATGGACAAACTACTTAAGACCCGATATCAAAAGAGGC---AAATTTTCTGAAGAAGAGGAGCAAACAATTCTACATCTCCAT---TCTATCCTTGGAAACAAATGGTCAACAATTGCAACA---CACTTAGACGGCCGAACGGACAATGAAATCAAGAACTTCTGGAACACACATTTG
Acc07989_corrected	AAAGGTCCTTGGACTCCTGAGGAGGACAACAAGCTTGTCAAATACATC---CAAAAA---CATGGC---CAT---------GGC---AGCTGGAGAGCTCTCCCTAAACTAGCAGGT---------CTTAATAGATGTGGGAAGAGTTGCAGATTGAGGTGGACCAACTACTTAAGGCCTGACATAAAGAGAGGA---AAGTTCTCACAAGAAGAGGAACAAACAATTCTTAATCTCCAT---TCCATCCTTGGAAACAAATGGTCTGCGATTGCCACC---CACCTTTCTGGACGGACAGATAATGAAATAAAGAACTTCTGGAACACCCATTTG
Acc05428.1	AAAGGGCCTTGGACTCCTGAGGAGGACAACAAGCTTGTCAAATACATC---CAAAAA---CATGGC---CAT---------GGC---AGCTGGAGAGCCCTCCCTAAACTAGCAGGG---------CTTAATAGATGTGGGAAGAGTTGCAGATTGAGGTGGTCCAACTACTTAAGGCCCGACATAAAGAGAGGA---AAGTTCTCACAAGAAGAGGAACAAACAATTCTCAATCTCCAC---TCCATCCTTGGAAACAAATGGTCTGCAATTGCCACC---CACCTTCCTGGACGAACAGATAATGAAATAAAAAACTTTTGGAATACCCACTTA
Solyc05g051550.2.1	AAAGGTCCATGGACTCCAGAAGAAGATCAAAAACTCACCAATCATATC---AATAAA---CATGGA---CAT---------GGT---AGTTGGAGAGCCCTCCCTAAACTTGCAGGT---------CTTAATAGATGTGGAAAGAGTTGCAGATTAAGGTGGAGTAATTATCTGAGACCAGATATTAAAAGAGGA---AAGTTTTCTCAAGAAGAGGAACAAACAATTCTCAATCTCCAT---GCTGTCTTAGGAAACAAGTGGTCAGCAATTGCAACT---CATCTACCGGGGCGAACTGACAATGAAATCAAGAATTTTTGGAACACTCATTTG
Vitvi11g01323.t01	AAAGGGCCTTGGACTCCTGAGGAAGACCAGAAACTTGTCAAATATATC---CAGAAA---CAAGGC---CAT---------GGA---AGCTGGAGAGCCCTCCCCAAACTTGCAGGT---------CTTAATAGATGTGGGAAGAGTTGCAGATTAAGATGGACTAATTATTTGAGGCCTGATATCAAGAGAGGG---AAATTTTCTCGAGAAGAAGAGGAGACAATTCTGAATCTCCAT---TCTATCCTTGGCAACAAATGGTCAGCAATTGCTTCC---CACCTTCCTGGACGGACCGACAATGAAATCAAGAATTTCCGGAACACCCATCTT
MD01G1237300	AAAGGGCCATGGACACCAGAAGAGGATCAAAAGCTTGTGGAATACCTT---GAAAGA---TATGGG---CAT---------GGG---AGTTGGAGAGCACTCCCCAAGCTGGCAGGT---------TTGAACAGGTGCGGTAAGAGTTGCAGGCTGCGCTGGACCAACTATCTCCGGCCTGACATCAAGAGGGGT---AACTTCTCCCAGGAAGAAGAGCAAACCATCCTCAACCTCCAT---TCTCTTCTTGGCAACAAATGGTCGGCGATAGCTAGC---AATCTTCCTGGAAGGACGGATAACGAAATCAAGAACTTTTGGAATACCCATTTA
Vitvi16g00098.t01	AAGGGGCCATGGACGCCGGAAGAAGACCAGAAACTCGTTGAGTATATA---CAGAGA---CATGGG---CAT---------GGA---AGCTGGAGAGCTCTCCCAAAGCTTGCCGGA---------CTGAACAGGTGTGGGAAGAGTTGTAGACTGAGGTGGACAAACTATCTGAGGCCTGATATCAAGAGAGGA---AAATTCTCTGATGAAGAAGAGAACACCATCATCAACCTCCAC---TCGGTTCTCGGCAACAAGTGGTCAGCCATAGCTACT---CATCTTCCCGGGAGAACAGATAATGAAATCAAGAACTTCTGGAACACCCATCTG
Solyc04g074170.3.1	AAAGGACCATGGACTCCTGAAGAAGATCAAATACTTGTTGATTATATT---GACAAA---CATGGT---CAT---------GGA---AGTTGGAGAGCCCTTCCTAAGCTTGCAGGA---------CTTAATAGGTGTGGGAAGAGCTGCAGGTTAAGATGGACTAATTATTTGAGGCCAGATATCAAGAGAGGC---AAATTTTCTGAAGAAGAAGAACAAACAATTCTTCATCTCCAT---TCCATCCTAGGAAACAAATGGTCTGCAATCGCGACA---CACTTGTCAGGAAGAACAGATAATGAGATTAAGAATTTCTGGAACACGCATTTG
Acc01335.1	AAGGGGCCATGGACTCCGGAAGAAGATCAAAAGCTCGTCGATTACGTA---CAGAAA---CATGGC---CAT---------GGA---AGTTGGAGAGCGCTCCCAAAGCTTGCTGGA---------CTAAACAGGGGTGGAAAGAGTTGTAGGCTAAGGTGGACCAACTATCTCAGGCCTGATATCAAGAGAGGC---AACTTCTCTGATGAAGAAGAACAAGTCATCATCAACCTCCAC---GCCGTTCTCGGGAACAAGTGGTCAGCAATTGCGACA---CAACTTCCAGGACGAACAGATAATGAAATCAAGAACTTTTGGAATACCCACATA
Acc02554.1	AAGGGGCCGTGGACTCCAGAAGAAGATCAAAAGCTCATCAATTACATA---CAGAAA---CATGGG---CAT---------GGA---AGTTGGAGAGCGCTTCCAAAGCTTGCTGGA---------CTAAACAGGTGTGGAAAGAGTTGTAGGCTAAGGTGGACCAACTATCTCAGGCCTAATATCAAGAGAGGC---AACTTCTCTGATGAAGAAGAGCAAACCATCATCAACCTCCAT---GCCATTGTTGGAAACAAGTGGTCAGCAATTGCAACA---CATCTTCCCGGACGAACAGATAATGAAATCAAGAACTTTTGGAATTCCCACCTA
Acc20411.1	AAGGGTCCATGGACTCCGGAAGAGGATAAAAGGCTTGCGGATTACATA---CAAAGG---AATGGG---CAT---------GCA---AGTTGGAGAGCACTCCCAAAGCTTGCCGGA---------CTAAACAGGTGTGGTAAGAGTTGTAGGCTAAGGTGGACCAACTACCTCAGGCCGGACATTAAGAGAGGA---AAGTTTTCTGAAGAAGAAGAACAAATCATCATCGATCTCCAT---GCACTTCTTGGAAACAAGTGGGCAGCGATAGCAACA---CATCTTCCAGGACGAACCGATAATGAAATCAAAAACTTTTGGAATACCCACCTA
Acc20421.1	AAGGGTCCGTGGACTCCGGAAGAGGATAAAAGGCTTGCGGATTACATA---CAAAGG---AATGGG---CAT---------GGA---AGTTGGAGAGCACTCCCAAAGCTTGCTGGA---------CTAAACAGGTGCGGTAAGAGTTGTAGGCTAAGGTGGACCAACTATCTCAGACCGGACATTAAGAGAGGA---AAGTTCTCTGATGAAGAAGAACAAATCATCATCGATCTCCAT---GCACTTCTTGGAAACAAGTGGGCAGCGATAGCAACA---CGTCTTCCGGGACGAACCGATAATGAAATCAAAAACTTTTGGAATACCCACCTA
AtMYB093	AAAGGGCCATGGACTCCTGAAGAAGATCAAAAGCTTATTGATTACATT---CATAAA---CATGGT---CAT---------GGA---AGCTGGAGAGCTCTCCCCAAGCTCGCAGAT---------TTGAATAGGTGTGGAAAGAGTTGTAGACTGAGGTGGACAAATTATTTGAGACCAGACATCAAAAGAGGA---AAGTTTTCAGCCGAAGAAGAGCAAACAATCCTCCATCTCCAC---TCCATTCTCGGGAATAAATGGTCAGCTATTGCGACG---CATTTGCAAGGTCGTACAGATAATGAGATAAAAAACTTTTGGAACACACATCTA
AtMYB092	AAAGGTCCTTGGACTCCTGATGAAGATGAGAAACTTGTCAACTATGTT---CAAAAA---CATGGT---CAT---------AGT---AGCTGGAGAGCCCTTCCCAAACTCGCTGGT---------CTTAACAGGTGTGGGAAGAGTTGCAGGCTAAGATGGACGAACTACTTGAGACCAGACATCAAGAGAGGG---AGATTCTCTCCGGACGAGGAACAGACTATCTTGAATCTTCAT---TCAGTTCTTGGAAACAAGTGGTCAACGATTGCGAAT---CAGTTACCAGGGAGAACAGATAACGAGATCAAGAATTTCTGGAACACTCATTTG
AtMYB009	AAAGGGCCATGGACACAAGAGGAGGATGATAAACTGATAGATCACATT---CAAAAA---CATGGC---CAT---------GGC---AGCTGGAGAGCTCTTCCAAAGCAAGCCGGT---------TTAAACCGATGCGGAAAGAGTTGTAGATTAAGATGGACCAACTACTTGAGACCTGACATCAAGAGAGGA---AATTTCACTGAAGAGGAAGAACAAACTATTATCAACCTCCAT---TCCCTTCTTGGAAACAAGTGGTCGTCGATAGCCGGT---AATCTTCCTGGAAGAACGGACAATGAAATAAAAAACTATTGGAACACACATTTG
AtMYB107	AAAGGGCCATGGACGCCAGAAGAAGATCAGAAACTGATAAATCACATA---AGAAAA---CACGGC---CAT---------GGA---AGCTGGAGAGCTCTACCCAAGCAAGCCGGT---------TTAAACCGGTGTGGGAAGAGTTGCAGATTGAGATGGACTAATTACTTGAGACCAGATATCAAAAGAGGA---AACTTCACAGCTGAGGAAGAACAAACTATCATTAACCTTCAT---TCTCTTCTTGGGAACAAGTGGTCGTCTATAGCTGGT---CATCTCCCAGGAAGAACGGATAACGAAATAAAGAACTATTGGAACACGCATATT
AtMYB053	AAAGGTCCATGGTTGCCTGAAGAAGATGATAAACTGATCAATTATATT---CACAAA---CATGGC---CAT---------AGC---AGCTGGAGTGCCCTTCCCAAGCTCGCTGGT---------CTTAACAGGTGTGGGAAGAGTTGCAGGCTACGATGGACAAACTATTTGAGACCAGACATTAAGCGAGGA---AAATTCTCTGCGGAGGAAGAAGAGACCATCCTGAACCTTCAT---GCGGTTCTAGGCAACAAGTGGTCAATGATTGCAAGC---CACTTACCTGGACGAACTGACAATGAGATCAAGAATTTCTGGAATACTCATTTG
Vitvi16g01017.t01	AGAGGAGCTTGGACTCCCGAGGAAGATGAGATCTTGATTGATTACATA---AAAAAA---AACGGT---CAT---------GGA---AGATGGCGGTCTCTCCCCAAGCACGCAGGT---------CTGCTTCGATGTGGAAAGAGCTGTCGGCTGCGGTGGACGAACTATCTTCGCCCAGACATTAAGCGGGGG---CCCTTTACTCCGGAAGAAGAGACTGCCATCATCCAGCTCCAC---AGCATGCTGGGTAACAGGTGGGCTGCAATCGCTTCA---AAAATACCTGGTAGAACGGACAATGAGATCAAGAACTTCTGGAACACCCATCTA
Acc03470.1	AAGGGGGCTTGGACTCCTGAAGAAGACCAGATCCTTGTTGACTACATC---ACCAAG---CACGGC---CAC---------GGC---ACCTGGCGTTCTCTGCCTAAGCTTGCTGGT---------CTCCCTCGATGCGGAAAGAGCTGTCGGCTTCGGTGGACAAACTATCTTCGCCCTGACATTAAAAGGGGT---CCCTTCACTCCTGAAGAAGAGAACACGATCATCCAGCTCCAT---GGGATGATCGGTAACAAGTGGGCAGTCATTGCTTCG---AAACTACCAGGGAGAACGGACAACGAGGTTAAAAACTTCTGGAACTCCCATCTA
Acc28051.1	AAAGGGGCTTGGACTCCTGAAGAAGACCAGATCCTTGTTGACTACATC---ACCAAG---CACGGC---CAC---------GCT---ACATGGCATTCTCTACCGAAGCTCGCTGGT---------CTCAGTCGATGCGGAAAGAGCTGTCGTCTTCGGTGGACAAACTACCTTCGGCCTGACATTAAACGAGGC---CCTTTCACTCCTGAAGAAGAGAACACTATCATCCAGCTCCAT---GGGATGCTTGGTAACAAGTGGGCGGCCATTGCTTCG---AAGCTACCAGGGAGAACGGACAATGAGGTTAAAAACTTCTGGAACTCCCATCTA
Acc07632.1	AAGGGGCCATGGACCCCTGAAGAAGACGAGAAGCTCCTTGACTACATT---TCCAAG---AATGGC---CAT---------GGA---AGCTGGCGTTCTCTCCCTAAGCTTGCTGGT---------CTTCTTCGATGTGGAAAGAGTTGCCGCCTGCGGTGGACGAACTACCTTAGGCCAGATATTAAACGCGGT---CCCTTCAGTCCCGAGGAAGAAAAGCTTGTCGTACAGTTGCAT---GGTATTCTTGGGAACAGGTGGGCTGCCATTGCGTCC---CAACTACCAGGAAGGACAGACAACGAGATCAAGAACTTGTGGAACACTCACTTG
Acc15993.1	AAGGGGCAATGGACCCCTGAAGAAGACGAGAAGCTCCTTGACTACATT---TCCAAG---AATGGC---CAT---------GGA---AGCTGGCGTTCTCTCCCTAAGCTTGCTGGT---------CTTTTTCGCTGCGGAAAGAGTTGCCGCCTGCGGTGGACGAACTATCTTAGGCCAGATATTAAACGTGGT---CCCTTCAGTCCTGAGGAAGAAAAGCTTGTCGTACAGTTGCAT---GGCATTCTTGGGAACAGGTGGGCTGCCATTGCATCC---CAACTACCAGGAAGGACGGACAACGAGATCAAGAACTTGTGGAACACTCACTTG
Solyc01g094360.3.1	AGAGGACCTTGGACCCCTGAAGAAGATGAAAAACTTGTTCAGTTTATC---AACAAG---AATGGT---CAT---------GGT---AGTTGGCGGTCACTCCCAAAACTTGCAGGC---------CTTCTTCGTTGTGGGAAAAGTTGTCGTCTCAGATGGACGAATTATCTAAGGCCAGACATCATACGAGGT---CCTTTTAGTCCCGAAGAACAGAAGCTTGTCATACAGTTACAT---GGCATTCTTGGAAACAGATGGGCTGCAATTGCTTCA---CAATTACCTGGGAGGACAGACAATGAGATAAAGAATCTGTGGAATACTCACCTG
Vitvi15g01161.t01	AAAGGCCCGTGGACTCCTGAAGAAGATCAAATCCTTGTTGATTACATC---AACAAG---AATGGC---CAT---------GGA---AGCTGGCGTTCTCTTCCTAAGAATGCAGGT---------CTCCTCCGCTGTGGGAAAAGTTGCAGACTCCGATGGACCAATTATCTTAGACCAGACATTAAGCGAGGA---CCCTTCACTACTGATGAAGAGAAGCTTGTTATACAGCTTCAT---GGCATCCTAGGAAACAGGTGGGCTGCCATTGCCTCT---CAACTGCCCGGAAGGACCGATAATGAGATCAAGAACCTATGGAACACCCACTTG
AtMYB017	AAAGGTCCTTGGACGCCTGAAGAAGATGAGGTTCTTGTTGCGCATATC---AAGAAA---AATGGA---CAT---------GGA---AGCTGGAGAACACTTCCTAAACTTGCTGGT---------TTACTTCGCTGTGGGAAGAGTTGCAGGCTGAGATGGACAAACTATCTGAGACCAGACATAAAGAGAGGT---CCTTTCACTGCTGATGAAGAGAAACTTGTTATCCAGCTTCAT---GCCATTCTCGGCAACAGGTGGGCTGCTATTGCAGCA---CAGCTTCCAGGAAGAACAGACAACGAGATCAAGAACTTATGGAACACTCATTTG
AtMYB039	AAAGGACCGTGGCTGCCAGAAGAAGATGATAAGCTCACTGCTTATATA---AACGAG---AATGGT---TAT---------GGG---AATTGGCGGTCGCTTCCTAAGCTCGCTGGA---------CTTAACCGCTGTGGCAAGAGCTGTCGGCTCCGGTGGATGAATTATCTCCGGCCTGATATCCGGAGAGGC---AAATTTTCCGATGGAGAAGAGAGTACTATCGTTAGACTCCAT---GCCCTCCTTGGCAACAAATGGTCGAAAATTGCGGGT---CATCTTCCAGGAAGAACAGATAATGAAATTAAAAACTATTGGAACACTCATATG
AtMYB122	AAAGGAGCATGGACTCAAGAAGAAGACCAAAAGCTTATCGCCTATGTT---CAACGA---CATGGT---GAA---------GGC---GGTTGGCGAACCCTTCCGGACAAAGCTGGA---------CTCAAAAGATGTGGCAAAAGCTGCAGATTGAGATGGGCGAATTACTTAAGACCTGACATTAAACGTGGA---GAGTTTAGCCAAGACGAGGAAGATTCCATCATCAACCTCCAC---GCCATTCATGGCAACAAATGGTCGGCCATAGCTCGT---AAAATACCAAGAAGAACAGACAATGAGATCAAGAACCATTGGAACACTCACATC
AtMYB051	AAAGGAGCTTGGACTCCCGAGGAAGATCAGAAGCTTCTCTCTTACCTT---AACCGC---CACGGT---GAA---------GGT---GGATGGCGAACTCTCCCCGAAAAAGCTGGA---------CTCAAGAGATGCGGCAAAAGCTGCAGACTGAGATGGGCCAATTATCTTAGACCTGACATCAAAAGAGGA---GAGTTCACTGAAGACGAAGAACGTTCAATCATCTCTCTTCAC---GCCCTTCACGGCAACAAATGGTCTGCTATAGCTCGT---GGACTACCAGGAAGAACCGATAACGAGATCAAGAACTACTGGAACACTCATATC
AtMYB034	AAAGGAGCTTGGACTCCTGAGGAAGATCAAAAGCTTATTGCTTATCTT---CACCTA---CATGGT---GAA---------GGT---GGATGGCGTACTCTCCCTGAAAAAGCTGGA---------TTGAAGAGATGTGGAAAGAGTTGTAGATTGAGATGGGCTAATTACTTAAGACCCGACATTAAGAGAGGA---GAGTTTAGTCCTGAAGAAGACGACACTATCATCAAGCTTCAT---GCTCTTAAGGGTAACAAGTGGGCCGCAATCGCCACT---AGCTTGGCGGGACGAACTGACAACGAAATAAAAAACTATTGGAACACAAATCTC
AtMYB028	AAAGGAGCATGGACCACCGAGGAGGACAAGAAACTCATCTCTTACATC---CACGAC---CACGGC---GAG---------GGA---GGCTGGCGCGACATTCCCCAAAAAGCTGGG---------TTGAAACGGTGTGGAAAGAGTTGTAGACTGCGATGGACCAACTACCTTAAACCTGAGATCAAAAGAGGC---GAGTTTAGTTCAGAGGAAGAGCAGATTATCATCATGCTTCAT---GCTTCTCGTGGCAACAAGTGGTCGGTCATAGCGAGA---CATTTACCTAGAAGAACAGACAACGAGATCAAGAACTACTGGAACACGCATCTC
AtMYB029	AAAGGAGCATGGACTGCCGAAGAAGACAAGAAACTCATCTCTTACATT---CATGAA---CACGGT---GAA---------GGA---GGCTGGCGTGACATTCCCCAAAAAGCTGGA---------CTAAAACGATGTGGAAAGAGTTGTAGATTGCGATGGGCTAACTATTTGAAACCTGACATCAAGAGAGGA---GAGTTTAGCTATGAGGAGGAACAGATTATCATCATGCTACAC---GCTTCTCGCGGCAACAAGTGGTCAGTCATAGCGAGA---CATTTGCCCAAAAGAACAGATAACGAGATTAAGAACTACTGGAACACGCATCTC
AtMYB076	AAAGGAGCATGGACTACAGAAGAGGATAAAAAACTCATCTCTTATATC---CACGAC---CACGGT---GAA---------GGA---GGCTGGCGTGACATTCCAGAAAAAGCTGGG---------CTGAAACGGTGTGGAAAGAGTTGTAGATTACGGTGGACTAACTATTTGAAACCAGATATCAAGAGAGGA---GAGTTTAGCTATGAGGAAGAGCAGATTATCATCATGCTTCAT---GCATCTCGTGGCAATAAGTGGTCTGTCATAGCTAGA---CATTTGCCAAAAAGAACGGATAACGAGGTCAAAAACTATTGGAACACACATCTC
Acc16221.1	AAAGGGTTGTGGTCACCAGAAGAAGATGAGAGGCTAATGAAGTACATG---ATGAGG---AATGGG---CAA---------GGC---AGTTGGAGCGATGTTGCAAGGAATGCTGGT---------TTGGAGAGGTGTGGAAAGAGTTGTCGCCTTCGGTGGATAAACTACTTGAGGCCTGATCTCAAGCGCGGC---GCGTTTTCTCCCCAAGAGGAAGATCTCATTGTTCACTTGCAC---TCCATTCTTGGCAACAAGTGGTCTCAAATAGCTGCG---CGTCTCCCTGGCAGAACAGACAATGAAATCAAGAACTTTTGGAATTCCTCAATC
Solyc11g065840.3.1	AAAGGGTTGTGGTCTCCAGAGGAAGATGAAAAGCTTATGCATTATATG---CTAACA---AATGGA---CAA---------GGG---TGTTGGAGTGATGTAGCAAGAAATGCTGGA---------TTACAAAGATGTGGAAAGAGTTGTAGACTCAGATGGATCAATTATTTGAGGCCAGATCTTAAGAGAGGT---GCATTTTCACCTCAAGAAGAAGAACATATTATCCATTTACAT---TCCATTCTTGGTAACAGGTGGTCTCAAATAGCTGCA---CGTTTGCCTGGACGTACTGATAATGAAATCAAGAATTTTTGGAATTCGACATTG
MD02G1312700	AAGGGGTTATGGTCACCGGAGGAAGATGAGAAGCTGATGAGGTACATG---TTAACC---AGTGGA---CAA---------GGC---TGTTGGAGTGACATTGCAAGAAATGCTGGT---------CTCCAAAGATGCGGAAAGAGTTGTCGTCTTCGTTGGATCAATTACTTGAGGCCTGACCTCAAGCGTGGT---GCATTTTCACCCCAAGAGGAAGAGCTTATCATCCATTTCCAT---TCAATTCTTGGCAATAGGTGGTCACAGATTGCTGCA---CGTCTTCCAGGACGAACGGACAATGAAATAAAGAATTTTTGGAATTCAGCCTTG
MD07G1010500	AAGGGGTTGTGGTCACCAGAGGAAGATGAGAAGCTGATGATGTACATG---CTAACC---AATGGA---CAA---------GGC---TGTTGGAGTGACGTTGCAAGAAATGCTGGT---------CTCCAAAGATGTGGAAAGAGTTGTCGTCTTCGTTGGATCAATTACTTGAGGCCTGACCTCAAGCGTGGT---GCCTTTTCACCCCAAGAGGAAGAGCTTATCATCCATTTCCAT---TCAATTCTTGGCAATAGGTGGTCACAAATTGCTGCA---CGTCTTCCAGGACGAACGGACAATGAAATAAAGAATTTTTGGAATTCAGCCTTG
Acc07763.1	AAAGGGTTGTGGTCACCAGAAGAAGATGAGAGGCTAATGAAGTACATG---ATGAGG---AATGGG---CAA---------GGT---TGTTGGAGCGATATCGCGAGGGATGCTGGT---------TTGGAGAGGTGTGGAAAGAGTTGTCGCCTTCGGTGGATTAACTACTTGAGGCCTGATCTCAAGCGCGGC---GCCTTTTCAGCCCAAGAGGAACAACTCATTGTTCACTTGCAC---TCCATTCTTGGCAACAAGTGGTCTCAAATAGCCGCG---CGTCTCCCTGGAAGAACAGACAATGAAATCAAGAACTTCTGGAATTCCACAATC
Vitvi13g01737_corrected	AAGGGCTTGTGGTCGCCTGAAGAAGATGAGAAGCTCATGAGCTACATG---CTGAGA---AATGGA---CAA---------GGG---TGCTGGAGCGATATCGCTAGGAATGCCGGC---------CTGCAGAGGTGTGGCAAAAGCTGCCGCCTTCGTTGGATTAACTACTTGAGACCCGACCTCAAGCGCGGC---GCATTCTCACCCCAAGAAGAAGAGCTCATCATCCACTTGCAT---TCCATCCTTGGCAACAGGTGGTCTCAGATCGCGGCG---CGCCTACCAGGGAGGACCGACAATGAAATAAAGAACTTCTGGAACTCTACCATC
Solyc01g087130.4.1	AAAGGTTTATGGTCACCAGAAGAAGATGAAAAGTTGATGAGTTACATG---TTAAGA---AATGGT---CAA---------GGA---TGTTGGAGTGACATTGCTAGAAATGCTGGA---------TTACAAAGATGTGGTAAGAGTTGTCGTCTTAGATGGATTAATTACTTGAGGCCTGACCTTAAACGCGGC---GCCTTTTCTCTTCAAGAAGAAGAACTCATTGTTCATTTGCAT---TCTATTCTGGGAAATAGGTGGTCACAAATTGCGGCT---CGTCTACCTGGGAGGACAGATAATGAAATCAAGAATTTCTGGAATTCCACGATA
MD03G1176000	AAGGGTTTGTGGTCACCGGAGGAGGATGACAAGCTGATGAGCTATATG---ATCAAC---AATGGT---CAA---------GGT---TGTTGGAGTGATGTGGCAAGAAATGCTGGA---------CTGCAGAGGTGCGGCAAGAGTTGCAGATTGCGCTGGATCAATTACTTGAGGCCGGACCTTAAGCGAGGC---GCCTTTTCGCCCCAAGAAGAAGAGCTCATTATCCATTTACAT---TCTCTCCTTGGAAACAGGTGGTCCCAAATTGCAGCA---CGCTTGCCTGGGAGAACTGACAATGAAATAAAGAATTTCTGGAATTCAACAATA
Vitvi06g00214.t01	AAGGGGCTGTGGTCACCTGAGGAAGACGACAAGCTGATGAACTACATG---CTGAAT---AATGGG---CAG---------GGC---TGTTGGAGTGATGTTGCCAGGAATGCCGGC---------CTCCAGAGGTGTGGCAAGAGCTGCCGCCTCCGCTGGATTAACTACTTGAGGCCGGACCTTAAACGCGGC---GCCTTCTCGCCTCAGGAGGAGGAGCTCATCATCCACTTGCAT---TCCCTTTTAGGCAACAGGTGGTCTCAAATTGCGGCC---CGCTTGCCAGGACGTACTGACAATGAGATAAAGAATTTTTGGAACTCGACGATA
MD11G1196500	AAGGGTTTGTGGTCGCCGGAGGAGGACGACAAGCTGATGAGGTATATG---ATCAAC---AATGGC---CAA---------GGT---TGTTGGAGCGATGTGGCAAGAAACGCTGGC---------CTGCAGAGGTGCGGCAAGAGTTGCAGATTGCGCTGGATCAATTACTTGAGGCCCGACCTTAAGCGAGGT---GCCTTTTTGCCCCAAGAAGAAGAGCTCATTATCCATTTGCAT---TCTCTCCTTGGAAACAGGTGGTCACAAATTGCAGCC---CGGCTGCCAGGAAGAACTGACAATGAAATAAAGAATTTCTGGAACTCAACAATA
Acc15107.1	AAGGGTTTGTGGTCACCAGAGGAAGATGATAAACTGATGAGTTATATG---TTGGGG---AATGGG---CAA---------GGT---TGTTGGAGTGATGTGGCAAGGAATGCTGGC---------TTGCAGAGATGTGGAAAGAGTTGCAGACTCAGGTGGATTAACTACTTGAGGCCTGACCTCAAGAGGGGG---GCTTTCTCTCCCCAAGAAGAAGACCTCATCATCCACTTCCAT---TCCCTTCTGGGTAACAGGTGGTCTCAAATTGCGGCA---CGCTTGCCAGGACGTACAGACAACGAAATAAAGAATTTTTGGAATTCAACGATA
Acc26160.1	AAGGGTTTGTGGTCACCAGAGGAAGATGATAAGCTGATGAGTTATATG---TTGAGG---AATGGA---CAA---------GGG---TGTTGGAGTGATGTGGCAAGGAATGCTGGC---------TTGCAGAGGTGTGGCAAGAGTTGCAGACTCAGGTGGATTAACTACTTGAGGCCTGACCTCAAGAGAGGT---GCTTTCTCTACCCAAGAAGAAGACCTCATAATCCATTTCCAT---TCCCTTCTTGGTAACAGGTGGTCTCAAATTGCCGCA---CGATTACCTGGACGTACTGACAACGAAATAAAGAATTTTTGGAATTCAACGATA
AtMYB083	AAAGGACTTTGGTCGCCTGATGAAGATGAGAAGCTGATAAGATACATG---TTGACT---AATGGA---CAA---------GGA---TGTTGGAGTGACATCGCTAGAAATGCTGGT---------CTTTTACGTTGTGGTAAAAGTTGTCGCCTTCGCTGGATCAATTACTTGAGGCCTGATCTTAAACGTGGA---TCCTTCTCTCCTCAGGAGGAGGATCTCATCTTCCATTTGCAT---TCCATTCTTGGTAACAGGTGGTCTCAAATAGCTACT---CGGCTTCCAGGTAGAACAGACAACGAGATCAAAAACTTTTGGAACTCGACATTG
AtMYB046	AAGGGACTTTGGTCTCCTGAGGAAGACTCAAAGCTGATGCAATACATG---TTAAGC---AATGGA---CAA---------GGA---TGTTGGAGTGATGTTGCGAAAAACGCAGGA---------CTTCAAAGATGTGGCAAAAGCTGCCGTCTTCGTTGGATCAACTATCTTCGTCCTGACCTCAAGCGTGGC---GCTTTCTCTCCTCAAGAAGAGGATCTCATCATTCGCTTTCAT---TCCATCCTCGGCAACAGGTGGTCTCAGATTGCAGCA---CGATTGCCTGGTCGGACCGATAACGAGATCAAGAATTTCTGGAACTCAACAATA
Vitvi01g01271.t01	AGAGGGCTATGGTCCCCTGAAGAAGATGAGAAGCTAATCAGATACATC---ACAACT---AATGGC---CAT---------GGT---TGTTGGAGCTCTGTTCCAAAACTAGCAGGC---------TTGCAGAGGTGTGGAAAGAGTTGCAGATTAAGATGGATAAACTACCTGAGACCGGATCTCAAAAGGGGT---TCTTTTTCTGCACAAGAAGAAAGAACGATCATTGATGTTCAT---AGAATTGTAGGCAACAAATGGGCTCAGATAGCCAAG---TATTTGCCAGGTAGAACTGACAATGAGGTGAAGAACTTTTGGAACTCATGCATC
Vitvi19g01749.t01	AGAGGGTTGTGGTCTCCTGAAGAAGATGAAAAGCTTATCAGATACATC---ACTGCC---CACGGC---CAT---------GGC---AGTTGGAGTTCTGTTCCAAAACTTGCAGGC---------TTGCAGAGATGTGGAAAGAGTTGCAGATTGAGATGGATTAACTACTTGAGACCAGAACTCAAGAGGGGT---TCTTTTTCTGCACAAGAAGAACAGAGTATCATTGATGTCCAC---AGAATTTTAGGCAACAGATGGGCTCAGATAGCTAAG---CATCTACCTGGGAGAACAGACAATGAGGTGAAGAATTTCTGGAACTCATGCATT
AtMYB067	AGAGGTCTTTGGTCTCCAGAGGAAGACGAGAAGCTTCTTCGTTATATC---ACCACT---CATGGT---CAT---------CCT---AGTTGGAGTTCCGTTCCAAAGCTTGCCGGG---------TTGCAGAGATGTGGGAAGAGTTGCAGATTAAGGTGGATAAACTATCTAAGGCCTGATCTGAGGAGAGGT---TCGTTTAATGAGGAAGAAGAGCAGATTATCATCGACGTACAT---CGTATTCTTGGTAACAAATGGGCTCAGATTGCTAAG---CACTTACCTGGACGCACTGATAATGAAGTCAAGAACTTTTGGAACTCATGCATT
Acc15328.1	AGAGGGCTATGGTCACCTGAAGAAGATGACAAGCTCATCAAACACATC---ACCACC---CATGGC---CAT---------GGC---TGTTGGAGTTCTGTCCCAAAACTGGCAGGT---------TTGCAAAGGTGTGGAAAGAGTTGCAGACTACGGTGGATAAATTACTTGAGGCCAGATCTGAAGAGGGGT---TCGTTTACGGAACAAGAAGAGAGAATCATCATCGATGTTCAT---AGAATTTTGGGGAACAGATGGGCTCAGATAGCGAAG---CACTTGCCCGGTAGAACTGACAATGAAGTGAAGAACTTTTGGAACTCATGCATC
Solyc10g005240.3.1	AGAGGTTTATGGTCTCCAGAAGAAGATGAAAAACTCATGAGACATATC---TCCACA---CAAGGC---CAT---------GGC---TGTTGGAGTTCTGTTCCTAGACTAGCAGGG---------TTACAAAGGTGTGGGAAAAGTTGTAGATTGAGATGGATAAATTACTTGAGGCCAGATTTAAGAAGAGGT---TCATTTAGTGAACAAGAAGAAAGAACAATCATTGATATTCAT---AGAATATTGGGAAATAGATGGGCACAAATAGCGAAA---CATTTACCAGGTAGGACAGATAATGAAGTGAAGAATTTTTGGAATTCTTGCATT
Solyc02g082040.3.1	AGAGGTCTTTGGTCTCCAGAAGAAGATGAAAAACTCATTAAACACATC---AAGACC---CATGGC---CAT---------TCC---TGCTGGAGTTCTGTTCCAAAACTAGCTGGA---------CTACAAAGGTGTGGAAAAAGCTGCAGGCTTAGGTGGATAAACTACTTAAGGCCAGATCTAAAAAGGGGC---TGTTTTAGTGAACAAGAAGAGAGGATTATAATTGACGTACAC---AGAATTTTGGGGAACAGATGGGCACAAATAGCGAAA---CATTTACCTGGTAGAACTGATAATGAAGTAAAGAATTTTTGGAATTCTTGCATA
MD05G1243900	AAAGGACTGTGGTCTCCTGAAGAAGATGAGAAGCTATTGAATCACATC---AACACC---TTTGGC---CAT---------GGT---TCGTGGAGCTCTGTCCCAAAACTAGCTGGT---------TTGCAGAGGTGTGGGAAAAGTTGCAGATTGAGGTGGATAAACTATTTGAGACCAGATCTCAAGAGGGGT---CCATTTTCTGAGATAGAAGAGAGAACCATCGTAGATGTTCAT---AGGATTTTAGGCAACAAATGGGCTCAGATAGCGAAG---CATTTACCAGGTAGAACAGACAATGAGGTCAAGAATTTTTGGAACTCATGCATC
MD10G1225800	AGAGGACTGTGGTCTCCTGAAGAAGATGAGAAGCTGTTGAATCACATC---AACACC---TATGGC---CAT---------GGT---TCATGGAGCTCTGTCCCAGAACTAGCTGGT---------TTGGAGAGGTGTGGAAAGAGTTGCAGATTGAGGTGGATAAACTATTTGCGACCAGATCTCAAGAGGGGT---TCATTTTCTGAGATAGAAGAGAGAACCATCGTTGAAGTTCAT---AGGATTTTAGGCAACAAATGGGCTCAGATAGCCAAG---CATTTGCCAGGTAGAACAGACAATGAGGTCAAGAATTTTTGGAACTCATGCATC
MD05G1239200	AGAGGTCTATGGTCACCTGAAGAAGATGAGAAGCTCAGGAAACACATT---ACCACC---CATGGT---CAT---------GGC---AGCTGGAGTTCTGTCCCAAAACATGCAGGC---------TTGCAGAGGTGTGGCAAGAGTTGCAGGTTGAGATGGATAAACTATTTGAGACCTGAACTCAGGAGGGGA---TCCTTTACTCCTGAAGAAGAACAGACTATCATTGATGTTCAC---AGAATTTTGGGTAACAAATGGGCTCAGATTGCCAAG---CATCTCCCTGGAAGAACAGACAATGAGGTGAAGAATTTCTGGAATTCATGCATT
Acc29660_corrected1	AAAGGCTTGTGGTCACCTGAAGAAGACGAGAAACTGTTCAATCACATA---ACTAGA---TTCGGC---ATT---------GGC---TGCTGGAGTACGGTTCCAAAGCTAGCCGGA---------TTGCAGAGGTGTGGGAAGAGCTGTAGATTGAGGTGGATAAACTATCTGAGGCCAGACCTTAAGAGAGGA---ATGTTTTCGCAACAAGAAGAGGACCTCATAATTAGCCTACAC---GAAGCTCGGGGCAACAGGTGGGCTCAGATTGCAGCT---CAATTACCGGGAAGAACAGACAATGAGATAAAGAATTTTTGGAACTCGTGTTTG
Acc29660_corrected2	AAAGGCTTGTGGTCACCTGAAGAAGACGAGAAACTGTTCAATCACATA---ACTAGA---TTCGGC---ATT---------GGC---TGCTGGAGTACGGTTCCAAAGCTAGCCGGA---------TTGCAGAGGTGTGGGAAGAGCTGTAGATTGAGGTGGATAAACTATCTGAGGCCAGACCTTAAGAGAGGA---ATGTTTTCGCAACAAGAAGAGGACCTCATAATTAGCCTACAC---GAAGCTCGGGGCAACAGGTGGGCTCAGATTGCAGCT---CAATTACCGGGAAGAACAGACAATGAGATAAAGAATTTTTGGAACTCGTGTTTG
Acc18102.1	AAAGGTTTGTGGTCGCCGGAAGAAGACGAGAAACTGTTCAATCACATA---ACTAGA---TTTGGC---GTT---------GGC---TGCTGGAGTACGGTTCCTAAGCTAGCCGGG---------TTGGAGAGGTGTGGGAAGAGCTGTAGATTGAGGTGGATAAACTATCTGAGGCCCGACCTTAAGAGAGGA---ATGTTTTCCCCACAAGAAGAAGACCTCATAATTAGCCTACAC---GAAGCTCTGGGAAACAGGTGGGCCCAAATTGCAACT---CAATTACCAGGAAGAACGGACAATGAGATAAAGAATTTTTGGAACTCATGTTTG
Vitvi17g00895.t01	AAGGGTCTGTGGTCTCCAGAGGAGGATGAGAAACTGTACAATTACATA---ACCAGA---TTTGGT---GTT---------GGG---TGTTGGAGTTCAGTTCCCAAGCTGGCTGGT---------TTGCAGAGGTGCGGAAAGAGTTGCAGATTGAGATGGATTAACTATTTGAGACCCGACCTTAAGAGAGGA---ATGTTCTCTCAGCAAGAGGAGGATATCATAATAAGCCTGCAT---CAGGTTCTAGGCAACAGGTGGGCTCAGATTGCAGCA---CAATTGCCAGGAAGAACAGACAATGAGATTAAGAACTTTTGGAACTCATGCTTG
MD14G1172900	AAAGGCCTCTGGTCACCAGAAGAAGATGAGAAGCTCTTCAACTACATC---ACTCAA---TTTGGT---GTT---------GGC---TGCTGGAGCTCGGTCCCAAAGCTTGCTGGT---------TTGCAGAGGTGTGGGAAGAGTTGCAGGTTGAGATGGATAAACTATTTAAGGCCTGATTTGAAGAGAGGA---ATGTTCTCACAACAGGAAGAGGATCTCATTCTTAGTCTTCAC---GAAGTTATAGGCAACCGGTGGGCTCAAATTGCAGCA---CAATTGCCAGGAAGAACAGACAATGAGATAAAGAACTTTTGGAATTCATGTTTG
Solyc06g071690.3.1	AAAGGATTGTGGTCACCAGAAGAAGATGAAAAATTGTACAATTATATC---ACTAGA---TTTGGT---GTT---------GGA---TGTTGGAGTTCAGTCCCTAAACTAGCTGGT---------TTACAAAGATGTGGAAAGAGTTGCAGATTGAGATGGATAAATTACTTGAGGCCTGATCTAAAAAGAGGA---ATGTTTTCACAGGAAGAAGAGGATATGATCATTACTCTACAC---AAAGTTCTTGGGAACAGATGGGCACAAATTGCAGCA---AAATTACCGGGAAGAACAGATAACGAGATAAAGAATTTCTGGAATTCAAATTTG
MD06G1167200	AAAGGCCTCTGGTCACCGGAAGAAGATGAGAAGCTCTTCAACTACATC---ACTCGA---TTTGGT---GTT---------GGC---TGCTGGAGCTCAGTCCCAAAGCATGCTGGT---------TTGCAGAGGTGTGGAAAGAGTTGCAGATTGAGATGGATAAATTATTTGAGGCCTGATTTGAAGAGAGGA---ATGTTCTCACAACAGGAAGAGGATCTCATTCTTAGTCTTCAC---GAAGTTCTAGGCAACCGGTGGGCTCAAATTGCAGCA---CAATTGCCAGGAAGAACCGACAATGAGATAAAGAACTTTTGGAATTCATGTTTG
novel_Ac_LG23_24934338-24936280	AAAGGGCTTTGGTCACCAGAAGAAGATGAAAAATTGTTCAATTACATA---ACCAGA---TTTGGC---ATG---------GGT---TGCTGGAGCACAGTTCCTAAACTAGCCGGT---------TTGCAAAGGTGTGGAAAGAGCTGTAGACTAAGATGGATAAACTACTTGAGGCCAGACCTAAAGAGAGGA---ATGTTCTCACAACAAGAGGAGGATCTCATCATAACCCTCCAC---AAAGCTCTTGGCAACAAGTGGGCTCAAATCGCGGCA---CAATTACCGGGAAGGACTGACAACGAGATAAAAAACTTATGGAACTCTTACTTG
Acc22023.1	AAAGGGCTTTGGTCACCAGAAGAAGATGAAAAATTGTTCAATTACATA---ACAATA---TTTGGT---GTT---------GGC---TGCTGGAGTACAGTTCCTAAACTAGCCGGT---------TTGCAAAGATGTGGAAAGAGCTGTAGGCTAAGATGGATAAACTACTTGAGGCCAGACCTGAAGAGAGGA---ATGTTCTCACAAGAAGAGGAGGATCTCATAATAAGTCTCCAC---AAAGCTCTTGGCAACAAGTGGGCCCAAATTGCGGCA---CAATTACCGGGAAGAACGGACAACGAGATAAAGAACTTATGGAACTCTTCCTTG
Solyc03g112390.3.1	AAAGGATTGTGGTCACCTGAAGAAGATGAAAAATTAAGCAATTATATC---ACCAAT---TTTGGT---ATT---------GGC---TCATGGAGTTCAGTCCCTAAATTAGCAGGG---------CTGCAAAGATGTGGGAAAAGTTGCAGATTGAGATGGATAAATTACTTGAGGCCTGATCTAAAAAGAGGA---ATGTTCTCACAAGATGAAGAAGATAAGATAATTAGTCTTCAT---CAAGTTCTTGGAAACAGATGGGCACAAATTGCTGCA---CAATTACCTGGGAGAACGGATAACGAGATAAAGAATTTCTGGAATTCGAGTTTG
AtMYB086	AAAGGCCTTTGGTCTCCTGAAGAAGATGAGAAACTTCTCAATTACATC---ACTAGA---CATGGT---CAT---------GGC---TGTTGGAGTTCTGTCCCTAAACTCGCAGGT---------TTGCAAAGATGTGGAAAGAGTTGTAGACTTAGGTGGATAAATTATTTGAGACCAGATTTAAAGAGAGGA---GCTTTCTCTCAAGACGAAGAAAGCTTGATCATTGAGCTCCAT---GCTGCATTAGGCAACAGATGGTCTCAAATCGCAACG---CGGTTACCGGGAAGAACAGACAACGAGATCAAAAACTTTTGGAACTCATGTCTT
Solyc10g044680.2.1	AAAGGCCTTTGGTGCCCTGAGGAAGATGAGAAACTTATAAATCATGTA---ACTAAA---TATGGT---CAT---------GGT---TGTTGGAGTTCAGTCCCTAAACTAGCCGCT---------CTTCAGAGGTGTGGAAAGAGCTGCAGACTTAGGTGGATTAACTACTTGAGACCTGACCTCAAAAGAGGA---ACATTCTCACAACAAGAAGAGAATTTGATCATTCAACTTCAT---TCACTTTTAGGGAACAAGTGGTCTCAGATTGCTTCT---AGATTACCTGGAAGAACCGACAATGAAATCAAGAACTTATGGAACTCTTCTATT
Acc10693.1	AAAGGACTCTGGTCTCCAGAGGAGGATGAGAAGCTTATAACGCACATA---AATAAA---TATGGG---CAT---------GGC---TGTTGGAGCTCTGTCCCTAAACTTGCAGGC---------TTGCAAAGGTGTGGCAAGAGTTGCAGATTGAGGTGGATAAACTACTTGAGGCCTGATTTGAAAAGAGGG---ACATTTTCACAGCAAGAAGAGGGTCTGATAGTTGAACTTCAT---GCAGTTTTAGGAAACAGATGGTCTCAGATTGCAGCC---CAATTACCGGGGAGGACCGATAACGAGATAAAGAATTTGTGGAACTCCTCCATT
Acc18803.1	AAAGGCCTCTGGTCTCCAGAGGAAGATGAGAAGCTTATAAAGCACATA---ACTAAG---TATGGC---CAT---------GGC---TGTTGGAGCTCTGTCCCTAAACTTGCAGGT---------TTGCAAAGATGTGGCAAGAGTTGTAGATTGAGATGGATAAACTACTTGAGGCCTGATTTGAAAAGAGGA---ACATTTTCACAGCAAGAAGAAAATCTGATAGTTGAACTTCAT---GCAGTTTTAGGAAACAGATGGTCTCAGATTGCAGCC---CAATTACCGGGGAGGACCGATAACGAGATAAAGAATTTGTGGAACTCCTCCATT
Acc24307.1	AAAGGCCTTTGGTCTCCAGAAGAAGATGAGAAGCTGATAAGGCACATA---ACCAAG---TTTGGT---CAT---------GGC---TGTTGGAGCTCTGTCCCCAAACTGGCAGGT---------TTGCAGAGGTGTGGGAAGAGTTGCAGGTTGAGGTGGATAAATTACTTGAGGCCTGACTTGAAAAGAGGC---ACATTCTCACAGCAAGAAGAGAACCTCATAATTGAACTTCAT---TCAGTTCTAGGCAACAGATGGTCTCAGATTGCAGCT---CAATTGCCGGGGAGGACCGATAATGAGATAAAGAACTTGTGGAATTCTTCCATC
Acc10925.1	AAAGGCCTTTGGTCTCCAGAGGAAGATGAGAAGCTTATAAAGCACATA---ACTATG---TTTGGA---CAT---------GGT---TGTTGGAGCTCTGTCCCAAAACTTGCAGGT---------TTGCAGAGGTGTGGGAAGAGTTGCAGGTTGAGGTGGATCAATTACTTGAGGCCTGACTTGAAAAGAGGC---ACATTCTCACAGCAAGAAGAGAACCTCATAATTGAGCTTCAT---TCAGTTCTAGGCAATAGATGGTCTCAGATTGCAGCT---CAATTGCCAGGGAGGACCGACAACGAGATAAAGAACTTGTGGAACTCTTCCATC
Solyc01g102340.3.1	AAAGGCCTTTGGTCTCCTGAAGAAGATGAGAAACTTATAAAGCATATT---ACTAAA---TTTGGT---CAT---------GGC---TGTTGGAGCTCTGTCCCTAAACTAGCAGGT---------CTCCAGAGGTGTGGAAAAAGTTGTAGACTGAGGTGGATTAACTACTTGAGGCCTGATTTGAAAAGAGGA---ACATTCTCACAGGATGAAGAAAATTTGATCATTGAACTTCAT---GCAGTTCTTGGGAACAAGTGGTCGCAAATTGCAGCT---AGATTACCTGGAAGAACAGATAACGAGATAAAGAATCTGTGGAACTCTTCAATT
Vitvi14g00018.t01	AAAGGCCTGTGGTCTCCCGAGGAAGATGAGAAACTTCTGATGCATATT---ACCAAG---TATGGA---CAT---------GGG---TGTTGGAGCTCCGTCCCTAAACTAGCAGGT---------TTGCAGAGGTGTGGGAAGAGCTGCAGGCTAAGATGGATTAACTACTTGAGGCCTGATTTGAAGAGGGGA---GCATTCTCACAACAGGAAGAGAGCCTGATAATTGAACTCCAT---GCAGTTCTAGGCAACAGATGGTCGCAGATTGCAGCT---CAATTACCGGGAAGAACGGATAATGAAATAAAAAATTTGTGGAACTCCTGCATT
AtMYB061	AAAGGGCTTTGGTCTCCTGAAGAAGACGAGAAGCTTCTTACTCACATC---ACCAAT---CACGGC---CAT---------GGC---TGCTGGAGCTCTGTCCCTAAACTCGCTGGT---------TTGCAGAGATGTGGGAAGAGTTGTCGACTAAGATGGATCAATTACTTGAGACCTGATTTAAAGAGAGGA---GCTTTTTCTCCTGAAGAAGAGAATCTCATCGTCGAACTTCAT---GCCGTCCTTGGAAACAGATGGTCACAGATTGCGTCA---AGGCTTCCGGGTAGAACCGACAACGAGATCAAGAATCTATGGAACTCAAGCATC
Vitvi07g00515.t01	AAAGGCCTATGGTCTCCTGAAGAAGATGAGAAACTTCTGAGGCATATT---ACCAAG---TATGGC---CAT---------GGC---TGCTGGAGCTCTGTCCCAAAGCAAGCAGGT---------CTGCAAAGGTGTGGGAAGAGCTGCAGATTGAGGTGGATTAACTACTTGAGGCCTGATTTGAAGAGAGGC---ACATTCTCCCTACAGGAAGAGAATCTTATAATTGAGCTTCAT---TCAGTTCTTGGGAACAGGTGGTCCCAAATCGCAGCA---CAGCTGCCTGGACGCACTGACAATGAAATAAAGAATTTGTGGAACTCTTGCTTG
AtMYB055	AAAGGACTTTGGTCTCCTGAAGAAGATGAGAAGCTTCTTCGTTACATC---ACTAAG---TATGGT---CAT---------GGT---TGCTGGAGCTCTGTCCCTAAACAAGCTGGT---------TTACAGAGATGTGGAAAAAGTTGTAGATTAAGATGGATAAATTATTTAAGACCAGATTTGAAGAGAGGA---GCATTTTCTCAAGATGAAGAAAATCTCATTATTGAACTTCAT---GCCGTTCTTGGCAATAGATGGTCTCAGATAGCTGCA---CAGCTTCCTGGAAGAACCGACAATGAAATCAAGAATCTTTGGAATTCTTGTTTG
MD04G1184900	AAAGGCCTCTGGTCTCCTGAAGAGGATGAGAAGCTTCTCAATTACATC---ACCAAG---CATGGC---CAT---------GGC---TGCTGGAGCTCAGTCCCTAAACTAGCAGGT---------CTGCAGAGGTGTGGGAAGAGCTGCAGGTTAAGGTGGATAAATTACCTGAGGCCCGATTTGAAGAGAGGG---CCATTCTCACAGCAAGAAGAGAATTTGATAATAGAACTCCAT---GCAGTTCTTGGCAACAGATGGTCTCAGATTGCAGCC---CAGTTACCAGGAAGAACAGACAATGAGATTAAAAATCTATGGAATTCCTGCATT
MD12G1198600	AAAGGCCTCTGGTCTCCTGAAGAGGATGAGAAGCTTCTCAATTACATC---ACCAAG---CATGGC---CAT---------GGC---TGCTGGAGCTCAGTCCCTAAATTAGCAGGT---------TTGCAGAGGTGTGGGAAGAGCTGCAGGTTAAGGTGGATAAATTACCTGAGGCCTGATTTGAAGAGAGGA---CCATTCTCACAGCAAGAAGAGAATTTGATAGTAGAACTCCAT---GCAGTTCTTGGCAACAGATGGTCTCAGATTGCAGCC---CAGTTACCAGGAAGAACAGACAATGAGATTAAAAATCTATGGAATTCCTGCATT
AtMYB050	AAAGGTCTTTGGTCTCCTGAAGAAGATGAGAAACTTCTCAATTACATT---ACCAAA---CATGGC---CAT---------GGT---TGCTGGAGTTCTGTCCCTAAACTCGCAGGT---------CTCGAGAGATGTGGAAAGAGCTGTAGACTCAGATGGATCAATTACTTAAGACCTGATTTAAAGAGAGGA---GCTTTCTCTTCAGAGGAACAGAATCTCATTGTCGAGCTTCAT---GCTGTTCTTGGAAACAGATGGTCGCAAATTGCTGCG---AGGCTTCCCGGGAGAACCGACAACGAGATAAAGAACTTGTGGAATTCGTGCATT
Solyc03g121740.3.1	AGAGGTTTATGGTCTCCTGAAGAAGATGAAAAACTTATTAATTACATT---ACTACT---TATGGT---CAT---------GCT---TGTTGGAGCTCTGTTCCTAAGCTTGCAGGG---------CTTCAAAGATGTGGGAAAAGTTGTAGATTGAGGTGGATAAATTATCTAAGACCAGATTTGAAACGTGGG---AGTTTCTCCCCTCAAGAAGCAGCACTTATCATTGAGCTCCAT---GGAATTCTTGGTAACAGATGGGCGCAAATAGCGAAG---CATTTACCTGGAAGAACAGACAATGAAGTAAAGAATTTTTGGAATTCGAGTATC
Acc12776.1	AGAGGGCTATGGTCACCAGAGGAGGATGAGAAGCTCATCAACTACATC---TCCACC---TATGGC---CAT---------GGA---TGCTGGAGCACTGTCCCTACCCTTGCAGGT---------CTGCAGAGATGTGGGAAGAGCTGCAGATTAAGGTGGGTAAATTACCTAAGACCTGACTTAAAACGTGGG---AGCTTCTCTCCCCAAGAAGCCTCCCTCATCATTGAACTCCAT---GGCATTCTTGGCAACAGATGGGCTCAAATAGCTAAG---CACTTACCTGGAAGAACAGACAATGAAGTGAAGAACTTTTGGAACTCAAGCATT
MD17G1173700	AGGGGGCTATGGTCTCCAGAGGAAGATGAAAAACTCATCAACTACATC---ACAACA---CATAGC---CAT---------GGC---TGCTGGAGCTCAGTTCCTAAACTTGCAGGC---------CTTCAGAGATGTGGAAAGAGTTGTAGACTGAGATGGATAAATTATCTGAGACCTGACTTAAAACGTGGG---AGCTTCTCTCCCCAAGAAGCTGCACTCATTATTGAACTCCAT---AGCATTCTAGGCAACAGATGGGCTCAGATAGCCAAG---CACCTGCCAGGAAGAACAGATAATGAAGTGAAGAACTTTTGGAACTCGAGCATA
Vitvi09g00142.t01	AGGGGGCTGTGGTCACCTGAGGAAGATGAGAAACTCATCAACTACATT---TCCTCC---TATGGC---CAT---------GGC---TGCTGGAGCTCAGTTCCAAGACTTGCAGGT---------CTGCAGAGATGTGGAAAGAGCTGCAGACTGAGATGGATAAATTACCTGAGACCTGACTTAAAACGTGGG---AGCTTCTCTCCCCAAGAAGCTGCTCTCATCATTGAACTCCAT---AGAATTCTAGGCAACAGATGGGCTCAGATAGCTAAG---CACTTACCAGGGAGAACAGATAATGAAGTGAAGAACTTTTGGAATTCAAGCATA
Acc22309.1	AGGGGGCTATGGTCACCAGAGGAAGATGAGAAACTTGTCAACTACGTA---TCTACC---TATGGC---CAT---------GGT---TGCTGGAGCTCAGTCCCTAGACTTGCTGGT---------CTGCAAAGATGTGGGAAAAGCTGCAGATTGAGATGGATAAATTACCTAAGACCTGATTTGAAACGGGGG---AGCTTCTCTCCCCAGGAAGCAGCTCTCATCATTGAACTCCAT---AGCATTATTGGCAACAGATGGGCTCAGATAGCTAAA---CACCTCCCTGGAAGAACGGACAATGAAGTGAAGAATTTTTGGAATTCGAGTATA
MD09G1191100	AGGGGGCTATGGTCTCCGGAGGAAGATGAAAAACTCATCAACTGCATT---ACAACA---TATGGC---CAT---------GGC---TGCTGGAGCTCAGTTCCTCAACATGCAGGC---------CTTCAGAGATGTGGAAAGAGCTGCAGACTGAGATGGACAAATTATTTGAGACCAGACTTGAAACGTGGG---AGCTTCTCTCCCCAAGAAGCTGCACTCATCATCGAACTCCAT---AGCATTCTAGGCAACAAATGGGCTCAGATAGCCAAG---CACCTGCCAGGAAGAACAGATAATGAAGTGAAGAACTTTTGGAACTCAAGCATA
AtMYB026	AGAGGGCTTTGGTCACCTGAAGAAGACGAAAAGCTCATCAACTACATC---AATTCA---TATGGC---CAT---------GGA---TGTTGGAGCTCTGTTCCTAAACATGCAGGT---------TTGCAGAGATGTGGAAAGAGTTGTAGATTAAGATGGATAAATTATCTAAGACCTGATCTTAAACGTGGA---AGCTTCTCTCCTCAAGAAGCTGCTCTTATCATTGAGCTTCAC---AGCATTCTTGGTAACAGATGGGCTCAAATTGCTAAA---CATCTACCTGGAAGAACAGATAACGAGGTCAAGAATTTCTGGAACTCGAGCATT
Vitvi05g00275.t01	AGAGGCCTGTGGTCTCCAGAAGAAGATGAGAAGCTTTTCAGGTATATC---ACGGAG---CATGGA---CAT---------GGG---TGCTGGAGCTCTGTCCCTAAACAAGCAGGT---------TTGCAAAGGTGTGGCAAGAGTTGCAGGCTAAGGTGGATTAACTATTTGAGGCCTGATTTGAAGAGGGGC---GCCTTCACAGGACAGGAAGAGAAGCTTATAGTTGAACTGCAT---GAAATTCTTGGCAACAGGTGGTCTCAGATTGCTTCC---CACTTACCGGGAAGAACAGACAATGAAATTAAAAACCAGTGGAACTCTAGCATT
MD06G1090000	AGAGGGCTTTGGTCCCCTGAGGAAGATGAAAAGCTCGTTAGACACATC---ACCACA---TATGGT---CAT---------GGC---TGTTGGAGAAAAGTTCCTGAGCAAGCTGGG---------CTTCAAAGGTGCGGTAAGAGCTGCCGCTTGAGATGGCTCAATTACTTGAGACCTGATATCAAAAGAGGA---GGGTTTACACCAGAGGAGGAGAAATTGATTATTAGACTTCAT---GGGGTTGTAGGAAACAGATGGACGCATATAGCAAAA---TGCCTACCCGGAAGAACCGACAATGAGATAAAGAACTACTGGAATTCATGGATT
MD14G1110900	AGAGGGCTTTGGTCCCCTGAGGAAGATGAAAAGCTCGTTAGATACATC---ACCACA---TATGGC---CCT---------GGC---TGTTGGAGAAAAGTTCCTGAGCAAGCTGGG---------CTTCAAAGGTGTGGTAAGAGCTGCCGCCTGAGATGGCTCAATTACTTGAGGCCTGATATCAAAAGAGGA---GGGTTTACACCAGAGGAGGAGAAATTGATTGTCAGACTTAAT---GGGGTTGTAGGAAACAGATGGGCGCATATAGCAAAA---TGTCTGCCTGGAAGAACCGACAATGAGATAAAGAACTACTGGAATTCATGGATT
Acc28821.1	AGAGGGCTTTGGTCACCAGAAGAAGATGAGAAGCTCATCAGATACATC---ACCACT---CGTGGC---TAT---------GGC---TGTTGGAGTGAAGTCCCTGAGAAAGCTGGT---------CTTCAAAGATGTGGTAAGAGTTGCAGGTTGAGATGGATAAACTACTTGAGACCTGATATAAGAAGAGGG---AGGTTTACACCAGAAGAGGAGAAGTTGATTATCAGCCTTCAT---GGGGCTGTTGGCAACAGATGGGCTCACATAGCTAGT---CACTTGCCTGGAAGAACTGATAACGAGATCAAAAACTACTGGAATTCTTGGATC
Acc16409.1	AGAGGGCTTTGGTCACCAGAAGAAGATGAGAAGCTCATCAGATACATC---ACCACT---CATGGC---TAT---------GGC---TGTTGGAGTGAAGTCCCTGAGAAAGCTGGT---------CTTCAAAGATGTGGTAAGAGCTGCAGGTTGAGATGGATAAACTACTTGAGACCTGATATAAGAAGAGGA---AGGTTTACACCAGAAGAGGAGAAGTTGATTATCAGCCTTCAC---GGGGCCGTTGGCAACAGATGGGCTCACATAGCCAGT---CATTTGCCAGGGAGAACTGATAACGAGATCAAGAACTACTGGAATTCATGGATC
Solyc08g081500.3.1	AGAGGACTTTGGTCACCAGAAGAAGATGAAAAGCTCATAAGATATATT---ACTTCT---CATGGC---TAT---------GGC---TGTTGGAGTGAAGTCCCTGAAAAAGCTGGG---------CTTCAAAGATGTGGAAAAAGTTGTCGTTTGAGATGGATCAATTATTTGAGGCCTGATATTAGAAGAGGA---AGATTTACCCCAGAAGAAGAAAAGTTGATTATAAGTCTACAT---GGAGCTGTAGGCAACAGGTGGGCACATATAGCGAGT---CATTTACCTGGAAGAACCGATAACGAAATAAAAAATTACTGGAATTCTTGGATA
Acc15649.1	AGAGGGCTTTGGTCACCTGAAGAAGATGAGAAGCTGATCAGATACATC---ACCACA---CATGGC---TAT---------GGC---TGTTGGAGTGAAGTCCCTGAGAAAGCTGGG---------CTACAGAGATGCGGTAAGAGCTGTCGCTTGAGATGGATCAACTACTTGAGGCCAGATATAAGAAGAGGG---AGGTTTTCTCCAGAGGAGGAGACGTTGATTATTAGCCTTCAT---GGTTCTGTTGGAAACAGATGGGCTCATATAGCTAGT---CACTTGCCTGGTAGAACAGATAACGAAATCAAGAACTATTGGAATTCGTGGATT
Acc20042.1	AGAGGGCTTTGGTCACCAGAAGAAGATGAGAAGCTGATCAAATACATC---ACCACT---CATGGC---TAT---------GGC---TGCTGGAGTGAAGTCCCTGAGAAAGCTGGG---------CTACAAAGATGCGGTAAAAGTTGTCGCTTGAGATGGATCAACTACTTGAGGCCAGATATAAGAAGAGGG---AGGTTTTCTCCAGAGGAGGAGAAGTTGATTATTCGCCTTCAT---GGTGCTGTTGGAAATAGATGGGCTCACATAGCTAGT---CACTTGCCCGGTAGAACAGATAACGAAATCAAGAACTATTGGAATTCGTGGATC
MD14G1110800	AGAGGGCTTTGGTCCCCTGAGGAAGATGAGAAACTCATCAGATACATC---ACTACT---CATGGA---TAT---------GGC---TGTTGGAGTGAAGTCCCAGAAAAAGCTGGG---------CTTCAAAGGTGTGGTAAAAGCTGCCGCTTGAGATGGATTAATTATTTGAGGCCTGATATTAGAAGAGGG---AGATTTACTCCAGAAGAAGAGAAATTGATTATTAGCCTCCAT---GGGGTTGTAGGCAACAGATGGGCTCATATAGCAAGC---CATCTGCCCGGAAGAACAGACAACGAGATCAAGAACTACTGGAATTCATGGATC
MD06G1089700_MD06G1089800_corrected	AGAGGGCTTTGGTCCCCTGAGGAAGATGAGAAACTGATCAGATACATC---ACAACT---CATGGC---TAT---------GGC---TGTTGGAGTGAAGTCCCAGAAAAAGCTGGG---------CTTCAAAGGTGTGGTAAGAGCTGCCGCTTGAGATGGATTAATTATTTAAGGCCTGACATTAGAAGAGGG---AGATTTACTCCAGAAGAAGAGAAATTGATTATTAGCCTCCAT---GGGGTTGTAGGCAACAGATGGGCTCATATAGCAAGC---CATCTGCCGGGAAGAACAGACAACGAGATTAAGAACTACTGGAATTCATGGATA
AtMYB103	AGAGGGCTTTGGTCACCGGAAGAAGATGAGAAGCTTATTAGATATATC---ACAACT---CATGGC---TAT---------GGA---TGTTGGAGTGAAGTCCCTGAAAAAGCAGGG---------CTTCAAAGATGTGGAAAAAGTTGTAGATTGCGATGGATAAACTATCTTCGACCTGATATCAGGAGAGGA---AGGTTCTCTCCAGAAGAAGAGAAATTGATCATAAGCCTTCAT---GGAGTTGTGGGAAACAGGTGGGCTCATATAGCTAGT---CATTTACCGGGAAGAACAGATAACGAGATTAAAAACTATTGGAATTCATGGATT
Vitvi02g00028.t01	AGGGGGCTTTGGTCCCCTGAGGAAGACGAAAAGCTCATCAGATACATC---ACCACC---TATGGC---TAT---------GGT---TGTTGGAGTGAAGTCCCTGAGAAAGCTGGG---------CTACAAAGATGCGGCAAAAGCTGCCGCCTGAGGTGGATCAACTACTTGAGACCCGATATCAGAAGAGGG---AGGTTCACCCCAGAGGAGGAGAAACTGATTATCAACCTTCAT---GGGGTTGTAGGCAATAGATGGGCTCATATTGCAAGT---CACTTGCCTGGAAGAACAGACAATGAGATAAAGAATTACTGGAATTCGTGGATC
Solyc04g005600.3.1	AAAGGGCCATGGACACATGATGAAGACCAAAAGCTCTTAGCTTATGTT---GATGAA---CATGGG---TAT---------GGT---AGTTGGAGTGATTTGCCACTTAGGGCAGGG---------CTTCAGAGATGTGGAAGGAGTTGTAGACTGAGATGGATCAATTATTTAAGGCCTAATATCAAGAGAGGA---AAGTTCAGTTCTGAGGAAGAAAGAACCATCTTTCAACTTCAT---GCTCTTCTTGGAAATAGGTGGTCAATTATAGCATCT---CACTTACCAAACAGAAGTGATAACGAGATAAAGAACTATTGGAACACACGTTTA
AtMYB010	AGAGGGCCATGGAGTGATGAAGAAAGTGAAAGACTCAGATCTTTTATC---CTCAAA---AATGGT---CAT---------CAA---AATTGGCGATCTCTTCCCAAACTCGCTGGA---------TTGATGAGATGCGGAAAGAGTTGTCGTCTAAGATGGATAAACTATCTGAGACCAGGTCTCAAACGAGGC---AACTTCACCAAGGAGGAGGAAGATACCATTATCCACCTTCAC---CAAGCTTATGGAAACAAGTGGTCTAAGATCGCATCC---AACTTCCCGGGAAGGACAGACAACGAGATCAAGAATGTATGGAACACTCATCTC
Solyc06g083900.3.1	AGAGGTCCATGGAGCAAAGAAGAAGATTATTTACTCATCAATTACATT---AAAAAG---AATGGT---CAT---------CCT---AATTGGCGTGCACTTCCAAAACTTGCAGGT---------CTATTAAGGTGCGGAAAAAGTTGTAGGCTTCGATGGACTAATTACTTGAGACCTGATATTAAGCGAGGC---AATTTTACTCATCAAGAAGAAGATACAATTATCAAGTTGCAT---CAAGTTCTTGGAAACAGTTGGTCTGCTATTGCAGCA---AGATTACCCGGAAGAACAGATAACGAAATAAAAAACATTTGGCATACTCGTCTG
Solyc03g005570.3.1	AAAGGGTCATGGGATCACGAAGAAGACCAAATTCTCATCTCTTACATT---AACAAA---AATGGC---CAT---------GGC---AATTGGCGCGCACTCCCTAGACAAGCTGGA---------TTATTGAGATGTGGAAAAAGTTGCAGATTGAGGTGGATGAATTATTTGAGTCCACATATTAAGAGGGGA---AATTTCACCAAAGAAGAAGAAGATAATATCATCAATTTACAT---GAAATTCTTGGAAATAGATGGTCAGCAATAGCAGCA---AGATTACCGGGAAGAACGGATAATGAAATAAAAAATATTTGGCACACCCACTTG
Vitvi05g01732.t01	AAGGGGCCATGGACTCCTGAGGAAGATAAAATTCTGGTGGCCCATGTT---CAAAAA---CATGGC---CAT---------GGA---AATTGGCGAGCCCTTCCAAAACAAGCCGGA---------TTACTGAGATGTGGGAAGAGTTGCAGGCTCCGATGGGTGAACTACTTACGACCCGATATCAAGAGAGGA---AATTTCAGCAGAGAAGAAGAGGATGCCATCATTGACTTACAT---GAAAAGCTTGGCAATAGATGGTCTGCCATTGCAGCG---AGATTACCGGGTCGGACTGACAATGAGATAAAGAATGTGTGGCACACCAACTTG
AtMYB015	AGAGGACCATGGACACCTGAAGAAGATCAAATCTTGGTCTCTTTTATC---CTCAAC---CATGGA---CAT---------AGT---AACTGGCGAGCCCTCCCTAAGCAAGCTGGT---------CTTTTGAGATGTGGAAAAAGCTGTAGACTTAGGTGGATGAACTATTTAAAGCCTGATATTAAACGTGGC---AATTTCACCAAAGAAGAGGAAGATGCTATCATCAGCTTACAC---CAAATACTTGGCAATAGATGGTCAGCGATTGCAGCA---AAACTGCCTGGAAGAACCGATAACGAGATCAAGAACGTATGGCACACTCACTTG
Acc02076.1	AAAGGGCCATGGACACATGAAGAAGACCAAATTTTGATCTCTTATGTA---CAACAA---TATGGC---CAT---------GGA---AACTGGCGGGCACTTCCAAAACTAGCCGGA---------CTATTGAGATGTGGAAAAAGTTGCAGACTTCGGTGGATAAACTACTTGAGGCCGGATGTTAAGAGAGGA---AATTTCAGTAAAGAAGAGGAGGAGACCATAATAAAGTTACAT---GAAATACTTGGGAATAGATGGTCTGCAATTGCAGCG---AGATTACCAGGTCGGACTGACAATGAAATTAAAAACATATGGCACACCTACTTG
Acc02096.1	AAAGGGCCATGGACACATGAAGAAGACCGAGTTTTGATCTCTTATATA---CAACAA---TATGGC---CAT---------GGA---AACTGGCGGGCACTTCCAAAACTTGCAGGA---------CTATTGAGATGTGGAAAAAGTTGCAGACTTCGGTGGATAAACTACTTGAGGCCGGATGTTAAGAGAGGA---AATTTCAGTAAAGAAGAGGAGGAAACCATAATCAAGTTACAT---GGAATGCTTGGGAATAGATGGTCTGCAATTGCAGCA---AGATTACCAGGCCGGACTGACAACGAAATTAAAAATGTGTGGCACACCTACTTG
Vitvi05g01733.t01	AAGGGGCCATGGACGACTCAGGAAGATCAAATTTTGACGGCCTACGTT---CTACAA---CATGGC---CAT---------GGA---AACTGGCGAGCCCTTCCAAAACAAGCCGGA---------TTACTAAGATGTGGGAAGAGTTGCAGACTCCGATGGATAAACTACTTACGACCTGATATCAAGAGAGGA---AATTTCAGCAGAGAAGAAGAGGATACCATCATTGAGTTACAT---GAAAAGCTTGGCAATAAATGGTCGGCCATAGCAGCC---AGCCTCCCGGGTCGGACCGACAACGAGATAAAAAATGTCTGGCACACACACCTG
MD13G1213900	AAGGGGCCATGGACTTCTGAAGAAGATCAAATTCTTACATCCTTCATC---CAAAAA---TATGGT---CAT---------GGA---AATTGGCGTGCCCTTCCAAAGCAAGCTGGT---------TTGTTGAGATGTGGGAAGAGTTGCAGACTCCGGTGGATAAACTATTTGAGGCCGGATACCAAGAGAGGA---AACTTTACAAGAGAAGAAGAGGAAGCTATCATTAAGTTGCAT---GATATGCTGGGTAACAGGTGGTCAGCAATTGCAGCA---AGATTACCAGGACGCACCGATAACGAAATAAAAAATGTATGGCACACCAACTTG
MD16G1218000	AAGGGGCCATGGACCTCTGAAGAAGATCAAATTCTTACATCCTTCATC---CACAAA---TATGGC---CAT---------GGA---AATTGGCGTGCCCTGCCAAAGCAAGCTGGG---------TTGTTGAGATGTGGAAAGAGCTGCCGACTCCGGTGGATAAACTATTTGAGGCCGGATATTAAGAGAGGA---AACTTCACAAGAGAAGAAGAGGAAGCTATCATTAAGTTGCAT---GAAATGCTGGGTAACAGGTGGTCAGCAATTGCAGCA---AGATTACCAGGACGCACCGATAACGAAATAAAAAATGTATGGCACACCCACTTG
MD16G1218900_corrected	AAGGGGCCATGGACCTCTGAAGAAGATCAAATTCTTACATCCTTCATC---CACAAA---TATGGC---CAT---------GGA---AATTGGCGTGCCCTGCCAAAGCAAGCTGGG---------TTGTTGAGATGTGGAAAGAGCTGCCGACTCCGGTGGATAAACTATTTGAGGCCGGATATTAAGAGAGGA---AACTTCACAAGAGAAGAAGAGGAAGCTATCATTAAGTTGCAT---GAAATGCTGGGTAACAGGTGGTCAGCAATTGCAGCA---AGATTACCAGGACGCACCGATAACGAAATAAAAAATGTATGGCACACCCACTTG
Solyc05g055030.2.1	AAAGGGCCATGGACTCAAGAAGAAGATCAAATTTTGATAAATTTTATT---CAAAAA---TATGGA---CAT---------GAA---AATTGGAGGGCACTTCCTAAACAAGCAGGT---------TTATTAAGATGTGGAAAAAGTTGTAGATTAAGGTGGACAAATTACTTAAGGCCAGATATTAAAAGAGGA---AACTTTAGTGAGGAAGAAGAACAAATCATCATTAAGCTACAT---CAACTTCTTGGAAACAGATGGTCTGCAATTGCCTCA---AGGCTGCCAGGAAGAACAGATAACGAAATCAAGAATTTCTGGCATACTCACTTG
Vitvi14g00612.t01	AAGGGGTCATGGACTCCTGAGGAAGATCAGATCTTAGTTTCTCACATT---CAGCGC---CATGGC---CAC---------GGC---AACTGGCGGGCTCTCCCCAAAGAAGCCGGG---------TTAATGAGATGTGGAAAAAGCTGCAGGCTTCGATGGACGAACTACTTGCGCCCAGATATCAAGCGAGGA---AACTTCAGCAAGGAAGAAGAAGAAACCATCATCAAGCTCCAT---CAACTTCTTGGAAACAGGTGGTCTGCCATAGCAGCT---AGGCTACCAGGAAGAACAGACAATGAGATAAAAAATTTCTGGCACTCCCATCTC
Acc04164.1	AAAGGGCCATGGACACAAGAAGAAGATCAAATTTTGATCTCTTATATT---CAACAA---CATGGC---CAT---------AGC---AACTGGAGAGCTCTTCCAAAGCAAGCAGGT---------TTATTGAGATGTGGGAAAAGTTGCAGACTGCGGTGGACCAACTACTTGAGACCAGATGTTAAGAGAGGA---AATTTCAGTAAAGAAGAGGAGGAGACAATCATCAACTTGCAT---GAACTACTAGGCAATAGATGGTCTGCCATTGCAGCA---CGATTACCAGGTCGGACTGATAACGAGATTAAAAATGTGTGGCACACCCACTTG
Acc27473.1	AAAGGGCCATGGACACAAGAAGAAGATCGAATTTTGATCTCTTATATT---CAACAA---CATGGC---CAT---------AGC---AATTGGAGAGCTCTTCCAAAGCAAGCTGGT---------CTTTTGAGATGTGGAAAAAGTTGCAGACTGCGGTGGACCAACTACCTGAAACCAGACATTAAGAGAGGA---AATTTCAGTAAAGAAGAGGAGGAGACCATCATCAACTTGCAT---GGCATGCTTGGCAATAGATGGTCTTCCATCGCAGCA---CGATTACCGGGTAGAACTGATAATGAGATTAAAAATGTGTGGCACACCCACTTG
Acc14629.1	AAAGGTCCATGGACTCCTGAAGAAGATCAGATACTTATCAGTTACATT---AATCTC---AAAGGT---CAT---------GCC---AATTGGCGTGCACTTCCCAAACAAGCTGGT---------TTGTTAAGGTGTGGAAAAAGTTGCAGGCTCCGATGGACCAATTACCTGCGACCAGACATTAAACGAGGA---AACTTCACCAAAGAAGAAGAGGAAACAATAATCGAGCTGCAT---CAAAAGTTAGGAAATAGATGGTCAGCAATTGCAGCA---ACATTACCGGGTCGAACGGACAATGAAATAAAAAACATGTGGAACACCCACCTG
Acc29999.1	AGAGGTCCATGGACAGCTGAAGAGGACAAGATATTAATCAATTACGTT---AGTCAC---TATGGT---CAT---------GGA---AATTGGAGGGCACTTCCCAAACAAGCCGGT---------TTATTGAGATGTGGAAAGAGTTGTAGGCTTCGATGGACGAATTACCTTAGGCCTGACATTAAAAGAGGA---AACTTTAGCAAAGAAGAAGAGGAGACTATCATAAAATTGCAT---GAAATGTTGGGAAATAGATGGTCAGTAATTGCAGCG---AAATTACCCGGACGCACCGACAACGAAATAAAAAATGTTTGGCATACCCACTTG
Acc32044.1	AGAGGTCCATGGACACCTGAAGAAGATAAGATATTAATCAATTACATT---AGCCAC---TATGGT---CAT---------GGA---AATTGGCGGGCACTTCCCAAACAAGCTGGC---------TTATTGAGGTGTGGAAAGAGTTGCAGGCTTCGATGGGCGAATTACCTTAGGCCAGACATTAAAAGAGGA---AATTTCAGCAAAGAAGAAGAGGAGACTATCATAAAATTGCAT---GAATTGCTGGGAAATAGGTGGTCAGCAATTGCAGCG---AGATTACCGGGACGCACCGACAACGAAATAAAAAACATGTGGCATACCCACTTG
Vitvi07g00598.t01	AAAGGTCCATGGACTCCCGAAGAAGATCAGATTTTGGTCAATTACATC---CACCTT---TATGGC---CAT---------GGA---AACTGGAGGGCACTTCCCAAACAAGCTGGC---------TTATTGAGGTGTGGAAAGAGTTGCAGACTTCGATGGACGAATTATCTGAGGCCGGATATCAAACGGGGA---AACTTCACCAGTGAAGAAGAAGAAACCATCATCGAGTTACAT---GAAAGGCTGGGCAATAGATGGTCAGCGATAGCAGCG---AAACTACCGGGGAGGACAGACAATGAGATAAAAAATGTGTGGCACACCCACTTG
MD04G1229300_MD04G1229400_corrected	AAGGGACCGTGGACGCATGAAGAAGATGAGATATTGATTTCTTACATC---CAAAAA---TATGGA---CAT---------GCG---AATTGGAGAGCGCTTCCAAAACAAGCTGGT---------CTATTGAGGTGTGGAAAGAGTTGCAGGCTTCGGTGGTTTAACTACTTGCGGCCGGACATTAAACGGGGG---AACTTTAGCAGGGAAGAAGAAGAAACTATCCTCAACCTGCAT---AAACTTCTTGGAAACAGATGGTCTGCCATTGCGTCG---AGCTTGCCAGGCAGGACAGACAACGAAATAAAGAACTTCTGGCACTCTCACTTG
MD05G1197600	AAAGGGATTTGGACTCCAGAAGAAGATCACATACTTGTCACTTACATT---CAGCAG---CATGGC---CAT---------GGA---AACTGGAGAGCTCTCCCAAAACTAGCTGGT---------TTGTTAAGGTGTGGAAAAAGTTGTAGACTCAGATGGACAAACTACTTGAGGCCAGATATCAAAAGAGGA---AATTTTAGCAAGGAAGAAGAAGACACCATCATCAACTTACAT---CAAATATTGGGGAATAGATGGTCACAAATCGCGGCG---AGATTGCCTGGTCGCACAGACAATGAAATAAAAAATGTATGGCACACCCATTTG
MD10G1184100	AAAGGGCCTTGGACTGCAGAAGAAGATCACATACTTGTCACTTACATT---CAGCAG---CATGGC---CAT---------GGA---AACTGGAGAGCTCTCCCAAAACTAGCTGGT---------TTGTTACGGTGTGGAAAGAGTTGTAGACTCAGATGGACAAACTACTTGAGGCCAGATATCAAAAGAGGG---AATTTTAGCAGGGAAGAAGAAGACGCCATCATCAACTTACAT---CAAATGTTAGGAAATAGATGGTCACAAATCGCAGCG---AGATTGCCTGGTCGCACAGACAATGAAATAAAAAATGTATGGCACACCCATTTA
Solyc09g090130.3.1	AAAGGGCCATGGACTCCCGAAGAAGATCAAATTCTCATCTCTTACATT---CAATCA---AATGGT---CAT---------GGC---AATTGGAGAGCCCTCCCTAAATTAGCCGGA---------TTATTGCGATGTGGAAAAAGTTGCAGACTTAGATGGACGAATTATTTACGTCCAGATATTAAAAGAGGA---AATTTCACAAGAGAAGAAGAAGATAGTATTATTCAATTACAT---GAAATGCTTGGCAATAGATGGTCTGCGATAGCAGCT---AGATTACCGGGACGAACAGATAATGAAATAAAAAATGTATGGCACACTCACTTG
Solyc06g053610.3.1	AAAGGTCCATGGACTCCTCAAGAAGACAATATTCTCATATCTTACATT---CAAAAT---AATGGA---CAT---------TCC---AATTGGCGTGCCCTTCCTAAACTTGCTGGA---------CTATTGAGATGCGGAAAGAGTTGCAGATTGCGATGGACTAATTATTTGCGTCCAGATATAAAGAGAGGA---AATTTCACCAAAGAAGAAGAAGACACTATAATCAAGCTTCAT---GAAAATCTTGGCAATAGATGGTCCGCAATAGCAGCA---AGATTACCAGGACGAACAGATAATGAAATAAAAAACATTTGGCACACCAACTTG
AtMYB072	AGAGGGCCATGGAGCCCTCAAGAAGATCTCACTCTCATCACTTTTATT---CAAAAA---CATGGC---CAT---------CAA---AACTGGAGATCTCTTCCCAAGCTTGCTGGA---------TTGTTGAGATGTGGGAAAAGTTGCCGACTAAGATGGATAAACTATCTGAGACCGGACGTGAAGCGAGGC---AACTTTAGCAAAAAGGAGGAAGATGCTATCATTCACTACCAT---CAAACCCTTGGAAACAAGTGGTCAAAGATCGCGTCC---TTCTTGCCGGGAAGAACTGACAACGAGATCAAAAACGTGTGGAACACGCATCTC
AtMYB014	AGAGGACCATGGACTCCTGAAGAAGATCAAATCTTGATCAATTATATT---CATCTT---TATGGT---CAT---------TCT---AATTGGCGAGCTCTCCCAAAACACGCAGGT---------TTACTTAGATGTGGGAAAAGTTGCAGACTTCGTTGGATCAATTATCTTAGACCAGACATTAAACGTGGC---AATTTCACTCCTCAAGAAGAACAAACTATTATCAATCTGCAT---GAAAGCTTAGGCAACAGATGGTCTGCGATTGCTGCA---AAATTGCCGGGACGAACCGACAATGAAATAAAAAATGTTTGGCACACTCATTTG
AtMYB013	AAAGGGCCATGGAGTGCTGAAGAAGATCGAATCTTGATCAATTATATT---AGTCTC---CATGGC---CAT---------CCC---AATTGGAGAGCTCTCCCTAAACTAGCCGGG---------CTACTTCGGTGCGGAAAAAGTTGCAGGCTTCGTTGGATTAATTATTTGAGACCAGACATCAAACGTGGC---AATTTCACTCCTCATGAAGAAGATACTATCATCAGCTTACAT---CAACTCTTAGGCAACAGATGGTCTGCGATAGCTGCA---AAATTGCCTGGACGAACAGACAACGAAATTAAAAATGTTTGGCACACTCATTTA
Solyc10g005550.3.1	AAAGGGCCATGGACTCCTTCTGAAGATTTGAAGCTTATTTCTTTCATA---CAAAAA---CATGGC---CAT---------GGA---AATTGGCGTGCCCTTCCTAAACAAGCTGGG---------TTATTGAGGTGTGGGAAGAGTTGCCGGTTGAGGTGGATTAACTACTTAAGACCTGACGTAAAGCGAGGG---AATTTCACCCCACAAGAAGAAGACACCATTATTAACCTACAT---CGCGCTTTTGGCAACAGGTGGTCAAAGATAGCATCT---CATTTACCAGGAAGAACAGATAACGAGATTAAAAATGTGTGGAATACTCATTTG
Acc18836.1	AAGGGTCCATGGAGCCCTGCTGAGGACTTGAGGCTTATCACTTTCATT---CAAAAG---CATGGT---CAT---------GGA---AACTGGCGTTCCCTTCCCAAACAAGCTGGG---------TTGTTGAGATGTGGAAAGAGTTGCCGATTGAGATGGATTAATTACCTAAGGCCTGACGTCAAGCGAGGG---AACTTCACACAACAAGAAGAGGAAACCATAATTAAGCTGCAT---CAGTCTTTGGGAAATAGGTGGTCAAAAATTGCATCT---TCTTTACCTGGAAGAACCGATAACGAGATTAAGAATGTGTGGAATACCCATTTG
Acc33485.1	AAGGGTCCATGGAGCCCTGCTGAGGACTTGAGGCTTATCACTTTTATT---CAAAAG---CATGGT---CAT---------GGC---AATTGGCGTTCCCTCCCCAAACAAGCTGGG---------TTGTTGAGATGTGGAAAGAGTTGCCGATTGAGGTGGATTAATTACCTAAGGCCTGACGTCAAACGAGGT---CACTTCACATTAGAAGAAGAGGAAACCATAATTAAGCTGCAT---CAGTCTTTGGGAAATAGGTGGTCAAAGATTGCATCT---TCTTTACCTGGAAGAACTGATAACGAGATTAAGAATGTGTGGAATACCCATTTG
MD05G1224100	AGGGGTCCTTGGAGCCCTGCTGAGGACTTGAGGCTCATTACTTTCATT---CAGAAA---AATGGC---CAT---------GAT---AACTGGAGGGCTCTCCCTAAGCGAGCAGGT---------TTGCTGAGATGTGGTAAAAGTTGCCGTTTGAGATGGATTAATTACCTTAGGCCTGATGTGAAGCGAGGG---AACTTCACTATTGAGGAAGAGGAGTCCATAATCAGGCTACAT---GAAGCCTTGGGAAACAAGTGGTCAAAAATTGCAGCA---CATTTTCCGGGAAGAACGGACAATGAGATTAAGAATGTGTGGAACACTCATCTA
Vitvi19g01669.t01	AGAGGGCCATGGAGCCCTGCTGAGGACATGAGGCTTGTGTCTTTTATT---CAGAAG---AATGGT---CAT---------GAG---AATTGGAGGTCTCTGCCTAAACAAGCAGGA---------CTGTTGCGATGCGGGAAAAGTTGTCGATTGCGATGGATTAATTACCTAAGGCCTGACGTTAAGCGCGGA---AACTTCAGTAAGGAGGAAGAGGATGCCATAATCAAGCTCCAT---CAGACCTTGGGCAACAAGTGGTCAAAGATTGCGTCG---CATTTTCCAGGCAGGACGGATAATGAGATCAAGAATGTATGGAACACTCATTTG
MD10G1205400	AGGGGTCCTTGGAGCCCTGCTGAGGACTTGAAGCTCGTTACTTTCATT---CAGAAA---AATGGC---CAT---------CAT---AACTGGAGGGCTCTCCCTAGGCGAGCAGGT---------TTGATGAGATGTGGTAAAAGTTGCCGTTTGAGATGGATTAACTACCTTAGCCCTGATGTGAAGCGAGGG---AACTTCACAAGAGAGGAAGAGGAGTCCATAATGAAGCTACAT---GAAGCCTTGGGAAACAAGTGGTCGACAATTGCAGCA---CATTTCCCGGGACGAACGGACAATGAGATTAAGAATGTGTGGAACACTCATCTA
AtMYB058	AGAGGACCATGGAGCCATGATGAAGACTTGAAACTCATCTCTTTCATT---CACAAG---AATGGT---CAT---------GAG---AATTGGAGATCTCTCCCAAAGCAAGCTGGA---------TTGTTGAGGTGTGGCAAGAGTTGTCGTCTGCGATGGATTAATTACCTCAGACCTGATGTGAAACGTGGC---AATTTCAGTGCAGAGGAAGAAGACACCATCATCAAACTTCAC---CAGAGCTTTGGTAACAAGTGGTCGAAGATTGCTTCT---AAGCTGCCTGGAAGAACAGACAATGAGATCAAGAATGTGTGGCATACACATCTC
AtMYB063	AGAGGTCCATGGAGCCCAGAAGAAGACATTAAACTCATCTCTTTCATT---CAAAAG---TTTGGT---CAT---------GAG---AACTGGAGATCTCTCCCCAAACAATCTGGG---------CTATTGAGGTGTGGGAAGAGTTGTCGTCTAAGGTGGATTAACTATCTTAGGCCAGATCTGAAGCGTGGC---AACTTCACTTCAGAGGAGGAAGAAACAATCATTAAGCTTCAC---CACAACTATGGGAACAAGTGGTCGAAAATCGCTTCT---CAACTTCCAGGTAGAACAGATAACGAGATCAAGAATGTGTGGCACACTCATCTA
Solyc05g014290.4.1	AGGGGTCCTTGGACAATTGAAGAAGATCATAAGCTTATGAATTTCATT---CTCAAT---AATGGT---ATA---------CAA---TGTTGGCGTCTTGTACCAAAATTAGCAGGG---------CTAATGAGATGTGGAAAGAGCTGTAGATTAAGATGGATAAATTATTTAAGGCCAGACCTTAAAAGAGGA---GCACTTACTGAAGCAGAGGAAGACATGATCATCAAGCTTCAT---TCTCAACTTGGCAATAGGTGGTCGAAGATAGCAGGA---CATTTTCCAGGACGTACTGACAACGAAATCAAGAATCATTGGAATACAAGAATC
Vitvi14g01615.t01	AGAGGTCCATGGACAATTGAGGAAGATCACAAACTCATGAGCTTCATC---CTCAAT---AATGGT---ATC---------CAA---TGCTGGAGAATGGTTCCCAAGCTTGCAGGA---------TTGTTGAGATGTGGAAAGAGTTGCAGACTAAGATGGATCAATTATCTGAGGCCGGATCTTAAGAGAGGC---GCACTATCAGAAGTGGAAGAGAATCAGATAATCCAACTTCAT---TCACGTCTTGGTAACAGGTGGTCTAAGATTGCCTCA---CACTTCCCTGGTCGCACGGATAATGAAATCAAGAACCACTGGAATACACGAATC
Acc05608.1	AGAGGTCCATGGACCATTGAAGAAGATCACAAGCTCATGAACTTCATC---CTCAAC---AACGGC---ATC---------CAT---TGCTGGAGAATGGTCCCCAAGCTTGCAGGT---------TTGCTAAGATGTGGAAAGAGTTGCAGATTGCGATGGATTAATTATCTGAGACCTGATCTTAAAAGAGGG---GTACTATCAGAAGCCGAAGAAGATCAGATTATACAACTTCAT---GCACGTCTTGGTAACAGGTGGTCTAAGATAGCCTCA---CATTTTCCCGGTCGAACCGATAATGAAATTAAGAACCACTGGCACACTCGGATC
Acc30570.1	AGAGGTCCATGGACCATTGAGGAAGATCACAAGCTCATGAACTTCATC---CTCAAC---AACGGC---ATC---------CAT---TGCTGGCGAATGGTTCCCAAGCTTGCAGGT---------TTGCTGAGATGTGGAAAGAGTTGCAGATTAAGATGGATTAATTATCTGAGACCTGATCTTAAAAGAGGG---GCACTATCAGAAGCTGAAGAAGATCAGATTATACAACTTCAT---GCACGTCTTGGTAACAGATGGTCTAAGATAGCCTCA---CATTTTCCTGGTCGAACGGATAATGAAATCAAGAACCATTGGAACACTCGGATC
MD09G1018000	CGAGGACCCTGGACGATCGAGGAAGATCACAAGCTCATGAATTTTATT---CTCAAC---AATGGT---ATC---------CAT---TGCTGGAGAATGGTACCTAAACTTGCAGGG---------TTGCTGAGATGTGGGAAAAGCTGTAGATTAAGATGGATCAATTATCTAAGGCCGGACCTTAAGCGAGGT---GGTTTTACTGAAGCTGAAGAGAATCAAATGATTCAACTCCAT---TCATGTCTTGGTAACAGGTGGTCTAAGATTGCTTCA---CATTTTCCTGGCCGGACCGATAACGAAATAAAAAACCACTGGAATACCAGAATC
MD17G1018700	CGAGGACCATGGACTATCGAGGAAGATCACAAGCTCATGAATTTTATT---CTCAAC---AATGGC---ATC---------CAT---TGCTGGAGAATGGTACCTAAACTTGCAGGG---------TTGCTGAGATGTGGTAAAAGCTGCAGGTTAAGATGGATCAATTATCTAAGACCAGACCTTAAGCGAGGT---GCTTTTACTGAAACTGAAGAGAATGAAATGATTCAACTCCAT---TCATGTCTTGGTAACAGGTGGTCTAAGATTGCTTCA---CATTTTCCTGGTCGGACTGATAACGAAATCAAGAACCACTGGAATACCAGAATC
AtMYB040	AGAGGTCCATGGACTATAGAAGAAGATCATAGACTCATGAACTTCATT---CTTAAC---AATGGC---ATC---------CAC---TGCTGGAGAATTGTCCCCAAACTCGCAGGT---------TTGTTGAGATGCGGGAAGAGCTGTAGATTGAGATGGATCAATTATTTGAGACCCGATCTCAAGAGAGGT---GGTTTCACTGATGCTGAAGAAGATCGGATTATGGAACTTCAC---TCTCAACTTGGCAACCGGTGGTCTAAAATTGCCTCG---CATTTCTCTGGTCGAACGGATAACGAGATCAAAAACCACTGGAATACGAAGATC
Solyc02g093740.3.1	AGAGGTCCATGGACTATAGAAGAAGATCATAAGCTTGTCCATTTTATT---CTCAAT---AACGGC---ATT---------CAG---TGTTGGCGAACCGTTCCCAAGCTTGCAGGC---------TTGCAAAGATGCGGGAAAAGTTGTAGACTGAGATGGATTAATTATCTGCGACCTGATTTGAAAAGAGGC---GCGCTATCTGAAGCTGAAGAGGATCAGATTATAGAGCTTCAT---GCTCGTCTCGGTAACAGGTGGTCTAAGATAGCATCG---TATTTTCCAGGAAGGACAGATAACGAGATAAAAAATCACTGGAATACTCGGATT
Acc08223_corrected	CGCGGTCCATGGACTAATGAGGAAGACCACAAGCTTATGAACTTCATA---CTCAAA---AATGGT---ATA---------CAG---TGTTGGAGACTCGTCCCTAAACTTGCCGGT---------TTGCTGAGATGTGGAAAGAGCTGTAGGCTAAGATGGATAAATTATCTGAGGCCGGATCTTAAGAGAGGA---CCGTTAACAGAAACAGAAGAAGATATGATTATACAACTTCAT---TCTCGCTATGGTAACAGGTGGTCTAAGATTGCTTCA---CATTTTCCTGGCCGCACAGACAATGAAATTAAGAACTGCTGGAACACCCGGATC
Acc03329.1	CGCGGTCCATGGACTATCGAGGAAGACCACAAGCTTATGAACTTCATA---CTCAAA---AATGGC---ATA---------CCG---TGTTGGAGACTCGTCCCTAACCTTGCCGGT---------TTGCTGAGATGTGGAAAGAGCTGTAGGCTAAGGTGGATTAATTATCTGAGGCCGGATGTTAAGAGAGGA---GCGTTAACAGAAGCAGAAGAAGATATGATTATACAACTTCAT---TCTCGCTTTGGTAACAGGTGGTCTAAGATTGCTTCA---CATTTTCCTGGCCGCACAGACAATGAAATCAAGAATTGCTGGAACACTCGGATC
AtMYB099	AAGGGTCCATGGACAGTGGAAGAAGATGGGAAACTAGTTGATTTCTTA---AGGGCA---CGTGGC---AAC---------TGC---TGCTGGAGAGACGTGCCAAAACTGGCGGGG---------CTAAGGAGGTGTGGCAAAAGTTGCCGTCTCCGGTGGACTAATTATCTCCGGCCAGATCTCAAGAGAGGT---CTTTTTACTGAAGAAGAAATCCAACTAGTCATTGATCTTCAT---GCTCGCCTTGGCAATAGATGGTCGAAGATTGCAGTG---GAGTTACCAGGAAGAACAGACAACGATATCAAAAATTATTGGAACACTCATATA
Solyc08g076700.1.1	AAAGGGCCATGGACAAGTGAAGAAGATGAAAAATTAGTGGAATATATT---AAAGAA---AATGGA---CAT---------GGA---AATTGGCAATTAATACCTAAAAGAGCAGGA---------TTAAATAGGTGTGGCAAAAGTTGTAGATTAAGGTGGACTAATTATTTAAGGCCTGATATTAAAAGAGGA---GCTTTTTCAGAAGAAGAAGAAGAAATTATCATCAACCTTCAT---TCTCTTCTTGGAAACAAGTGGTCAAAAATTGCATCT---CATCTCCCGGGAAGAACTGATAATGAAATTAAGAATTTATGGAATACGCATCTG
Solyc08g076710.3.1	AAGGGGCCATGGACAAGTGAAGAAGATGAAAAATTGATGGATTATATT---ACAAAA---AATGGC---CAT---------ACT---AATTGGCAATTAATTCCTAAAAAAGCAGGA---------TTAAATAGGTGTGGCAAAAGTTGTAGATTAAGGTGGACTAATTATTTAAGGCCTGATATTAAAAGAGGA---GAATTCTCCATTGAAGAAGAAGAAATCATCATTAACCTACAT---TCTCTTCTTGGAAACAAGTGGTCAAAAATTGCAGGT---CATCTTCCTGGAAGAACCGATAATGAAATCAAAAATTTCTACAACACTCATTTA
Acc01165.1	AAAGGGCCATGGACAGCTGAAGAAGACAAGAAGCTTATAAACTTCATG---CTCACC---AATGGC---CAA---------TGT---TGCTGGAGAGCTCTCCCTAAACTTGCAGGA---------TTGTTAAGGTGTGGGAAGAGTTGTAGGCTGAGATGGACAAATTATCTTAGGCCTGACCTAAAGAGGGGT---CTCTTATCAGAATTTGAAGAGAAGATGGTTATTGATCTCCAT---GCTCAACTTGGCAACAGATGGTCCAAGATTGCTTCT---CATCTCCCGGGAAGAACAGACAATGAGATCAAGAATCATTGGAACACCCACATC
Acc10498.1	AAAGGGCCATGGACAGCTGAAGAAGACAAGAAGCTTATAAACTTCATG---CTTACC---AATGGT---CAA---------TGT---TGCTGGAGAGCTCTCCCTAAACTTGCAGGA---------TTGTTAAGGTGTGGGAAAAGTTGTAGGTTGAGATGGACAAACTATCTTAGACCTGACCTAAAGAGGGGT---CTCTTATCAGAATTTGAAGAGAAGATGGTTATTGATCTCCAT---GCTCAACTTGGCAACAGATGGTCCAAGATTGCTTCT---CATCTCCCAGGAAGAACAGATAACGAGATCAAGAACCACTGGAACACCCACATC
Vitvi14g02430.t01	AAGGGACCATGGACGGCTGAAGAGGACAAGAAGCTCATCAACTTCATT---CTCACC---AATGGC---CAA---------TGC---TGTTGGAGAGCTGTTCCTAAACTTGCAGGA---------CTGTTAAGGTGTGGGAAGAGTTGCAGGCTAAGATGGACAAACTATCTGAGGCCAGACTTGAAAAGAGGT---CTGTTGTCAGATTTTGAAGAGCAGATGGTTATTGATCTCCAT---GCTCAACTCGGCAACAGATGGTCCAAGATTGCTTCT---CATCTACCAGGAAGAACCGATAACGAAATCAAGAACCATTGGAATACCCACATC
AtMYB020	AAAGGACCATGGACTGCAGAAGAGGATAGGAAGCTCATAAACTTCATC---CTTACC---AATGGA---CAA---------TGT---TGTTGGAGAGCTGTTCCTAAGCTTTCTGGT---------CTTCTTAGGTGTGGCAAGAGTTGCAGACTTCGTTGGACTAACTATCTTAGACCAGACCTTAAGAGAGGT---CTTCTCTCTGATTACGAAGAGAAGATGGTCATTGATCTCCAT---TCCCAGCTTGGAAACAGGTGGTCAAAGATAGCTTCT---CATTTACCAGGAAGAACAGACAACGAAATCAAGAATCATTGGAACACTCACATC
MD00G1116400	AAGGGACCATGGACAGCTGAAGAGGACAAGAAGCTCATTAAGTTCATC---CTCGCC---AATGGC---CAA---------TGC---TGCTGGAGAGCTGTCCCTAAGCTTGCAGGA---------TTATTAAGGTGTGGAAAAAGTTGCAGGCTGAGGTGGACCAACTATTTGAGGCCAGACTTAAAGAGAGGT---CTTTTATCAGAATATGAAGAGAAAATGGTCATTGATCTTCAT---GCTCAACTTGGCAACAGATGGTCTAAGATTGCCTCT---CATCTCCCTGGAAGAACAGATAATGAGATTAAAAATCACTGGAACACCCACATC
Acc05372.1	AAGGGGCCATGGACAGCTGAAGAGGACAAGAAGCTTATTAGCTTCATC---CTCACC---AATGGC---CAA---------TGC---TGCTGGAGGGCTGTCCCTAAACTTGCAGGG---------TTGTTAAGGTGTGGTAAGAGTTGCAGGCTGAGGTGGACAAACTATCTCAGGCCAGACTTGAAGAGAGGC---CTCTTGTCAAATTATGAAGAGAAGCTGGTTATTGATCTTCAT---GCTCAACTTGGCAACAGGTGGTCCAAGATCGCTTCT---CATCTTCCTGGACGAACCGACAATGAGATCAAAAACCACTGGAACACTCACATC
Acc07927.1	AAGGGGCCGTGGACAGCTGAAGAGGACAAGAAGCTTATTAGCTTCATC---CTCACC---AATGGC---CAA---------TGC---TGCTGGAGGGCTGTCCCTAAACTTTCAGGG---------TTGTTAAGGTGTGGTAAGAGTTGCAGGCTGAGGTGGACAAACTATCTAAGGCCAGACTTGAAGAGAGGT---CTCTTATCAGACCATGAAGAGAAACTGGTCATTGATCTTCAT---TCACAGCTTGGCAACAGGTGGTCCAAGATCGCTTCT---CATCTCCCGGGACGAACAGACAATGAGATCAAGAATCACTGGAACACCCACATC
Solyc11g011050.2.1	AAAGGTCCATGGACAGCTGAGGAAGACAAGAAACTCATTAACTTCATT---CTCAAT---AATGGA---CAA---------TGT---TGTTGGAGAGCTGTCCCTAAATTAGCAGGG---------TTATTGAGATGTGGAAAGAGTTGTAGATTAAGATGGACAAATTATTTAAGACCAGATTTGAAGAGAGGA---CTTTTATCAGAATATGAAGAAAAAATGGTTATTGATCTTCAT---GCTCAGCTTGGAAATAGGTGGTCAAAAATTGCCTCT---CATTTACCTGGAAGAACAGATAACGAAATAAAAAATCACTGGAATACACACATC
Solyc04g014470.3.1	AAAGGTCCATGGTCATCTGAGGAAGACAAGAAGCTTACTAATTTCATC---CTTAAT---AATGGT---CAA---------TGT---TGTTGGAGATCTCTCCCTAAACTTGCAGGA---------CTATTGAGATGTGGAAAGAGTTGTAGATTGAGATGGACAAATTATCTAAGACCAGATTTGAAAAGGGGA---CTTTTATCAGAATATGAAGAGAAAATGGTTATTGATCTTCAT---GCTCAACTTGGCAATAGGTGGTCTAAAATTGCTTCT---CATTTACCAGGAAGAACTGATAATGAAATTAAGAATCATTGGAATACACATATT
MD09G1271400	AAGGGACCATGGACAGCTGAAGAGGACACGAAGCTCATTAACTTCATC---CTCGCC---AATGGC---CAA---------TGC---TGCTGGAGAGCTGTTCCTAAGCTTGCAGGA---------TTATTAAGGTGTGGAAAAAGTTGCAGGTTGAGATGGACCAACTATCTGAGGCCAGACTTGAAGAGAGGT---CTTTTATCAGAATATGAAGAGAAAATGGTCATTGATCTTCAT---GCTGAACTTGGCAACAGGTGGTCTAAGATTGTCTCT---CATCTCCCTGGAAGAACAGATAATGAGATAAAAAATCATTGGAACACCCACATC
Acc12672.1	AAGGGCCCATGGACCGCAGAAGAGGACAAGAAGCTCATCAACTTCATC---CTCAAC---AACGGC---CAG---------TGC---TGCTGGCGCGCTGTCCCCAAGCTTGCTGGC---------CTCTGCCGTTGCGGCAAGAGCTGCCGCCTCCGCTGGACCAACTACCTCCGCCCCGACTTGAAGAGAGGG---CTCTTGACGGAGGCCGAGGAGAGATTGGTCATTGACCTCCAT---GCTCGTCTTGGCAACAGGTGGTCTAAAATTGCTTCG---AGATTACCCGGAAGAACTGACAACGAGATCAAGAATCACTGGAATACTCATATC
MD00G1104700	AAAGGGCCATGGACTGCCGAGGAGGACAAGAAATTGGTGAATTTTCTC---CTCACA---CATGGC---CAA---------TGT---TGTTGGCGGGCCGTCCCCAAGCTTGCCGGC---------CTCCGCCGCTGCGGCAAGAGCTGCCGCCTCCGGTGGATTAATTACCTCCGCCCCGACTTGAAAAGAGGC---CTCCTTAATGATGCTGAAGAACAACTTGTTATTGACCTGCAC---GCCCGCCTTGGCAATAGGTGGTCGAAAATTGCAGCA---AGATTGCCGGGAAGAACTGACAATGAGATCAAGAATCACTGGAACACGCACATC
MD07G1256200	AAAGGGCCATGGACTGCCGAGGAGGATAAGAAACTGGTGAATTTTCTC---CTCACG---CATGGC---CAA---------TGT---TGTTGGCGGGCTGTCCCCAAGCTCGCTGGC---------CTCCGTCGCTGCGGCAAGAGCTGCCGCCTCCGGTGGACTAATTACCTCCGCCCCGACTTGAAAAGAGGC---CTCCTTAATGATGCTGAAGAACAACTTGTTATTGACCTCCAT---GCCCGCCTTGGCAACAGGTGGTCTAAAATTGCAGCA---AGATTGCCTGGAAGAACTGACAATGAGATCAAGAACCATTGGAATACACACATC
Acc15772.1	AAAGGGCCGTGGACCTCGGAGGAGGACAAGAAGCTCATTAACTTCATT---CTCACG---AATGGG---CAA---------TGT---TGCTGGCGGGCCGTGCCCAAACTCGCTGGG---------CTTCGTCGCTGCGGCAAGAGCTGTAGGCTTCGCTGGACCAATTATCTTCGGCCCGACTTAAAGAGAGGC---CTCTTAAGTGAGGCCGAGGAGCAATTGGTCATCGACCTCCAT---GCTCGTCTTGGCAACAGGTGGTCCAAAATAGCTGCA---AGATTGCCTGGAAGGACTGATAACGAGATCAAGAACCATTGGAACACCCACATC
Acc19921.1	AAAGGGCCGTGGACGGCGGAGGAGGACAAGAAGCTCATTAATTTCATT---CTTACA---AATGGC---CAA---------TGT---TGCTGGCGGGCCGTGCCCAAACTCGCTGGA---------CTTCGTCGCTGCGGCAAGAGCTGTAGGCTTCGCTGGACCAATTACCTTCGGCCCGACTTGAAGAGAGGC---CTCTTAAGTGAGGCCGAGGAGCAATTGGTCATCGACCTCCAC---GCTCGTCTTGGCAACAGGTGGTCTAAAATAGCTGCA---AGATTGCCTGGAAGGACCGATAATGAGATCAAGAACCACTGGAACACCCATATC
Vitvi02g01823.t01	AAAGGGCCGTGGACGGCTGAGGAAGATAAAAAACTCATCAACTTCATT---CTCACT---AATGGC---CAG---------TGC---TGTTGGCGTGCTGTTCCTAAGCTTGCCGGA---------CTCCGCCGCTGCGGCAAGAGTTGTCGTCTTCGCTGGACTAACTATCTCCGCCCGGACTTGAAGAGAGGC---CTCCTCACTGAATCCGAAGAACAATTGGTTATTGATCTTCAT---GCCCGCCTCGGCAACAGGTGGTCCAAGATTGCAGCA---CGGTTGCCTGGAAGAACAGATAATGAGATTAAGAATCACTGGAACACCCACATC
Solyc08g079270.3.1	AAAGGTCCATGGACAGCTGAGGAAGACAAAAAACTCATAAATTTTATT---CTTACA---AATGGA---CAA---------TGT---TGTTGGCGCGCTGTGCCTAAACTTGCTGGT---------CTTAGGCGTTGCGGTAAGAGTTGTCGTTTAAGATGGACTAATTATCTTCGACCAGACCTAAAAAGAGGA---CTTCTTAGTGAAGCTGAGGAGAAATTGGTCATTGATCTCCAT---GCTCGTCTTGGGAATAGGTGGTCTAAAATTGCTGCA---AGATTACCGGGAAGGACTGATAATGAGATAAAAAATCACTGGAACACGCATATT
MD04G1080600	AAAGGGCCATGGACTGCTGAGGAGGACAAGAAGCTCATCAGCTTTATT---ATCACC---AATGGC---CAG---------TGT---TGTTGGAGGGCTGTGCCTAAACTCGCTGGC---------CTTCGCCGGTGTGGTAAGAGTTGCAGGCTCCGTTGGACGAATTATCTCCGCCCCGACTTGAAGAGAGGC---CTTCTCACTGAAGCTGAAGAACAGTTGGTTATCGATCTCCAC---GCTCGTCTTGGAAATAGGTGGTCCAAGATTGCAGGC---AGATTGCCAGGGAGAACAGATAATGAGATCAAGAATCATTGGAACACCCATATC
Vitvi16g00775.t01	AAAGGGCCATGGACTGCCGAGGAGGACAAGAAGCTAGTCACCTTTATC---CTCACC---AATGGC---CAC---------TGC---TGCTGGCGTGCCCTCCCCAAGCTCGCTGGC---------CTGCGCCGCTGCGGCAAGAGTTGCCGCCTCCGCTGGACTAACTATCTCCGCCCTGATTTGAAGCGGGGA---CTCCTTAATGAGGCTGAAGAACAGCTGGTCATCGATCTCCAT---GCCCGCCTTGGCAATAGGTGGTCCAAGATTGCTGCT---AAGTTGCCTGGAAGAACAGACAACGAGATAAAAAATCACTGGAATACCCACATC
AtMYB042	AAGGGGCCGTGGACGGCGGAGGAAGACAAGAAACTGATAAACTTTATC---TTGACC---AACGGC---CAC---------TGT---TGCTGGAGGGCTTTGCCGAAGCTGGCCGGT---------CTCCGTCGCTGTGGGAAGAGCTGCCGTCTACGGTGGACCAATTATCTCCGACCTGACTTGAAGAGAGGT---CTTCTCTCCGACGCCGAGGAACAGCTTGTCATCGACCTTCAT---GCTCTTCTCGGCAACAGATGGTCCAAGATCGCTGCA---AGATTACCAGGAAGAACAGACAACGAAATAAAAAATCATTGGAATACTCATATC
Acc28900.1	AAAGGCCCATGGACCGCGGAGGAGGACAAGAAGCTCATCAACTTCATC---CTCAAC---AACGGC---CAG---------TGC---TGCTGGCGTGCTGTCCCCAAGCTCGCCGAC---------CTCCGCCGCTGCGGCAAGAGCTGCCGTCTCCGCTGGACCAACTACCTCCGCCCCGACTTGAAGAGAGGA---CTCTTGACGGAGGAGGAGGAGCAGTTGGTCATTGACCTCCAT---GCTCGTCTTGGGAACAGGTGGTCAAAAATTGCTTCT---AGATTGCCAGGAAGGACCGACAACGAGATAAAAAATCACTGGAACACCTACATC
AtMYB085	AAAGGGCCGTGGACGGTGGAGGAAGATAAGAAGCTTATAAACTTCATA---CTAACC---AATGGC---CAT---------TGT---TGCTGGCGTGCTTTGCCGAAGCTGGCCGGT---------CTCCGTCGCTGTGGAAAGAGCTGCCGCCTCCGGTGGACTAACTATCTCCGGCCTGACTTAAAACGAGGC---CTTCTCTCGCATGATGAAGAACAACTTGTCATAGATCTTCAT---GCTAATCTCGGCAATAAGTGGTCTAAGATAGCTTCA---AGATTACCTGGAAGAACAGATAACGAAATAAAAAACCATTGGAATACTCATATC
AtMYB043	AAAGGGCCATGGACTATTGAAGAAGACAAGAAGCTCATCAACTTCATC---CTCACC---AATGGC---CAT---------TGC---TGTTGGAGAGCTCTTCCCAAGCTTTCTGGA---------CTATTGCGGTGTGGTAAAAGCTGCAGATTAAGATGGATAAATTATTTAAGACCTGATTTAAAAAGAGGT---CTTTTATCAGAATATGAAGAACAAAAGGTCATTAATCTCCAT---GCGCAACTTGGCAATAGATGGTCAAAGATTGCCTCT---CATCTACCAGGAAGAACTGATAATGAAATAAAGAACCATTGGAACACACACATA
Solyc12g005890.3.1	AAAGGTCCATGGACAACAACTGAAGACGCGATTTTGATGGAGTATGTG---AAGAAA---CACGGA---GAA---------GGG---AACTGGAACGCGGTTCAAAGGAATTCAGGA---------TTAATGAGATGTGGAAAGAGTTGTAGGTTAAGATGGGCGAATCATTTGAGGCCTCATCTAAAAAAAGGT---GCATTTTCTTTAGAGGAAGAAAGGCTTATTGTGGAACTTCAT---GCAAAACTTGGAAACAAATGGGCTCGTATGGCTGCT---CAGCTTCCAGGTAGAACGGACAATGAGATCAAGAATTATTGGAATACGAGGCTA
Vitvi12g00376.t01	AAGGGACCGTGGACGACGGCAGAGGACGCGGTGCTGGTGGAGTATGTG---AAGAGA---CATGGA---GAG---------GGG---AACTGGAACTCTGTGCAGAAGAATTCAGGG---------CTGTCCAGGTGTGGGAAGAGTTGTAGGCTGAGATGGGCTAACCACTTGAGGCCTAATCTCAAGAAGGGT---GCATTCTCTCCTGAAGAAGAGAGACTCATTGTTGAACTCCAT---GCTAAGCTTGGTAACAAATGGGCTCGCATGGCTGCT---CAGTTACCAGGTCGAACAGACAACGAAATCAAGAACTACTGGAACACAAGGGTG
Vitvi19g00508.t01	AAGGGGCCATGGACGGCAGCGGAGGACGCTATATTGGTGGAGTACGTG---ACGAAG---CACGGC---GAG---------GGC---AACTGGAACGCTGTTCAGAAGAATTCGGGG---------CTGGCTCGCTGTGGGAAGAGCTGCAGATTAAGGTGGGCGAACCATCTGAGGCCCAATCTGAAGAAGGGT---TCCTTCTCTGCTGAGGAGGAGAGGGTGATTCTCGAGCTGCAT---GCCAAATTGGGCAACAAATGGGCTCGCATGGCCGCT---CAGTTGCCCGGGCGAACAGACAACGAGATAAAAAACTACTGGAACACTAGAATT
Solyc06g073640.4.1	AAGGGCCCCTGGACTTCTGCAGAAGATGCAATTTTAGTGGAGTACGTC---ACGAAA---CATGGT---GAG---------GGG---AACTGGAATGCTGTCCAAAAGCACTCAGGA---------CTTGCTCGGTGTGGTAAAAGTTGCCGTTTGCGATGGGCCAATCATCTGAGACCAGATCTAAAGAAAGGT---GCATTCACTCCCGAGGAAGAGCGGCACATAATTGAATTGCAT---GCTAAGATGGGAAACAAATGGGCGCGAATGGCTGCT---GAGTTGCCCGGGCGTACAGATAATGAGATAAAGAACTACTGGAATACCAGAATA
Acc14973_corrected1	AAGGGGCCGTGGACGTCGGCGGAGGACACGGTGTTGGTGGAGTACGTG---AGGAAT---CACGGG---GAG---------GGG---AACTGGAACGCGGTGCAGAGGAACTCTGGG---------CTGAAGAGGTGTGGGAAGAGCTGTAGGCTGAGATGGGCTAATCACTTGAGGCCAAATCTCAAGAAGGGT---GGCTTTTCTCCCGAAGAAGAGAGGCTCATCATTGAGCTCCAT---GCCAAGATTGGCAATAAGTGGGCCCGCATGGCATCT---CAGCTTCCTGGCAGAACAGACAACGAGATAAAGAACTACTGGAACACCAGAGTC
Acc14973_corrected2	AAGGGGCCGTGGACGTCGGCGGAGGACACGGTGTTGGTGGAGTACGTG---AGGAAT---CACGGG---GAG---------GGG---AACTGGAACGCGGTGCAGAGGAACTCTGGG---------CTGAAGAGGTGTGGGAAGAGCTGTAGGCTGAGATGGGCTAATCACTTGAGGCCAAATCTCAAGAAGGGT---GGCTTTTCTCCCGAAGAAGAGAGGCTCATCATTGAGCTCCAT---GCCAAGATTGGCAATAAGTGGGCCCGCATGGCATCT---CAGCTTCCTGGCAGAACAGACAACGAGATAAAGAACTACTGGAACACCAGAGTC
Acc07885.1	AAAGGACCATGGACTTCTGCAGAAGACGCCATTTTGGTGGACTATGTC---AGGAAA---CATGGG---GAG---------GGA---AACTGGAATGCTGTTCAGAAGCACTCGGGG---------CTGTTCCGTTGTGGGAAAAGTTGCCGCCTTAGATGGGCAAACCACCTAAGGCCACACTTAAAGAAAGGA---GCAATCACCCCGGAGGAAGAGAGGCTCATCGCTGAACTCCAT---GCGAAGATGGGAAACAAATGGGCACGGATGGCTGCT---CATTTGCCTGGTAGGACGGATAATGAGATAAAGAACTATTGGAATACAAGAATC
Acc11001.1	AAAGGGCCATGGACTTCTGCAGAAGACACCATTTTGGTGGACTATGTC---AGGAAA---CATGGA---GAG---------GGA---AACTGGAATGCTGTTCAGAAGCACTCAGGG---------CTGTTCCGTTGTGGGAAAAGTTGCCGCCTTAGATGGGCAAACCACCTAAGGCCAAACTTAAAGAAAGGA---GCAATCACCCCGGAGGAAGAAAGGCTCATCATTGAACTCCAT---GCGACAATGGGAAATAAATGGGCACGGATGGCTGCA---CATTTGCCTGGTAGGACGGATAACGAGATAAAAAACTATTGGAATACCAGAATC
MD02G1269700	AAAGGGCCATGGACCTCGGCTGAAGATGCAATTTTGGTGGAGTATGTT---AAGAAG---CATGGG---GAG---------GGA---AACTGGAATGCCGTTCAGAAGCACTCAGGC---------CTGTTCCGTTGTGGCAAAAGCTGCCGGTTGCGATGGGCAAATCACCTAAGGCCAAACCTGAAGAAAGGG---GCATTTACTCCTGAAGAAGAACGTCTCATTGTTGAACTCCAT---GCCAAGATGGGGAACAAATGGGCACGCATGGCTGCA---CACTTGCCTGGACGTACGGATAATGAGATAAAGAACTACTGGAATACTAGAATT
Vitvi13g01266.t01	AAAGGACCATGGACGTCTTCGGAAGACGCAATCTTGGTGGAATATGTG---AAGAAA---CATGGT---GAA---------GGA---AACTGGAATGCAGTTCAGAAGCATTCTGGC---------CTTTTTCGGTGTGGGAAAAGTTGCCGTTTAAGGTGGGCTAATCACCTTAGACCAAATCTGAAAAAGGGA---GCATTCACTGCAGAAGAAGAAAGGCTGATAATTGAACTTCAT---GCGAAGATGGGCAACAAGTGGGCACGGATGGCTGCA---CATTTACCTGGACGGACTGATAATGAGATAAAGAACTACTGGAACACCCGAATT
MD07G1085000	AAAGGGCCATGGACCTCGGCTGAAGACACAATTTTGGTGGAGTATGTT---AATAGG---CATGGG---GAA---------GGA---AACTGGAATGCTGTTCAGAAGCACTCAGGC---------CTGTTCCGTTGTGGCAAAAGCTGCAGACTGCGATGGGCAAATCACCTAAGGCCGAACCTGAAGAAAGGG---GCATTTACCCCTGATGAAGAACGTCTGATTGTTGAACTCCAT---GCCAAGATGGGGAACAAATGGGCACGCATGGCAGCA---CACTTGCCTGGACGTACGGATAATGAGATAAAAAACTACTGGAATACCAGAATT
Solyc07g052300.3.1	AAAGGGCCATGGACAGCAGGAGAGGACGCAATTTTGATGGATTATGTG---AAGAAA---CATGGA---GAA---------GGG---AATTGGAACGCAGTTCAAAGGAATTCAGGA---------TTGATGAGGTGTGGAAAAAGTTGTAGGTTAAGATGGGCTAATCATCTTAGACCTCATCTTAAGAAAGGC---GCGTTTACTCCAGAGGAAGAAAGGATTATTATCGACCTTCAT---GCTAAACTTGGCAACAAATGGGCTCGCATGGCCGCT---CAGCTACCTGGAAGGACTGATAATGAGATCAAAAATTACTGGAATACGAGGCTA
AtMYB101	AAAGGGCCGTGGACAACGACGGAGGATGCGATCTTGACGGAGTACGTG---AGAAAA---CACGGT---GAA---------GGT---AATTGGAACGCCGTGCAAAAGAACTCAGGT---------TTGCTCCGGTGTGGCAAAAGTTGCCGTCTACGGTGGGCGAATCATCTCCGGCCAAATCTAAAGAAAGGA---TCTTTTACTCCTGATGAAGAAAAGATCATCATCGACCTTCAC---GCTAAGCTTGGAAACAAATGGGCTCGTATGGCTTCT---CAGTTACCTGGAAGAACAGACAATGAGATCAAGAACTATTGGAACACGAGGATG
AtMYB120	AAAGGTCCATGGACGGCGGCGGAAGATGAGATACTTGCTGCGTACGTT---AGAGAG---AACGGT---GAA---------GGG---AATTGGAACGCCGTTCAGAAAAACACAGGT---------TTGGCTCGTTGCGGCAAAAGCTGCCGTCTTCGATGGGCCAATCACCTCCGACCAAATCTGAAAAAAGGC---TCTTTCACCGGTGACGAAGAACGTCTCATCATTCAGCTTCAT---GCTCAGCTTGGTAACAAATGGGCTCGCATGGCTGCT---CAGTTACCGGGAAGAACAGACAACGAGATTAAGAACTATTGGAACACGAGATTG
MD11G1215600	AAAGGGCCATGGACGGCCGCTGAAGACCAGGTTTTGGTGGAGTACGTG---AGGAAG---CACGGC---GAG---------GGA---AATTGGAACTCGGTGCAGAGGAACTCGGGC---------CTCAACCGGTGCGGCAAGAGCTGCCGCCTCCGGTGGGCCAACCATCTTCGCCCCAATTTGAAGAAAGGC---TCCTTTTCCCCCGACGAGGAAAGGCTTATTCTTGAGCTGCAC---GCCAAGTACGGCAACAAATGGGCTCGCATGGCCTCT---CAGTTACCTGGACGAACGGACAACGAGATAAAGAACTACTGGAACACAAGGGTG
MD11G1216000	AAAGGGCCGTGGACGGCCGCCGAGGACCAGATTTTGATGGATTACGTG---AGGAAG---CACGGC---GAG---------GGA---AATTGGAACTCGGTGCAGAGGAACTCGGGC---------CTCAACCGGTGCGGCAAGAGCTGCCGTCTGCGGTGGGCCAACCATCTCCGCCCCAATTTGAAGAAAGGC---TCCTTCTCTCCGGACGAGGAAAGGCTCATTCTTGAGCTCCAC---TCCAAGTACGGTAACAAATGGGCACGCATGGCTTCT---CAGTTACCTGGACGAACAGACAACGAGATAAAGAACTACTGGAACACGAGGGTG
MD09G1109900	AAGGGGCCCTGGACGGGAGCAGAGGACGCGATTTTGGTAGAGTACGTG---AAGAAG---CACGGA---GAG---------GGA---AACTGGAACGCGGTGCAGAAGAATTCAGGG---------CTTGCTAGATGCGGTAAGAGCTGCAGGCTCAGATGGGCAAACCATCTGAGGCCTAATCTCAAGAAAGGT---TCGCTCTCGCCTGAGGAGGAGAGACTCATCATCGAGCTTCAC---GCTAAGTTCGGCAACAAATGGGCTCGCATGGCTTCT---CAGTTACCCGGCAGGACTGACAATGAAATAAAGAATTACTGGAATACTAGAATG
AtMYB033	AAAGGCCCTTGGAGTTCAGCTGAAGATGATATTCTTATTGACTATGTG---AATAAG---CATGGT---GAG---------GGT---AACTGGAATGCTGTGCAGAAACACACCAGC---------TTGTTTCGTTGTGGTAAAAGCTGTCGTCTAAGATGGGCTAATCATCTGAGGCCAAATTTGAAGAAAGGA---GCTTTTAGTCAAGAAGAAGAACAGCTTATCGTTGAATTGCAT---GCCAAGATGGGTAATAGATGGGCACGTATGGCTGCA---CATTTGCCTGGCCGAACGGATAATGAGATAAAGAATTATTGGAACACTCGTATC
AtMYB065	AAAGGACCATGGACTTCAACTGAAGACGGGATTTTAATTGATTATGTA---AAGAAG---CACGGC---GAG---------GGT---AACTGGAATGCTGTGCAGAAACACACTAGC---------CTGGCCCGTTGTGGTAAAAGCTGTCGTCTGAGATGGGCTAATCATCTGAGGCCAAACTTGAAGAAAGGA---GCATTTAGCCAAGAAGAAGAACAGCTCATTGTTGAAATGCAC---GCCAAGATGGGAAATAAATGGGCACAGATGGCTGAA---CATTTACCTGGTCGAACAGATAATGAGATAAAGAATTATTGGAACACTCGTATC
Vitvi06g01139.t01	AAAGGACCATGGACCTCAGCAGAGGATGCAGTTTTGATAGATTATGTC---ACCAAG---CATGGA---GAG---------GGG---AATTGGAATGCAGTGATGAAGCACTCTGGA---------CTCTCCAGATGTGGGAAAAGCTGCCGCCTCCGCTGGGCAAATCATCTGAGGCCGGATTTGAAGAAGGGT---GCTTTCACTCCCGAGGAGGAGCACCGCATAATCGAACTCCAT---GCCAGAATGGGAAACAAATGGGCACGGATGGCTGCT---GAGTTGCCTGGGCGTACAGATAATGAAATAAAAAATTACTGGAATACCCGGATC
Solyc01g009070.3.1	AAAGGTCCCTGGACTTCTGCGGAAGATGTAATTTTAGTGGATTATGTA---ATGACA---CATGGT---GAG---------GGG---AACTGGAATGCTGTACAGAGGCATTCAGGA---------CTTGCTCGTTGTGGTAAAAGTTGCCGCTTGCGGTGGGCAAATCACCTGAGACCAGATTTAAAGAAAGGT---GCATTCACACCAGAGGAAGAGCAGCGGATAGTTGAACTGCAT---GCTAAAATGGGAAATAAATGGGCACGCATGGCTGTT---GAGTTGCCTGGCCGTACAGATAATGAGATAAAGAACTACTGGAACACTAGAATA
AtMYB097	AAAGGGCCATGGACGGTGGCCGAGGACGAGACACTGGCGGCTTACGTA---CGGGAA---TACGGT---GAA---------GGG---AACTGGAATTCTGTTCAGAAGAAGACATGG---------CTGGCTAGGTGTGGCAAGAGCTGCCGCCTCCGCTGGGCTAACCACTTACGACCTAATCTCAGGAAAGGC---TCCTTCACCCCCGAGGAAGAACGTCTCATCATACAACTCCAC---TCTCAGCTAGGCAACAAATGGGCTCGCATGGCTGCT---CAGTTACCAGGCAGAACAGATAACGAGATCAAGAACTACTGGAACACGAGGTTG
AtMYB081	AAAGGTCCTTGGACACAAGCAGAAGACAATCTTTTGATAGCTTACGTT---GATAAA---CATGGT---GAT---------GGA---AACTGGAACGCTGTTCAAAACAACTCGGGC---------CTTTCTCGTTGTGGTAAAAGTTGTCGCCTTCGTTGGGTAAATCATCTGAGACCAGATTTGAAAAAAGGC---GCTTTTACAGAGAAAGAAGAGAAACGTGTCATCGAACTTCAT---GCTTTGTTAGGGAACAAATGGGCACGAATGGCTGAA---GAACTACCGGGACGAACAGATAATGAGATCAAGAACTTCTGGAATACAAGACTT
Solyc11g072060.3.1	AAAGGTCCTTGGCTTAAAGCAGAAGATGCAATTTTAAGGGATTACGTC---GCAGAG---TATGGG---GAG---------GGG---AATTGGAGTTCTGTCCACAGGCGAACAGGA---------CTCGCTCGCTGTGGGAAAAGTTGCCGTTTGCGGTGGTCAAATCACCTAAAACCATATTTAAAGAAAGGT---GCTTTCACTCAGGAGGAAGAGCAACTCATAGTTGCAATGCAC---GCTCAGATAGGAAACAAATGGGCGCGAATAGCTTCT---GAGTTCCCTGGCCGCACAGACAATGATATAAAGAACTTCTGGAACACCAGACTA
Solyc05g009230.3.1	AGAGGTCCATGGACTCTTGAAGAAGATAATCTTCTTATTCATTATATT---TCTACT---CATGGC---GAA---------GGT---CGTTGGAATGCCTTAGCAAAATGTGCTGGA---------TTGAAAAGAACAGGAAAAAGTTGTAGATTAAGGTGGCTGAATTATTTAAAACCAGATATTAAACGTGGA---AATCTCACTCCACAAGAACAACTATTAATTCTTGAACTTCAC---TCTAAATGGGGAAATAGGTGGTCAAAGATTGCTCAG---CATTTACCGGGAAGAACGGATAATGAAATCAAGAACTACTGGAGAACGAGGGTA
Vitvi01g00302.t01	AGAGGACCATGGACTCTTGAAGAAGACACTCTTCTCATCCATTACATT---GCTTGC---CATGGT---GAA---------GGC---CGTTGGAACCTGTTAGCTAAATGTGCAGGA---------TTGAAGAGGACTGGAAAGAGTTGCAGATTAAGATGGCTGAACTATTTAAAACCAGACATCAAGCGTGGA---AACCTTACTCCACAAGAGCAGCTCTTGATCCTTGAACTCCAT---TCGAAGTGGGGTAACAGGTGGTCAAGAATTGCACAA---CATCTACCTGGAAGAACTGACAACGAGATCAAGAACTACTGGAGAACAAGGGTG
Vitvi17g00309.t01	AGGGGGCCATGGACTCTTGAAGAAGACACTCTTCTCATTCACTACATT---GCTTCT---CATGGC---GAA---------GGC---CGTTGGAATTTGCTAGCAAAGTGTTCAGGA---------CTGAGGAGAACTGGCAAGAGTTGCAGATTGAGATGGTTGAATTATCTGAAACCAGATGTCAAGCGCGGA---AATCTCACTCCACAAGAACAGCTCTTGATTCTTGAACTCCAT---TCCAAGTGGGGCAACAGGTGGTCCAAGATTGCACAA---CACTTGCCTGGAAGGACAGATAATGAAATAAAGAACTACTGGAGAACTCGGGTT
Acc29258.1	AGAGGGCCTTGGACTCTTGAAGAAGACACTCTTCTCATTCATTACATT---TCTAGT---CACGGC---GAA---------GGC---CGCTGGAATCTGCTAGCAAAGCACTCAGGT---------TTGAGGAGAACTGGGAAGAGTTGTAGGTTGAGATGGCTGAATTATCTCAAACCGGACGTTAAGCGCGGA---AACCTTACCCCGCAGGAGCAACTCTTGATTCTTGAACTCCAT---TCAAAGTGGGGCAACAGGTGGTCGAAGATTGCACAA---CATTTACCAGGTAGGACGGACAATGAAATCAAGAACTATTGGAGAACCCGGGTG
Acc33566.1	AGAGGGCCATGGACTCTTGAAGAAGATAACCTTCTCATTCATTACATT---TCTAGT---CACGGC---GAA---------GGC---CGCTGGAATTTGTTAGCAAAGCATTCAGGT---------TTGAGGAGAACTGGGAAGAGTTGTAGATTGAGATGGCTGAATTATCTCAACCCGGACGTAAAGCGCGGA---AACCTTACCCCACAGGAACAACTCTTGATTCTTGAACTCCAT---TCCAAGTGGGGCAACAGGTGGTCAAAAATTGCACAA---CATTTGCCGGGTAGGACGGATAATGAAATCAAGAACTATTGGAGAACCCGAGTG
Solyc03g119370.2.1	AGAGGTCCATGGACTATTGAAGAAGATAAACTCCTTGTTCATTACATT---ACTAAT---CATGGC---GAA---------GGA---CGATGGAATATGTTAGCCAAACATGCTGGA---------TTGAAGAGGACAGGCAAGAGTTGTAGATTAAGATGGTTGAATTACCTTAAACCGGACGTTAAACGAGGA---AATCTCACTCCTCAGGAACAGCTCCTGATTCTTGAACTTCAT---TCCAAATTGGGCAACAGATGGTCAAAAATTGCACAA---TATCTACCTGGAAGAACGGACAATGAAATCAAGAATTACTGGAGAACGAGAGTG
MD13G1039900	AAAGGGCCTTGGACTCTTGAGGAAGACAATCTGCTTATACATTACATC---GCGAAC---CACGGC---GAA---------GGC---CATTGGAACTATTTAGCAAAATTTGCAGGA---------TTGAAGAGGACCGGAAAAAGCTGCAGATTGAGATGGCTAAATTACTTAAAACCCGACATTAAGCGCGGC---AACCTTACTCCGCAAGAACAGCTCTTGATCCTTGAACTCCAC---TCTAAGTGGGGTAACAGGTGGTCTAAAATTGCGCAG---CATTTGCCGGGGAGAACAGACAATGAGATAAAGAACTATTGGAGAACAAGAGTG
MD16G1040800	AGAGGGCCATGGACTCTTGAGGAAGACAATCTGCTTATACATTACATC---GTGAAC---CACGGC---GAA---------GGC---CATTGGAATTCTGTAGCAAAACTTGCAGGA---------TTGAAGAGGACCGGAAAAAGCTGCAGATTGAGATGGCTAAATTACTTAAAACCCGACATTAAGCGCGGG---AACCTTACTCCGCAAGAACAGCTCATGATCCTTGAACTCCAC---TCCAAGTGGGGTAACAGGTGGTCTAAAATTGCGCAG---CATTTGCCGGGAAGAACAGACAATGAGATAAAGAACTATTGGAGAACAAGGGTG
Solyc02g086690.3.1	AAAGGTCCTTGGACTATGGAAGAAGATTTGATTCTCATCAATTACATT---GCTAAT---CATGGT---GAA---------GGT---GTTTGGAATTCCCTCGCTCGATCCGCTGGT---------TTGAAGCGTACTGGAAAAAGTTGTAGACTTAGATGGCTTAATTATCTCCGACCTGATGTTCGGAGGGGA---AATATTACACCGGAGGAACAATTGTTGATCATGGAACTACAT---GCCAAGTGGGGAAACCGGTGGTCGAAAATTGCAAAA---CATTTACCTGGTAGAACAGATAATGAGATAAAGAACTTATGGAGGACAAGAATT
Acc30619.1	AAAGGGCCATGGACCATGGAAGAAGACTTGATCTTGATCAACTACATA---GCAAAT---CATGGT---GAG---------GGC---GTTTGGAACTCACTAGCTCGATCTGCCGGT---------CTGAAACGTACTGGAAAAAGTTGTAGGCTTCGATGGCTGAACTACCTACGACCGGATGTTAGGAGAGGG---AATATTACACCAGAAGAACAACTCTTGATCATGGAGTTACAT---GCTAAGTGGGGAAATAGGTGGTCAAAAATTGCAAAG---CATCTACCAGGACGGACTGACAATGAAATAAAGAACTACTGGAGGACTAGAATC
Acc05669.1	AAAGGGCCATGGACCATGGAAGAAGATTTGATCTTGATCAACTACATA---GCAAAT---CATGGT---GAA---------GGT---GTTTGGAACTCACTAGCTCGATCTGCCGGT---------CTGAAGCGTACCGGAAAAAGTTGTAGGCTCCGCTGGTTGAACTACTTGCGACCTGACGTTAGGAGAGGG---AATATTACACCAGAAGAACAATTATTGATCATGGAGCTACAT---GCCAAGTGGGGAAACAGGTGGTCAAAAATTGCAAAG---CATCTACCAGGAAGGACCGATAATGAAATAAAGAATTACTGGAGGACTAAAATC
MD09G1030500_MD09G1030700_corrected	AAAGGGCCATGGACCATGGAAGAAGATTTGATTCTCATCAACTATATT---GCAAAT---CATGGT---GAA---------GGT---GTATGGAACTCCCTAGCCAAAGCTGCTGGT---------CTCAAACGTACTGGGAAGAGCTGCCGACTCCGGTGGCTGAATTATCTGCGGCCTGATGTTCGGAGAGGA---AATATCACTCCTGAGGAACAACTTTTGATTATGGAACTGCAT---GCAAAATGGGGTAACAGGTGGTCGAAAATCGCAAAA---CATCTACCGGGAAGGACTGATAACGAAATCAAGAACTATTGGAGGACTAGAATT
MD17G1032300_MD17G1032500_corrected	AAAGGGCCATGGACCATGGAAGAAGATTTGATTCTCATCAACTATATT---GCAAAT---CATGGT---GAA---------GGT---GTATGGAACTCCCTAGCCAAATCTGCTGGT---------CTCAAACGTACTGGGAAGAGCTGCCGGCTCCGGTGGCTGAATTATCTGCGGCCTGATGTTCGGAGAGGC---AACATCACACCTGAGGAACAACTTCTGATTATGGAACTGCAT---GCAAAGTGGGGTAACAGGTGGTCGAAAATCGCAAAA---CATCTACCGGGACGGACCGATAACGAAATCAAGAACTATTGGAGGACTAGAATT
Solyc02g067760.4.1	AAAGGGCCTTGGACTATGGAAGAAGATTTAATTCTCATTAACTACATT---GCTAAT---CATGGT---GAA---------GGT---GTTTGGAACTCTCTAGCTAAATCTGCTGGT---------CTCAAACGTACTGGAAAAAGTTGTAGACTCCGATGGCTAAATTATCTTCGACCTGATGTCAGGAGGGGT---AATATTACACCTGAAGAACAACTTTTGATTATGGAACTACAT---GCTAAGTGGGGAAACAAGTGGTCAAAAATTGCGAAG---CATTTGCCTGGAAGAACGGATAACGAGATAAAAAACTACTGGAGGACTAGGATT
AtMYB021	AAAGGACCATGGACGATGGAAGAAGATCTTATTCTTATCAACTATATC---GCCAAC---CACGGC---GAT---------GGT---GTTTGGAATTCTCTCGCCAAATCTGCAGGT---------CTAAAACGAACCGGGAAAAGTTGCCGGCTCCGGTGGCTGAACTATCTCCGCCCCGACGTACGACGGGGA---AACATCACTCCAGAAGAGCAACTTATCATCATGGAACTTCAT---GCTAAGTGGGGAAACAGGTGGTCGAAAATCGCCAAA---CATCTTCCAGGAAGAACGGACAACGAGATCAAAAATTTCTGGAGGACAAGAATT
AtMYB024	AAAGGGCCATGGACGATGGAAGAAGATTTGATTCTCATCAATTATATC---GCCAAT---CATGGT---GAA---------GGT---GTTTGGAACTCTCTCGCCAAATCTGCAGGA---------CTAAAACGCACCGGGAAAAGTTGCCGGCTCCGGTGGCTGAACTACCTCCGACCTGATGTGCGACGGGGA---AATATCACACCAGAAGAACAGCTCACCATCATGGAACTTCAT---GCAAAATGGGGAAATAGGTGGTCAAAAATTGCAAAG---CATTTACCAGGAAGAACCGACAATGAGATAAAGAATTTTTGGAGGACTAAGATC
Vitvi14g01750.t01	AAAGGGCCATGGACCTTAGAAGAAGACTTGATTCTTATCAACTATATT---GCTAAT---CATGGT---GAA---------GGA---GTTTGGAACTCTCTAGCAAAATCTGCTGGA---------CTGAAACGTACTGGAAAAAGTTGCCGCCTCCGATGGCTGAACTACCTGAGGCCTGATGTCCGCAGAGGT---AATATCACAGATGAAGAACAACAGTTGATCATGGAACTGCAT---GCTAAGTGGGGGAACAGGTGGTCCAAAATCGCAAAG---CATCTGCCAGGAAGAACCGATAACGAGATTAAGAATTTCTGGAGGACCAGAATC
Solyc12g099140.2.1	AGAGGTTCATGGACTGTTGAAGAAGATTTCACTCTTATGAATCATATT---GCTCTT---CATGGC---GAA---------GGT---CGCTGGAATTCCCTCGCTCGTTCTGCAGGT---------TTAAAGAGAACCGGAAAAAGCTGTAGATTACGATGGCTAAATTATCTTAGACCAGATGTTCGACGTGGA---AATATTACACTTGAAGAACAATTGTTGATTCTTCAACTTCAT---TCTCGCTGGGGCAATAGGTGGTCGAAAATTGCACAA---TATTTGCCAGGAAGAACCGATAACGAGATAAAAAATTACTGGAGAACTCGAGTC
Solyc12g099130.2.1	AGAGGTCCATGGACTGTCGAAGAAGATTTTATTCTTATGAATTATATT---TCTCAC---CATGGT---GAA---------GGT---CGTTGGAACTCCCTCTCACGTTGTGCTGGT---------TTAAAGAGGACAGGAAAAAGCTGTCGACTAAGATGGCTTAATTATCTTAGACCAAATATTCGACATGGA---AATATTACACTTGAAGAACAACTTTTAATTCTTCAACTTCAT---TTTCGTTGGGGCAATAGGTGGTCAAAAATTGCGGAA---CATTTGCCAGGAAGAACGGATAATGAGATTAAAAATTACTGGAGAACTCGAGTT
Solyc12g099120.3.1	AGAGGTCCATGGACTGTTGAAGAAGATTTAGTTCTTATGAATTATATT---TCTCAT---CACGGT---GAA---------GGT---CGTTGGAATTCACTCTCACGTTGTGCTGGT---------TTGAAGAGGACAGGAAAAAGTTGCAGGCTAAGATGGCTTAATTATCTTCGACCAGATGTTCGACATGGA---AATATTACGCTTGAAGAACAACTCTTGATTCTTCAACTTCAT---TCTCGTTGGGGCAATAGGTGGTCAAAAATCGCGCAA---CATTTGCCAGGGAGAACTGATAACGAGATCAAAAATTATTGGAGAACTCGGGTT
Acc22908.1	AGAGGCCCATGGACCGTTGAAGAAGACGTGACCCTCATGAATTACATC---GCCAAG---CATGGT---GAA---------GGT---CGCTGGAATTCGCTCGCTCGCTCTGCTGGT---------CTTAGGAGAACAGGAAAGAGCTGTAGATTAAGGTGGCTCAACTATTTACGCCCCGATGTTCGACGTGGA---AATATTACCCTCGAAGAACAACTTCTCATTCTTGAACTTCAT---TCTCGCTGGGGCAATCGGTGGTCTAAAATTGCTCAA---CACTTGCCTGGAAGGACAGACAATGAGATCAAAAATTACTGGCGAACTCGTGTT
Acc33184.1	AGAGGCCCTTGGACTGTTGAAGAAGACTTGACCCTCATGAATTACATC---ACCAAG---CATGGT---GAA---------GGT---CGCTGGAACTCGCTCGCTCGCTCTGCTGGT---------CTGAGAAGAACAGGAAAGAGCTGTAGATTAAGGTGGCTCAACTATTTACGCCCCGATGTTAGACGTGGA---AATATTACCCTCGAAGAACAACTTGTCATTCTTGAACTTCAT---TCTCGCTGGGGCAATCGGTGGTCTAAAATTGCTCAA---CACTTACCGGGAAGGACAGACAATGAGATCAAAAATTACTGGCGAACTCGGGTT
Acc24523.1	CGAGGTCCATGGACCGTTGAAGAAGACTTGACGCTCGTCAATTACATC---GACAAG---CATGGC---GAA---------GGC---CGGTGGAACTCGCTCGCTCGTTGTGCAGGA---------TTGAAGAGAACTGGGAAGAGCTGCAGATTAAGGTGGTTGAACTATTTACGCCCAGATGTTCGAAGAGGA---AATATTACCCTCGAAGAGCAGCTTCTGATTCTTGAACTTCAT---TCTCGATGGGGAAATCAGTGGTCGAAAATCGCTCAA---CACTTGCCTGGAAGAACAGATAACGAGATCAAGAACTACTGGCGAACCCGAGTC
Acc27100.1	AGAGGCCCATGGACCGTCGAAGAAGACTTAACGCTCGTCAATTACATC---GAAAAG---CACGGC---GAG---------GGT---CGGTGGAACTCGCTCGCTCGTTGTGCAGGA---------TTGAAGAGAACTGGGAAGAGCTGCAGATTAAGGTGGCTGAACTATTTACGCCCAGATGTTCGAAGAGGA---AATATTACCCTCGAAGAGCAGCTTCTGATTCTTGAACTCCAT---TCTCAATGGGGCAATCGGTGGTCGAAAATCTCTCAA---CATTTGCCTGGAAGAACAGATAACGAGATCAAGAATTACTGGCGAACTCGAGTA
Vitvi05g00166.t01	AGAGGCCCATGGACTGTGGAAGAAGATCTTACACTCGTCAATTACATT---GCTACC---CAGGGC---GAA---------GGC---CGCTGGAACTCTCTCGCTCGCTGTGCAGGC---------CTGAAAAGAACTGGAAAAAGCTGCAGATTGAGGTGGCTGAACTATCTCCGCCCAGATGTTCGACGTGGA---AACATCACTCTCGAAGAACAACTTCTGATTCTTGAACTTCAC---TCCCGCTGGGGAAATCGGTGGTCGAAGATAGCACAG---CACTTGCCGGGCAGAACAGACAATGAGATTAAAAACTACTGGAGAACCCGGGTT
MD13G1148200	AGAGGGCCTTGGACTGTTGAGGAAGACCTAGCTCTCATGAATTACATT---GCTAAC---CACGGC---GAA---------GGC---CGCTGGAACTCCCTCGCTCGCTGCGCAGGT---------CTGAAAAGAACTGGAAAGAGCTGCAGATTGCGGTGGCTCAACTATCTCCGCCCTGATGTCCGTCGTGGT---AACATCAGTCTTGAAGAACAGCTTTTGATTCTGGAACTTCAT---TCTCGCTGGGGTAACAGATGGTCGAAAATTGCACAG---CACTTGCCAGGAAGGACTGACAATGAGATAAAAAACTATTGGAGGACCCGTGTC
Solyc01g057910.3.1	CGAGGTCCATGGACCGTTGAGGAAGACTTGACCCTCATGAATTATATT---GCTCAT---CATGGT---GAA---------GGT---CGTTGGAATACTCTTGCTCGTTGTGCTGGT---------CTAAAACGAACAGGGAAAAGTTGTAGACTAAGATGGTTGAATTATCTCCGGCCCGATGTACGACGTGGA---AATATCACTCTTGAAGAACAACTTTTGATTCTTGAACTACAT---TCTCGTTGGGGCAATCGGTGGTCAAAAATTGCTCAA---CATTTGCCGGGAAGAACTGACAACGAGATAAAAAATTATTGGAGAACACGAGTA
Solyc05g053330.3.1	AGGGGTCCATGGACCGTTGAAGAAGACTTTACACTTATCAATTTTATT---GCACAT---CATGGT---GAA---------GGT---CGTTGGAATTCTCTTGCACGTTGTGCTGGT---------TTGAAGAGAACAGGGAAAAGTTGTAGATTACGATGGCTTAATTATCTTCGACCAGATGTTCGACGTGGT---AATATTACTGTTGAAGAACAACTCTTGATTCTTGAATTGCAT---TCTCGATGGGGCAATCGTTGGTCAAAAATCGCTCAA---CATCTCCCTGGAAGAACAGACAATGAGATAAAAAATTACTGGCGAACTCGGGTA
MD16G1148300	AGAGGTCCTTGGACAGTTGAGGAAGACCTAGCTCTCATGAATTACATT---GCTAAC---CACGGC---GAA---------GGC---CGCTGGAACTCCCTCGCTGGCTGCGCAGGT---------CTGAAAAGAACCGGAAAGAGCTGCAGATTACGGTGGCTCAACTATCTCCGCCCCGATGTCCGTCGTGGC---AACATCACCCTTGAAGAACAGCTTCTGATTCTTGAGCTTCAT---TCTCGCTGGGGTAACAGATGGTCAAAAATTGCACAA---CACTTGCCAGGAAGGACTGACAATGAGATAAAAAACTATTGGAGGACCCGTGTA
AtMYB078	AGAGGTCCATGGACAGTTGAGGAAGATTTAGAGCTCATCAATTACATT---GCTAGT---CATGGT---GAA---------GGT---CGATGGAACTCTCTCGCTCGTTGCGCCGAA---------CTCAAAAGGACCGGAAAAAGCTGCAGACTTCGGTGGCTGAACTATCTCCGACCAGATGTGCGCCGTGGA---AACATAACCCTCGAAGAACAACTCTTGATTCTTGAACTTCAC---ACACGTTGGGGCAATAGATGGTCTAAGATTGCACAA---TATTTACCAGGAAGAACGGATAACGAGATCAAAAACTATTGGAGAACACGTGTT
AtMYB108	AGAGGTCCGTGGACTGCTGAAGAAGATTTTAAGCTCATGAATTACATT---GCTACT---AATGGA---GAA---------GGT---CGCTGGAACTCTCTTTCTCGTTGCGCCGGC---------CTCCAACGCACCGGTAAAAGCTGTAGACTAAGGTGGTTAAACTATCTCCGCCCTGACGTCCGCCGTGGA---AACATTACACTTGAAGAACAACTCTTGATCCTCGAACTTCAT---TCCCGTTGGGGAAATAGATGGTCAAAAATCGCACAA---TATTTACCGGGAAGAACGGACAACGAGATCAAGAACTACTGGAGGACGCGGGTG
AtMYB062	AGAGGGCCTTGGACTTTGGAGGAAGACACACTTCTCACAAATTACATC---CTCCAT---AACGGT---GAG---------GGT---CGTTGGAATCACGTCGCCAAATGTGCTGGG---------CTAAAGAGAACTGGGAAAAGTTGTAGATTGAGATGGTTGAATTACTTGAAACCCGACATAAGACGAGGG---AATCTTACTCCTCAAGAACAGCTTTTGATCCTTGAGCTTCAC---TCTAAATGGGGTAATAGGTGGTCCAAGATTGCACAG---TACTTGCCAGGAAGAACGGATAACGAGATCAAGAACTATTGGAGAACAAGAGTT
AtMYB116	AAAGGGCCTTGGACACTCGAGGAAGACACTCTTCTCACCAATTACATT---TCCCAT---AACGGT---GAA---------GGC---CGATGGAATCTGCTCGCTAAATCTTCTGGG---------CTAAAGAGAGCAGGAAAAAGTTGTAGATTGAGATGGTTGAATTACCTTAAACCCGACATAAAGCGTGGG---AATCTCACTCCTCAAGAACAACTTTTAATCCTTGAGCTCCAT---TCTAAATGGGGTAATAGGTGGTCAAAAATTTCGAAG---TATTTACCAGGAAGAACAGACAACGATATCAAAAACTACTGGAGAACTAGAGTC
AtMYB057	AAAGGACCTTGGACTATGGAAGAAGATTTCATCCTCTTTAATTACATC---CTTAAT---CATGGT---GAA---------GGT---CTTTGGAACTCTGTCGCCAAAGCCTCTGGT---------CTAAAACGTACTGGAAAAAGTTGTCGGCTCCGGTGGCTGAACTATCTCCGACCAGATGTGCGGCGAGGG---AACATAACCGAAGAAGAACAGCTTTTGATCATTCAGCTTCAT---GCTAAGCTTGGAAACAGGTGGTCGAAGATTGCGAAG---CATCTTCCGGGAAGAACGGACAACGAGATAAAGAACTTCTGGAGGACAAAGATT
AtMYB112	AGAGGTCCATGGACTGTGGAAGAAGACATGAAGCTCGTCAGTTACATT---TCTCTT---CACGGT---GAA---------GGA---AGATGGAACTCCCTCTCTCGTTCTGCTGGA---------CTGAATAGAACGGGGAAAAGTTGCAGATTGCGGTGGCTAAATTATCTCCGGCCGGATATCCGCCGTGGA---GACATATCCCTTCAAGAACAATTTATCATCCTTGAACTCCAT---TCTCGTTGGGGAAATCGGTGGTCAAAGATTGCTCAA---CATTTACCGGGAAGAACAGATAACGAGATAAAGAATTATTGGAGAACACGTGTT
MD17G1279200	AAAGGTCCATGGACAGCCGAGGAAGACTCCATTCTCAACGATTACGTC---AACATC---CATGGT---GAA---------GGT---CGCTGGAATTCCTTGGCTTGTCATGCAGGT---------CTGAAACGAACTGGCAAAAGCTGCAGATTAAGGTGGTTAAACTACTTGCGACCAAATGTTCAACGTGGA---AACATAACTCTCCAAGAACAACTTATAATTCTTCAACTTCAT---TCCCGCTGGGGCAACAGGTGGTCCAAGATAGCCGAA---TACTTGCCTGGTAGAACAGACAATGAGATAAAGAACTATTGGAGAACAAGAGTG
Vitvi07g00455.t01	AAAGGTCCATGGACGGCTGAAGAGGACACGCTGCTCAACAATTACATT---ACCATC---CACGGC---GAA---------GGC---CGCTGGAACTCCCTAGCTCGCTGCGCAGGT---------TTGAAGAGAACTGGGAAGAGTTGCAGGCTGAGATGGTTGAACTACTTGCGACCTAATGTCAAGCGCGGA---AACATTACGCTGCAAGAACAGCTGCTTATCCTCGAGCTCCAT---TCACGCTATGGAAACAGGTGGTCCAAAATAGCCCAA---CACCTGCCTGGGAGGACAGACAATGAGATCAAAAACTACTGGAGAACAAGGGTT
MD09G1286900	ACAGGTCCATGGACAGCCGAGGAGGACTCCATTCTCATCGATTACGTC---AACCTT---CACGGT---GAA---------GGC---CGCTGGAATTCCTTGGCTCGTCATGCAGGT---------CTGAAACGAACTGGAAAAAGCTGCAGATTAAGGTGGTTAAACTACTTGCGACCAAGCGTTCGACGTGGA---AACATAACTCTCCAAGAACAGCTTATAATTCTTCAACTTCAT---TCACGCTGGGGTAACAGGTGGTCCAAGATAGCCGAA---CACTTGCCCGGTAGAACAGACAATGAGATAAAGAACTATTGGAGAACAAGAGTG
Acc28493.1	AGAGGGCCATGGACTCTAGAGGAAGACACTCTTCTTATCAATTATATT---GCTTGT---CATGGT---GAA---------GGC---AAGTGGAATTTGTTAGCCAAATTTGCAGGG---------TTGAAGAGAACTGGGAAAAGTTGTAGATTGAGATGGCTAAACTATTTGAAACCAGACATCAAGCGCGGA---AACCTCACCCCGCACGAACAACTCTTGATTCTTGAACTCCAT---TCAAAGTGGGGTAACAGGTGGTCAAAAATTGCACAA---CAACTTCCGGGAAGAACAGATAATGAAATCAAGAACTATTGGAGAACAAGAGTG
Acc31318.1	AGAGGGCCATGGACTCCAGAGGAAGACACTCTTCTGATCCATTATATT---GCTTGT---CATGGT---GAA---------GGC---AAGTGGAATTTGCTAGCCAAATTTGCAGGG---------TTGAAGAGAACTGGGAAAAGCTGTAGATTGAGATGGCTAAACTATTTGAAACCCGATATCAAACGCGGA---AACCTCACCCCACAAGAACAACTCTTGATTCTTGACCTCCAC---TCAAAGTGGGGTAACAGGTGGTCAAAAATTGCACAA---CAGCTCCCGGGAAGAACAGATAACGAAATCAAGAACTACTGGAGAACAAGAGTG
MD06G1217200	AGAGGGCAATGGATTCTTGAAGAAGACAGTCTTCTTATTCAGTACATA---GAGCGC---CATGGC---GAA---------GGC---CAGTGGAACTTGCTTGCCAAACGTTCAGGA---------TTAAGGAGAACTGGCAAAAGTTGCAGATTGAGATGGTTGAATTATCTGAAACCCGACGTTAAGCGAGGC---AATCTTAGTCCTGAAGAACAGCTCTTGATTCTTGACCTCCAC---TCAAAAATGGGCAATAGGTGGTCGAAAATCGCACGG---TATTTACCGGGAAGAACAGACAATGAAATCAAGAACTATTGGAGAACAAGGGTA
MD14G1227500	AGAGGGCCATGGACTCTTGAAGAAGACTCTCTTCTTATTCAGTACATA---GCTCGT---CACGGC---GAA---------GGC---CGATGGAACTTGCTAGCCAAACGTTCAGGA---------TTAAGGAGAACTGGCAAAAGTTGCAGATTGAGATGGTTGAATTATCTGAAACCCGACGTTAAGCGAGGA---AATCTTAGTCCGGAAGAACAGCTCTTGATTCTTGACCTCCAC---TCAAAAATGGGAAACAGGTGGTCGAAAATCGCGCAA---TATTTACCGGGAAGAACAGACAATGAAATCAAGAACTACTGGAGAACACGGGTG
AtMYB002	AAAGGTCCATGGACCGAGGAAGAAGATGCAATCCTAGTCAACTTCGTC---TCTATC---CATGGC---GAT---------GCT---CGTTGGAACCACATCGCTCGTTCCTCTGGG---------CTAAAGCGAACTGGTAAGAGTTGTAGATTAAGATGGCTTAATTACTTACGTCCAGATGTTAGAAGAGGC---AACATCACTCTCGAAGAACAATTTATGATCCTCAAACTCCAT---TCTCTTTGGGGCAATAGGTGGTCGAAGATTGCGCAA---TATCTACCGGGAAGAACAGATAATGAAATAAAGAATTATTGGAGAACTCGAGTC
Acc19703.1	AAAGGTCCATGGACAAGTGAGGAGGACTTGAAGCTCATTAATTGCATT---TCCATG---CGCGGT---CCA---------GCC---CACTGGACCTACCTTGCTCGCTCTGCAGGT---------TTGAAGCGAACTGGGAAAAGCTGCAGATTAAGATGGTTGAATTACTTACATCCGGACCTTAAACGCGGA---AATCTCACTCTCCAAGAACAACTCCTCATTCTTCATCTCCAC---TCCCATTTGGGAAATAGGTGGTCGAAGATCGCTCAA---CACTTACCGGGACGAACAGACAATGAGATCAAAAACTATTTTAGAACAAGAGTT
Acc31525.1	AAAGGTCCATGGACAAGGGAAGAGGACTTGAAGCTCATCAATTGCATT---GCCATG---CACGGT---CCA---------GCC---CACTGGACCTACCTTGCTCGCTCTGCAGGT---------TTGAAGCGAACTGGGAAAAGCTGCAGATTAAGATGGGTGAATTACTTACATCCGGACCTTAAACGCGAA---AACCTCACTCTCCAAGAACAACTCCTCATTATTCATCTCCAC---TCCCATTGGGGAAATAGGTGGTCGAAGATCGCTCAA---CACTTGCCGGGACGAACAGACAATGAAATCAAGAATTATTGGAGAACAAGAGTT
Solyc06g009410.3.1	AAAGGACCCTGGAGTTCCGATGAAGACTCTAAACTCATCCATTCCATC---TCCATA---TTTGGA---CAA---------GGA---CGTTGGGATTCACTTGCTCACGTTGCCGGT---------TTAAAGCGTAGCTGTAAGAGTTGTAGACTAAGATGGTTGAATTATTTGCGGCCAAATTTACGACGAGGA---AAAATAACTCCTCAAGAGCAGGTCCTTATTCTACTCCTTCAT---TTTCGCTTCGGAAATAGATGGTCAAAAATAGCAGAG---AATTTGCCTGGGAGAAGTTATAACGATGTTAAAAATTACTGGAGAACCAAAGTG
Solyc06g009480.3.1	AAAGGACCCTGGAGTTCTGATGAAGACTCTAAACTCATCCATTCCATC---TCCATA---TTTGGA---CAA---------GGA---CGTTGGGATTCACTTGCTCACGTTGCCGGG---------TTGAAGCGTAGCGGTAAGAGTTGTAGACTAAGATGGTTGAATTATTTGCGGCCAAATTTAAGACGAGGA---AAAATAACTCCTCAAGAGCAGCTCCTTATTCTACTCCTTCAT---TTTCGCTTCGGAAATAGATGGTCAAAAATAGCTGAG---AATTTGCCTGGGAGAAGTGATAACGATGTTAAAAATTACTGGAGAACTAAAGTG
Solyc05g053150.2.1	AAAGGTCCTTGGACAGTTGAAGAAGATAAATTGCTCATTGATTATGTC---AATTTG---CATGGT---GAA---------GGC---AGATGGAATTGTGTTGCTAGGCTTGCTGGA---------TTGAAAAGAAATGGAAAAAGTTGTAGATTGAGATGGGTGAATTACTTAAGGCCAGACCTTAAAAGAGGG---CAAATTACTCCATATGAAGAAAGGATTATTCTTGAACTTCAT---GCTATATGGGGGAATAGATGGTCAACGATTGCTAGA---AACTTGCCAGGGAGAACTGACAACGAAATTAAGAATTATTGGAGGACTCATTTC
Acc00241.1	AAAGGCCCTTGGACTGCTGAGGAAGATAGTCTGCTCATTGAGTATGTC---AAGTTG---CATGGT---GAA---------GGT---AGATGGAATTCTGTTGCTAGGCTTGCAGGT---------TTGAAGAGGAATGGTAAAAGCTGTAGATTAAGGTGGGTGAATTACTTGAGGCCAGACCTCAAGAGGGGG---CAAATCACCCCACATGAAGAGAACATAATTTTGCAGCTGCAT---GCTAGTTGGGGGAACAGGTGGTCAGCAATTGCTCGA---AGCCTGCCTGGAAGAACCGATAATGAGATCAAGAACTATTGGAGAACTCATTTC
Acc08887.1	AAAGGCCCTTGGACTGCTGAGGAAGATAGCTTACTCATTGAGTATGTC---AAGTTG---CATGGT---GAA---------GGT---AGATGGAACTCTGTTTCTAGGCTTTCAGGT---------TTGAAAAGGAATGGAAAAAGTAGTAGACTACGATGGGTGAATTACTTGAGGCCAGACCTCAAGAGGGGG---CAAATCACCCCACATGAAGAGAACATAATTTTGGAGCTGCAT---GCTAAGTGGGGGAACAGGTGGTCAACAATTGCTCGA---AGCTTGCCTGGAAGGACTGATAATGAAGTCAAGAATTATTGGAGAACTCATTTC
Vitvi05g00861.t01	AAGGGCCCTTGGACTGCTGAAGAGGACAGATTGCTCACTGAGTATGTT---AAATTG---CATGGT---GAA---------GGA---AGATGGAATTCTGTGGCTAGACTTGCAGGA---------CTGAGAAGGAATGGGAAGAGCTGCAGACTGAGGTGGGTGAATTACTTGAGGCCAGACCTCAAGCGGGGG---CAGATAACCCCACATGAAGAGAACATAATTCTAGAGCTGCAT---GCTAGGTGGGGGAACAGATGGTCGACCATTGCTAGA---AGCTTGCCCGGAAGAACAGACAATGAAATCAAGAACTACTGGAGGACCCATTTC
AtMYB071	AAAGGGCCTTGGACTGCTGAAGAAGACCGCCTTTTGATCGATTATGTG---CAGCTT---CACGGT---GAA---------GGG---CGATGGAACTCTGTTGCGAGGCTCGCGGGG---------TTGAAGAGAAATGGGAAAAGCTGCAGGTTAAGATGGGTTAACTACCTAAGACCAGACCTCAAGAGAGGA---CAAATCACTCCTCATGAAGAAACCATTATCCTTGAGTTACAT---GCTAAGTGGGGCAATAGGTGGTCCACGATTGCACGT---AGTTTACCGGGAAGAACAGACAACGAAATCAAGAACTATTGGCGAACCCATTTC
AtMYB079	AAGGGTCCATGGACCGCCGAAGAAGACCGTCTTTTGATCGAATACGTC---CGTGTT---CACGGT---GAA---------GGT---CGTTGGAACTCTGTCTCTAAACTCGCAGGA---------TTGAAAAGGAATGGCAAAAGCTGCAGACTAAGATGGGTGAATTACCTTAGACCAGACCTCAAGAGAGGA---CAGATCACTCCACATGAAGAAAGTATAATACTTGAGCTACAC---GCTAAGTGGGGAAATAGGTGGTCAACAATTGCACGT---AGTTTACCAGGAAGAACAGACAATGAGATCAAGAACTATTGGAGAACCCATTTC
MD16G1229600	AAGGGTCCTTGGACTGCTGAGGAAGATAGGTTGCTTATTGAGTATGTG---AGGGTT---CATGGT---GAA---------GGC---AGATGGAACTCTGTGGCCAGACTTGCAGGA---------CTGAAGAGGAATGGAAAGAGCTGCAGACTGAGGTGGGTAAATTATTTGAGGCCAGACCTTAAGAGGGGG---CAAATTACTCCACATGAAGAGAGAATAATAGTAGACCTACAT---GCAAGATGGGGGAATAGATGGTCAACCATTGCAAGG---AGTTTGCCTGGAAGGACTGATAATGAGATCAAGAACTATTGGAGGACCCATTTT
MD13G1224400	AAGGGGCCTTGGACTGCTGAGGAAGATAGGTTGCTTATTGAGTATGTG---AGGGTT---CATGGT---GAA---------GGC---AGATGGAACTCTGTCGCTAGGCTTGCAGGA---------CTGAAGAGAAATGGAAAGAGCTGCAGATTGAGGTGGGTGAATTATTTGAGGCCAGACCTTAAGAGGGGG---CAAATTACTCCACATGAAGAGAGAATCATTGTAGACCTTCAT---GCAAGATGGGGAAATAGATGGTCAACAATTGCAAGG---AGTTTGCCCGGAAGGACTGACAACGAAATCAAGAACTACTGGAGGACCCATTTC
Solyc09g090790.3.1	AAAGGGCCTTGGACTTCTGATGAAGACAGATTACTAATTGAATATGTC---AAGTTG---CATGGT---GAA---------GGC---AGGTGGAATTCTGTTGCTAGACTTACAGGG---------TTGAGGAGAAATGGAAAAAGTTGTAGGTTGAGATGGGTGAATTATTTGAGGCCAGATTTGAAGAGGGGG---CAAATAACCCCACATGAAGAGAGGATCATTCTTGAGCTTCAT---TCTAGATGGGGCAATAGATGGTCAACTATTGCTCGT---AGCTTGCCTGGGAGGACTGATAATGAGATTAAGAACTACTGGAGGACGCATTTC
MD16G1228600	AAGGGACCTTGGACTGCTGAGGAAGATGGATTGCTCATTGAGCATGTG---AGGCTT---CATGGT---GAA---------GGC---AGATGGAACTCTCTGGCTAGGCTTGCAGGG---------CTGAAAAGGAATGGAAAGAGCTGCAGATTGAGGTGGGTGAACTATTTGAGGCCAGAACTTAAGAGGGGG---CACATAACTCCTCATGAAGAAAGCATCATTCTAGATCTACAT---GCTAGATGGGGAAACAGGTGGTCGACAATTGCACGA---AGTTTGCCTGGAAGGACTGACAATGAGATCAAGAACTACTGGAGGACTCATTTC
Acc30793.1	AAAGGGCCATGGACCCCTGAGGAGGATAAATTGCTTACTGAATATGTT---TCCATA---AATGGA---GAG---------GGA---AGGTGGAGTTCAGTGGCTAGGTCTTCAGGG---------CTGAAAAGGAGTGGCAAGAGCTGCAGGTTGAGGTGGGTGAATTATCTTAGGCCTGGTCTTAAGAAAGGC---CACATAACACCTCAAGAGGAAGGCATCATCATTGAACTTCAT---GCCCTATGGGGTAACAAATGGTCTACTATTGCTCGA---TACTTGCCTGGGAGAACGGACAACGAAATAAAAAACTACTGGAGAACCCATTTT
MD17G1065100	AAAGGTCCTTGGACTCCTGAGGAGGATAAGCTGCTCAGTGAATATGTC---ACCTTG---CATGGA---GAG---------GGA---AGATGGAGTTCTGTGTCTAGGTCTACGGGT---------CTGAACAGGAATGGGAAAAGTTGCAGACTCAGATGGGTGAATTATATGAGGCCAGGACTGAAGAGAGGG---CATATAACACCTCAGGAGGAAGGCATCATCATTGAATTGCAT---GCTTTATGGGGTAACAAATGGTCCACCATTGCAAGA---TACTTGCCAGGGAGAACCGACAATGAGATAAAAAACTTCTGGAGAACCCATTTC
Vitvi14g01346.t01	AAAGGGCCCTGGACTCCTGAAGAGGACAAGCTTCTTTCTGAATATGTC---AGCTCC---CATGGC---GAG---------GGA---AGATGGAGCTCTGTTGCTAGATGTTCAGGG---------TTGAATAGGAGTGGCAAGAGCTGTAGGTTAAGGTGGGTGAATTACCTGAGGCCTGGTCTTAAGAGAGGC---CATATAACCACAATGGAAGAGGGCATCATCATAGAACTGCAT---GCTCTTTGGGGTAACAAATGGTCCACCATTGCCAGA---TACTTACCAGGGAGAACGGACAACGAAATAAAAAACTACTGGAGAACCCACTTC
Solyc02g089190.2.1	AAAGGACCTTGGACTCCTGAAGAGGATAAGCTTCTCTCTGAGTATGTT---AATTTG---CATGGT---GAG---------GGA---AGATGGAGTTCTGTATCTCGTTGTGCAGGA---------TTGAACAGGACTGGGAAGAGTTGTAGACTAAGATGGGTGAATTACTTGAGGCCTGGACTTAAAAGAGGT---CACATAACACCTCAAGAGGAAGGGATTATTATTGAATTACAT---GCTTTGTGGGGCAACAAATGGTCAACAATAGCACGT---TACTTGCCTGGAAGGACAGATAACGAGATAAAAAATTACTGGAGAACACATTTC
AtMYB121	AAGGGACCATGGACACTTGAAGAAGACAAGCTTCTCGCAGAGTATGTT---ACTTCG---CATGGT---GAA---------GGA---AGATGGAGCACTGTAGCTAAGTGTGCAGGG---------TTGAATAGAAGTGGTAAAAGCTGTAGACTAAGGTGGGTGAACTACTTGAGGCCAGGGCTTAAGAGAGGA---CAAATCACTCCTCAAGAAGAAGGAATCATCCTTGAACTTCAT---TCCCTTTGGGGTAACAAGTGGTCTACAATCGCAAGA---TATTTACCAGGACGAACCGATAATGAAATAAAAAACTACTGGAGAACACATTAC
MD09G1073600	AAAGGTTCTTGGAGTCGTGAGGAGGATAAGCTGCTCAGTGAATATGTC---AGCTTA---CATGGA---GAG---------GGA---AGATGGGGTTCTGTGGCTAGGTCTACAGGT---------TTGAAAAGAAGTGGGAAAAGTTGCAGACTCCGATGGGTAAATTATCTGAGGCCAGGACTAAAGAGAGGG---CATATAACACCTCAGGAGGAAGACATCATCGTTGAATTGCAT---GCTTTATGGGGTAACAAATGGTCTACCATTGCAAGA---TACATGCCAGGGAGAACAGACAATGAGGTAAAGAACTTCTGGAGAACCCTTTTC
Solyc06g075660_Solyc06g075670_corrected	AAAGGTCCATGGACAGAACAAGAAGATGTTCAACTAGTATTTTATGTG---AAGATG---TTTGGT---GAT---------CGT---CGCTGGGATTTTCTGGCGAAAGTTTCAGGT---------TTGAAACGAAGTGGAAAGAGTTGCAGATTACGATGGGTTAATTACTTGAATCCTTCTCTAAAACGTGGA---AAGATGACTCCTCAAGAAGAACTTCTTGTTCTTCAACTTCAC---TCCAAATATGGAAATAGATGGTCAAAAATAGCTGGA---AAATTACCAGGGCGAACTGATAATGAAATCAAGAATTACTGGAGAACACATATG
Solyc11g073120.2.1	AGAGGTCCATGGACAGAAGAAGAAGATGTGCAGCTTTTATTTTATGTT---AAATTA---TTTGGA---GAT---------CGA---CGATGGGATTTTCTTGCCAAAGTTTCAGGG---------TTGAAAAGAACAGGTAAGAGTTGTAGGTTACGTTGGGTTAATTATTTGAATCCTGATCTCAAACATGGG---AAAATGACTCCTCAAGAAGAACGTCTTGTTCTTGAACTTCAC---TCCAAATGGGGAAATAGATGGTCAAGAATTGCCCGA---AAAATACCAGGACGTACTGATAACGAAATTAAAAATTACTGGAGAACTCATATG
Acc25891.1	AAGGGTCCGTGGACCGAGCACGAAGATGTTCAGCTGCTTTTCTATGTG---AAATTG---TTTGGG---GAT---------CGA---AGATGGGACTTCATAGCGAAGGTTTCAGGT---------TTGAAAAGATCAGGCAAGAGTTGCCGGTTGCGTTGGGTTAATTACCTCCACCCCGACCTCAAACATGGC---AAGATGACGCCTCACGAAGAGCGGCTTGTGATAGAGCTTCAA---TCAAAATGGGGAAATAGGTGGTCAAGAATCGCTCGA---AAGTTACCGGGGCGAACCGACAACGAGATCAAGAACTATTGGAGGACACACATG
Acc30228_corrected	AAGGGTCCGTGGACTGAACATGAAGATGTTCAGCTGGTTTTTTATGTG---AACTTG---TTTGGC---GAT---------CGC---AGATGGGACTTCATAGCAAAAGTATCAGGT---------TTGAAAAGAACAGGAAAGAGTTGTAGGTTGCGTTGGGTTAATTACCTCCACCCCGGTCTCAAACGAGGG---AAGATGACAACCCACGAAGAGCGGCTCGTGCTGGAACTTCAC---TCTAAATGGGGAAATAGATGGTCAAGAATTGCTCGG---AAGTTACCTGGGCGAACTGACAACGAGATAAAGAACTACTGGAGGACTCACCTG
Acc32296.1	AAGGGTCCGTGGACTGAACACGAAGACGTTCAGCTGGTTTTTTATGTG---AACTTG---TTTGGC---GAT---------CGC---AGATGGGACTTCATAGCTAAAGTATCAGGT---------TTGAAAAGGACAGGAAAGAGTTGTAGGTTGCGTTGGGTTAATTACCTCCACCCCGGTCTCAAACGAGGG---AAGATGACACCCCACGAAGAGCGGCTTGTGCTGGAACTTCAC---GCCAAATGGGGAAATAGATGGTCACGAATTGCTCGG---AAGTTACCTGGGCGAACTGACAACGAGATCAAGAACTACTGGAGGACTCACATG
Vitvi06g00414.t01	AAGGGTCCATGGACGGAAAAGGAAGACTTCCAACTAGTCTGCTTCGTG---GGCTTG---TTTGGA---GAT---------CGC---CGATGGGATTTCATAGCAAAAGTTTCAGGT---------CTGAACAGAACAGGGAAAAGTTGCAGGTTACGATGGGTTAATTACCTGCACCCCGGTCTCAAACGTGGG---AAGATGACACCCCATGAAGAGCGGCTGGTGCTTGAACTTCAC---TCTCAATGGGGAAATAGATGGTCAAGAATTGCTCGG---AAATTACCAGGGCGAACGGATAACGAGATAAAGAATTACTGGAGAACACACATG
MD03G1099900_corrected	AAGGGGCCATGGACTGAGCAAGAGGACTTCCAGCTGGTCTGCTTTGTG---GGCCTG---TTTGGA---GAC---------AGG---CGATGGGATTTCATAGCCAAAGTTTCAGGT---------TTGAAAAGAACTGGTAAGAGTTGCAGGTTGAGATGGGTTAATTACTTGCATCCTGGCCTCAAAAGAGGA---AAGATGACTCCTCAAGAAGAGCGCCTTGTGCTTGAGCTTCAC---ACCAAATGGGGAAATAGGTGGTCACGAATTGCTAGA---AAATTACCTGGGAGGACAGACAATGAGATCAAGAACTACTGGAGGACTCATATG
MD11G1114000_MD11G1114100_corrected	AAGGGGCCATGGACTGAGCAAGAGGACTTCCAGTTGGTGTGCTTTGTG---GGCCTG---TTTGGA---GAC---------AGG---CGATGGGATTTCATAGCCAAAGTTTCAGGT---------TTGAACAGAACAGGTAAGAGTTGCAGGTTAAGATGGGTTAACTACTTGCACCCTGACCTCAAAAGAGGA---AAGATGACTCCTCAAGAAGAGCGCCTAGTTCTTGAGCTTCAC---TCCAAATGGGGAAATAGATGGTCCAGAATTGCTAGA---AAATTACCTGGGAGGACAGACAATGAGATCAAGAACTACTGGAGGACTCATATG
AtMYB048	AAAGGTCCATGGACAGAACAGGAAGACATACTTCTGGTAAATTTTGTT---CACTTA---TTTGGA---GAT---------CGA---CGATGGGATTTTATAGCAAAAGTATCAGGT---------TTGAACAGAACAGGAAAGAGTTGCAGGCTAAGATGGGTTAATTACCTACATCCTGGTCTCAAACGTGGC---AAGATGACGCCTCAAGAAGAGCGCCTCGTCCTTGAGCTTCAC---GCTAAGTGGGGAAACAGGTGGTCGAAAATAGCCCGA---AAATTGCCGGGACGAACGGATAACGAGATAAAGAACTACTGGAGGACTCATATG
AtMYB059	AAAGGACCGTGGACAGAACAGGAGGACATCCTCTTGGTCAACTTTGTC---CACTTG---TTCGGA---GAT---------CGA---AGATGGGATTTTGTAGCGAAAGTTTCAGGT---------TTAAACAGAACAGGAAAGAGTTGCAGGTTAAGGTGGGTTAATTACCTGCATCCTGGTCTCAAACGTGGT---AAGATGACTCCACAAGAAGAGCGTTTAGTCCTTGAGCTTCAC---GCCAAATGGGGAAACAGGTGGTCAAAAATTGCCCGG---AAATTACCGGGGAGAACAGATAATGAGATAAAGAACTACTGGAGGACTCATATG
Solyc06g005310_Solyc06g005320_corrected	AGAGGACCATGGATGGAACAAGAAGATCTTCAACTTGCATTTTATGTG---AACTTG---TTTGGC---GAT---------CGA---CGATGGGATTTCTTAGCCAAAGTTTCAGGT---------TTAAGAAGAACAGGAAAAAGTTGTAGATTACGATGGGTGAATTACTTACATCCTGGTCTCAAACGTGGA---AAAATGACTCCTCAAGAAGAACGTCTTATTCTTGAACTCCAC---TCCAAATGGGGAAATAGATGGTCAAGAATTGCTATG---AAATTACCAGGAAGAACTGATAATGAAATCAAGAATTACTGGAGAACTCATATG
Solyc06g005330.3.1	AAAGGACCATGGATGGAACAAGAAGACCTTCAACTTGCATTTTATGTG---AACTTG---TTAGGC---GAT---------CGA---CGATGGGATTTCTTAGCCAAAGTTTCAGGT---------TTAAGAAGAACCGGAAAAAGTTGTAGATTACGATGGGTGAATTACTTACATCCTGGTCTCAAACGTGGA---AAGATGACTCCACAAGAAGAACGTCTTATTCTTGAACTCCAC---TCCAAATGGGGAAATAGATGGTCAAGAATTGCGAGG---GAAGTATCCGGGAGAACTGACAATGAAATCAAGAATTACTGGAGAACTCATATG
Acc14961.1	AAGGGGCCATGGACTGAACACGAAGATGTTCAGCTGCTTCTCTATGTG---AAGTTG---TTGGGG---GAT---------CGA---AGATGGGACTTCATAGCGAAGGTTTCAGGT---------TTGAAAAGATCAGGCAAGAGTTGCCGGCTGCGTTGGGTGAATTACCTCCACCCCGGACTCAAACATGGC---AAGATGACGCCTCACGAAGAACGGCTTGTGATAGAGCTTCAA---TCAAAATGGGGAAATAGGTGGTCAAGAATTGCTCTA---AAGTTACCGGGGCGAACCGACAATGAGATCAAGAACTATTGGAGAACTCACATG
AtMYB027	AGAGGGCCATGGCTCGAAGAAGAAGACGAACGGCTAGTGAAGGTCATT---AGTCTT---TTGGGA---GAA---------CGT---CGTTGGGATTCTTTAGCAATAGTTTCCGGT---------TTGAAGAGGAGTGGTAAGAGTTGCAGGCTAAGGTGGATGAACTATCTGAATCCGACTCTGAAGCGTGGA---CCGATGAGTCAAGAAGAAGAGAGAATCATCTTTCAGCTCCAT---GCTCTATGGGGTAACAAGTGGTCGAAGATTGCGAGA---AGATTACCCGGTAGGACTGATAACGAGATAAAGAACTATTGGAGAACTCATTAT
Vitvi08g01607.t01	AAAGGGTCTTGGCTTGAAGAGGAAGATGAGCGACTGACTGCCTTTGTT---GGACTG---TTGGGG---GAA---------CGG---CGCTGGGACTCTATTGCAAGAGCATCAGGT---------CTAAAAAGGAGCGGTAAGAGTTGCAGGTTGCGGTGGTTGAACTATCTTCGCCCTGACCTTAAACGTTGT---CAGATAAGCGCTGAAGAAGAGCAAATCATCCTTCAACTTCAC---AAACGATGGGGTAACAAGTGGTCGTGGATTGCAAGA---AGCTTGCCAGGAAGAACCGATAATGAGATAAAGAATTACTGGAGAACTCATTTG
MD12G1108400	AAAGGTCCGTGGCTCGAAGAGGAAGATGAACGACTCACCACCGTTGTA---AACCTT---AAGGGG---AAT---------CGG---AGGTGGGATGCATTAGCGAAGGAATCAGGT---------CTAAGGAGGAGTGGTAGGAGTTGCAGGATGCGGTGGTTGAACTATCTCCGCCCAAACATTAAGCATGGC---CAGATTACCATCATAGAAGAGAAAACCATTCTCCAACTTCAT---CAACGTTGGGGTAACAAGTGGTCGAAGATTGCCCGA---GCGCTGCCAGGAAGAACCGATAATGAGATCAAGAATTACTGGAGAACTCATTTA
novel_Ac_LG18_14437717-14439051	AAAGGTCCTTGGCTCGAGAAGGAAGATGAGCGGTTGACTGCCATTGTT---GCTCTT---ATGGGG---GAA---------AGG---CGATGGGATTCGTTAGCAACAGCTTCAGGT---------CTGAGGAGGAGTGGCAAGAGTTGCAGACTGCGGTGGTTGAACTATCTCCATCCCAATCTTAAGCATGGT---CGACTAAACACAGAAGAAGAGAAAATCATTCTTCAACTTCAT---AAGCAATGGGGTAACAAGTGGTCAAAAATTGCACAA---AGGTTGCCAGGAAGAACCGATAACGAGATAAAGAATTACTGGAGGAGTCACTTA
Solyc09g008390.3.1	AAAGGGCCTTGGCTCGATGAGGAAGACGAGAGACTAGCATATGTTATC---GCCATT---TTAGGT---GAA---------CGT---CGTTGGGATGCCTTAGCAAAAGCTTCAGGG---------CTGAGAAGGAGTGGAAAGAGCTGCAGATTGAGATGGATGAATTATCTTAGACCTAACTTAAAACATGGC---CATATCACTCAAGATGAAGAACATTTAATTATTAAACTTCAA---AAACAATTGGGAAACAAGTGGTCAAAGATTGCTAAA---CAATTGCCGGGAAGAACTGATAATGAAATAAAGAATTATTGGAGAAGTCATTTG
Solyc10g083900.2.1	AGAGGACAATGGCTCGAAGAGGAAGATGAGAGACTGTCTATGATGGTA---GCTGTT---TTTGGT---GAA---------CGT---CGTTGGGATGCCTTAGCAAAGACTTCAGGG---------CTGAAGAGGAGCGGAAAAAGCTGCAGATTGAGATGGCTGAACTACCTCCGCCCAAATCTAAAGCACGGT---CATATCACTGCAGATGAAGAACGTTTGATAATCCGACTTCAG---AAACAGTTTGGAAACAAGTGGTCAAAGATTGCTAAA---CAATTGCCTGGAAGAACTGATAACGAAATCAAGAACTACTGGAGAAGTCATTTA
Acc02688.1	AAGGGCTTATGGTCACTAGATGAAGACCAAAGGCTCAACAGTTACATT---CTCAAG---TATGGC---CAT---------GGC---TGCTGGAGCTCTCTCCCTATAAGTGCAGGG---------TTGCAGAGGAGTGGAAAGAGCTGTAGACTTAGGTGGATAAATTACTTGAGGCCAGGTCTCAAGAGAGGG---ATGTTTACTCCACAAGAGAAGGATACAATGCTGACCCTTCAT---GCCATGTTTGGCAACAAGTGGTCTCAGATAGCCCAG---CATTTGCCAGGAAGAACTGATAACGAGATCAAGAACTATTGGCATTCTCATCTC
AtMYB019	AAAGGGTTATGGTCACCTGAAGAAGACCAGAAGCTCAAGAGTTTCATC---CTCTCT---CGTGGC---CAT---------GCT---TGCTGGACCACTGTTCCCATCCTAGCTGGA---------TTGCAAAGGAATGGGAAAAGCTGCAGATTAAGGTGGATTAATTACCTAAGACCAGGACTAAAGAGGGGG---TCGTTTAGTGAAGAAGAAGAAGAGACCATCTTGACTTTACAT---TCTTCCTTGGGTAACAAGTGGTCTCGGATTGCAAAA---TATTTACCGGGAAGAACAGACAACGAGATTAAGAACTATTGGCATTCCTATCTG
AtMYB018	AAAGGGTTATGGTCACCTGAAGAAGACGAGAAGCTAAGGAGCTTCATC---CTCTCT---TATGGC---CAT---------TCT---TGCTGGACCACTGTTCCCATCAAAGCTGGG---------TTACAAAGGAATGGGAAGAGCTGCAGATTAAGATGGATTAATTACCTAAGACCAGGGTTAAAGAGGGAT---ATGATTAGTGCAGAAGAAGAAGAGACTATCTTGACGTTTCAT---TCTTCCTTGGGTAACAAGTGGTCGCAAATAGCTAAA---TTCTTACCGGGAAGAACAGACAATGAGATAAAGAACTATTGGCACTCTCATTTG
AtMYB045	AAGGGATTATGGTCACCCGAGGAAGATGAGAAGCTTAGGAGTCATGTC---CTCAAA---TATGGC---CAT---------GGA---TGCTGGAGTACTATTCCTCTTCAAGCTGGA---------TTGCAGAGGAATGGGAAGAGTTGTAGATTAAGGTGGGTTAATTATTTAAGACCTGGACTTAAGAAGTCT---TTATTCACTAAACAAGAGGAAACTATACTTCTTTCACTTCAT---TCCATGTTGGGTAACAAATGGTCTCAGATATCGAAA---TTCTTACCAGGAAGAACCGACAACGAGATCAAAAACTATTGGCATTCTAATCTA
Solyc01g009650.1.1	AAGGGATTATGGTCTCCATATGAAGACCAAAAACTCAAAGATTATATC---CTCAAA---CATGGT---CAT---------GTC---TGCTGGGCATCTGTGCCAATCAATGCTGGG---------TTGCAAAGGACAGGAAAAAGTTGTAGATTGAGATGGATTAATTATTTAAGACCAGGCTTAAAGAGAGGG---ACATTTAGCACTGATGAGGAAGAGGCAATCCTGACCTTTCAT---GGCATGTTAGGCAACAAGTGGTCTCAAATAGCACAA---CATTTACCTGGAAGAACTGATAATGAAATAAAGAATCATTGGCACTCTCACCTA
Vitvi16g01015.t01	AAGGGGTTATGGTCACCGGAAGAAGATGCTAGGCTCAGAAACTATGTC---CTCAAA---TATGGC---CTT---------GGC---TGCTGGAGCTCCGTCCCTGTTAACGCCGGT---------TTGCAAAGGAATGGAAAGAGCTGCAGATTAAGGTGGATTAACTACTTAAGACCAGGATTAAAACGCGGG---ATGTTTACGATCGAGGAGGAAGAGACGATCATGGCCCTTCAT---CGCTTGTTAGGCAACAAGTGGTCTCAGATAGCGCAG---AATTTTCCTGGAAGAACTGATAATGAGATTAAGAACTACTGGCATTCATGTCTC
Acc03471.1	AAGGGGTTGTGGTCGCCGGACGAAGACCAAAGGCTCAGAAACTACATC---CTCAGG---CAAGGC---CAC---------GGC---TGTTGGAGCTCTGTCCCCGTCAATGCTGGG---------TTGCAAAGGAATGGTAAGAGCTGCAGGCTAAGGTGGCTTAATTACTTGAGGCCAGGACTAAAGAGAGGG---ATGTTGACTTCACAAGAGGAGGAAACAGTCCTCACCCTTCAT---GTCATGTTGGGCAACAAGTGGTCTCAAATAGCTCAG---CACTTGCCTGGACGAACTGACAATGAGATAAAAAATTACTGGCACTCTCATCTC
Acc28050.1	AAGGGGTTGTGGTCGCCGGACGAAGACCAAAGGCTCAGAAACTACATC---ATCAGG---CATGGT---CAT---------GGC---CGCTGGACCTCTGTCCCCGTCAATGCCGGG---------TTGCAAAGGAATGGGAAGAGCTGCAGGCTAAGGTGGATTAATTACTTGAGGCCAGGACTAAAGAGAGGG---ATGTTCACTTCACAAGAGGAGGAAACAGTCCTCACGCTTCAT---GTCATGTTGGGCAACAAGTGGTCTCAAATAGCTCAG---CACTTGCCTGGACGAACTGACAACGAGATAAAGAACTATTGGCACTCCCATCTC
MD07G1268000	AAGGGATTGTGGTCACCAGAAGAAGACCTAAGGCTTCGAAACTACATC---CTCAAA---CACGGC---CAC---------GGC---TGCTGGAGCTCCGTCCCGATAAACGCCGAC---------TTGCAGAGGAATGGAAAAAGCTGCAGATTAAGGTGGATAAATTACTTAAGGCCAGGGTTAAAGAGAGGG---ACATTTAGCAAACAAGAGGAGGAGACAATCCTGACCCTTCAT---CACATGTTAGGCAACAAGTGGTCTCAAATTGCACAG---CATTTGCCAGGAAGGACAGACAATGAGATAAAAAACTATTGGCATTCTTATTTG
MD01G1200200	AAGGGATTGTGGTCACCGGAAGAAGACTTAAGGCTTCGAAACTACATC---CTCAAA---AACGGC---CAT---------GGC---TGCTGGAGCTCCGTCCCCATAAACACCGGT---------TTGCAAAGGAATGGAAAAAGCTGCAGATTAAGGTGGATAAATTATTTAAGGCCGGGGTTAAAGAGAGGG---ACATTTTGCAAACAAGAGGAGGAGACAATCTTGACCCTTCAT---CGTATGTTAGGCAACAAGTGGTCTCAAATCGCACAG---CATTTGCCTGGAAGGACAGACAATGAGATAAAAAACTACTGGCATTCATATTTG
Solyc03g025870.3.1	AAGGGATTATGGTCTCCTGATGAAGATGATAGGCTCAAAAATTATATG---ATTAAG---CATGGT---CAT---------GGA---TGTTGGAGCTCTGTTCCCATTAATGCTGGC---------TTGCAAAGAAATGGAAAGAGTTGTAGACTGAGATGGATTAATTATTTAAGGCCTGGCTTAAAGAGAGGG---GCATTTAGCTTAGAAGAGGAAGACATAATATTGACCCTTCAT---GCCATGTTTGGCAACAAATGGTCTCAGATTGCACAA---CAGTTACCTGGAAGAACGGATAACGAGATAAAGAATCACTGGCACTCGTATTTA
MD17G1086600	AAAGGAGCATGGAGTCCTGAAGAAGACAATATGTTAAAAGCTTATGTT---GATAAG---CACGGT---CAC---------AAG---AACTGGCGTGCACTTCCCAAACTTGCTGGT---------TTAGCAAGGTGTGGTAAAAGTTGCAGACTAAGATGGACGAACTATCTTCAACCGGGTGTAAAACGGGGA---AACTACTCTCAAGAAGAAAACAATTTGATCATCAAATTACAT---GAAGAATTCGGGAATAAATGGTCAATGATTGCTGCT---AAATTACCAGGAAGAACAGACAATGATATTAAAAATCATTGGCATACCTATTTT
Acc14903.1	AGAGGACAATGGACTCCTGAAGAAGACAACAAACTCGCTTCTTACATT---GCCCAA---CATGGC---ACC---------CAA---AACTGGTGTCTCATCCCCAAGAATGCGGGT---------CTTCAGAGATGCGGGAAGAGCTGTAGGCTGCGGTGGACTACCTCCCTCCGTCCTGATCTAAAGCACAGG---CAGTTCTCTGATGCAGAAGAGCAAACCATGGTTAGGCTTCAT---TCGGTTATTGGAAACCGATGGTCATTAATTGCTGCT---CAGCTGCCAGGCTGGACCGACAACGACGTCAAGAATCACTGGAACACCAAGCTC
AtMYB080	AGAGGACAATGGACTCCTGAAGAAGACAACAAATTGGCTTCTTATATT---GCTCAA---CATGGT---ACT---------CGT---AATTGGCGTCTCATCCCTAAGAATGCTGGG---------TTGCAAAGATGTGGGAAGAGTTGTAGGCTGCGATGGACAAACTATCTGCGTCCGGATTTGAAACATGGC---CAGTTCTCGGAGGCTGAAGAACATATCATTGTCAAGTTTCAC---TCTGTTCTTGGTAACCGGTGGTCGTTGATTGCGGCG---CAACTTCCTGGTCGGACAGACAACGATGTGAAAAATTATTGGAACACGAAGCTG
Solyc10g005760.3.1	AGAGGGCAATGGACTCCTGAGGAAGATCACAAACTTTCATCTTACATT---GCTCAA---CATGGA---ACT---------CGT---AATTGGCGTCTCATTCCTAAACATGCTGGA---------TTACAAAGATGTGGAAAAAGTTGTAGATTGAGATGGACAAATTACCTTAGGCCTGATCTCAAACATGGC---CAATTTTCAGAGGCAGAAGAACAGACCATTGTCACACTTCAC---TCTGTTCTTGGCAATAGATGGTCTGTGATAGCTGCT---CAACTTCCCGGTAGAACAGACAATGACGTGAAGAACCATTGGAACACAAAGCTC
Acc26004.1	AGAGGACAATGGACTCCTGAAGAAGACAACAAACTCTCTTCTTACATT---GCCCAA---CATGGC---ACC---------CGA---AACTGGCGTCTCATCCCCAAGAATGCCGGT---------CTCCAAAGATGCGGGAAGAGCTGTAGGCTGCGGTGGACTAACTACCTCCGCCCTGATCTAAAACACGGG---CAGTTCTCCGATGCAGAAGAGCAAACCATAGTTAGGCTTCAT---TCGGTTGTTGGAAACCGATGGTCACTAATCGCTGCT---CAGCTGCCCGGCCGGACCGACAACGATGTCAAGAATCACTGGAACACCAAGCTC
Vitvi19g00758.t01	AGGGGGCAATGGACACCGGAGGAAGACAACAAACTCTCTTCCTATATC---GCCCAG---CATGGC---ACC---------CGC---AACTGGCGCCTCATCCCTAAGAATGCCGGT---------CTCCAGAGATGTGGGAAGAGCTGTAGGCTGCGATGGACGAATTACCTTCGTCCTGATCTGAAGCATGGC---CAATTCTCGGATGCAGAAGAACAGACCATCGTGAAGCTTCAT---TCAGTTGTTGGCAACCGCTGGTCATTGATAGCAGCT---CAGCTGCCTGGCCGCACCGATAATGATGTTAAGAATCACTGGAACACCAAGCTG
MD03G1040500	AGGGGGCAGTGGACTCCTGAAGAAGATAACAAGCTCTCTTCCTACATT---GCCCAA---CATGGC---ACT---------CGT---AATTGGCGCCTCATCCCCAAGAACGCTGGT---------TTACAAAGATGTGGGAAGAGCTGCAGGCTACGTTGGACGAACTACCTTCGCCCGGACCTTAAGCACGGC---CAATTCTCCGACGCGGAAGAGCAAACAATTGTCAAGTACCAC---TCCGTTGTTGGCAACCGATGGTCGTTGATTGCAGCG---CAACTGCCTGGCCGCACCGACAACGACGTGAAAAATCACTGGAACACCAAGCTG
MD11G1041900_corrected	AGGGGGCAGTGGACTCCTGAAGAAGATAACAAGCTCTCCTCCTACATT---GCCCAA---CATGGC---ACT---------CGT---AACTGGCGCCTCATCCCCAAAAGTGCTGGT---------TTACAAAGATCTGGGAAAAGCTGCAGGCTACGTTGGACAAACTACCTTCGCCCCGACCTTAAGCACGGA---CAATTCTCCGACGCGGAAGAGCAAATAATTGTTAAGCTGCAC---TCCATTGTTGGCAACCGATGGTCGTTGATTGCAGCG---CGACTACCTGGCCGCACCGACAACGATGTGAAAAATCACTGGAACACCAAGCTG
Solyc04g005710.3.1	ATTGTGTCTTGGTCACAAGAGGAGGACGATATACTACGAGAGCAAATT---CGTATT---CATGGA---ATT---------GAC---AATTGGACTATCATAGCTTCAAACTTC------------AAGGATAAAACAACTAGACAATGCAAAAGAAGATGGTTCACTTATTTGAACTCCGATTTCAAAAAGGGA---GGATGGTCACCCGAAGAAGATATGCTTTTATGCGCGGCTCAA---AAGATCTTTGGAAACAGATGGACTGAAATTGCCAAA---GTGGTATCAGGCAGAACGGATAATGCTGTGAAGAACAGGTTCACTACAATCTGC
Acc30394.1	AAGGGTTTGTGGTCACCAGAGGAAGATGAGAAGCTAGTGAAGTACATGGCGATGAGC---AGTGGA---CAA---------GGGCAGTGTTGGAGTGAGGTGGCAAGAAATGCTGGC---------TTACAAAGGGGTGGGAAGAGTTGTAGGCTTAGGTGGATTAACTACTTGAGGCCTGACCTCAAGAGAGGG---GCTTTCTCTTCCCAAGAGAAAGAGGTCATCCTCCACTTGCAT---TCCCTTCTCGGCAACAGGTGGTCTCAAATCGCAGCA---CACTTGCCGGGACGAACTGACAATGAAATAAAGAATTTTTGGAATTCAATGACA
Acc32451.1	AAGGGTTTGTGGTCACCAGAGGAAGATGAGAAGCTAGTGAAGTACATGGTGATGAGC---AGTGGA---CAA---------GGGCAGTGTTGGAGTGAGGTGGCAAGAAATGCTGGA---------TTGCAAAGGTGTGGCAAGAGTTGTAGGCTTAGGTGGATTAACTACTTGAGGCCTGACCTCAAGAGAGGG---GCGTTCTCTCCCCAAGAGGAAGACCTCATCCTCCACTTGCAT---TCCCTTCTTGGCAACAGGTGGTCTCAAATTGCAGCA---CAATTGCCTGGACGAACTGACAACGAAATAAAGAACTTTTGGAATTCAACTATA
Acc09308_corrected	AAAGGGTTGTGGTCACCAGAAGAAGATGAGAAGCTCATGAACTACATGATGTTGAGG---AATGGAGGCCAA------TTAGGT---TGTTGGAGCGATATCGCGAAGAATGCGGGC---------CTGCAGAGGTGTGGGAAGAGTTGTCGGCTTCGTTGGATTAACTACCTGAGGCCAGATCTCAAGCGCGGC---GCTTTCTCGCCCCACGAGGAAGAGATCATCATTCATTTGCAC---TCGATCCTCGGCAACAGGTGGTCTCAAATAGCAGCG---CGTCTACCAGGAAGGACCGACAACGAAATCAAGAATTTTTGGAACTCCACAATA
Acc17083.1	AAAGGGTTGTGGTCTCCAGAAGAAGATGAAAAGCTCATGAACTACATTATGTTGAGG---AATGGGGGCCAA------TTAGGT---TGTTGGAGCGATATCGCGAAGAATGCAGGC---------CTACAGAGATGTGGGAAGAGTTGTCGGCTTCGTTGGATTAACTACCTGAGGCCTGACCTCAAGCGCGGC---GCTTTCTCACCCCACGAGGAAGAGATCATCATTCGTTTGCAC---TCAATCCTCGGCAACAGGTGGTCTCAAATTGCGGCA---CGGTTACCGGGAAGGACCGACAATGAAATCAAGAATTTCTGGAACTCCACAGTC
Vitvi16g00441.t01	AAGCGCCAATGGACTCCAAGAGAAGATCGCAAACTCTTGAGCTATATG---GAGGGA---CGTGAC---AAAAGT------GTA---CGGTGGACAGAGGTCCCAAACGTTGCAGGG---------CTGAACAGGTGTAGGAAGAGTTGCTGGTTGAGGTGGACGAAATATCTGAAGCCTGGTATCAAGAGGGGG---AAGTTTTCTGAAGAAGAAGAGAACCTCATTATCAAGCTCCAT---TCTCAGATTGGCAACAAATGGGCAATGATGGCGAGA---TATCTTCATCCCCGAACTGACAATGAAATCAAGAACTACTATAACACGCATTTA
Vitvi16g00442_corrected	AGAGTTCGATGGTCACCGGATGAAAACAAGAGACTCGCTGAATATATG---GAGAGA---CATGGT---GAGACT------AGC---TCCTGGAAAAATGTCCCAACGCGTGCAGGG---------CTAAGCAGGAGTCCGAAGAGTTGTAGGCTAAGGTGGAACAGCAAACTGAAGCCTGGTATCAACGAAAAG---CCCTTCTCTGAAGAGGAAGAAGCCACCATTATCGAACTCCAA---AAGCAGCATGGCAATAAGTGGGCAACTATTGCAAAG---TGCCTGCCAGGGAGAACGGATACTGGGATCAAGAATTTCTGGAATAACCATCTG
Vitvi16g01689.t01	AGAGATCGATGGTCACCGGTTGAAGACGGCAAACTCTCTCGATATATA---GAGAGA---AATGGT---GAGCCA------AGC---TCCTGGGAAAATGTCCCAAGGGATGCGGAG---------CTGAGTAGGACTGCGAAGAGTTGTAAGCTAAGGTGGAACACCAAGCTGAGGAAAGATATCAACGAAAAT---CCCTTATCTGCAGAGGAAAAAGCCACCATTATCCGATTCCAA---AAGCAGCATGGCAATAAGTGGGAAGAAGTAGCAAGG---CTCCTGCAAGGGAGAACGGCTACTATGATAAAAAATTTCTGGAATGCCCTTCAG
Solyc08g065910.1.1	AGGGGACAATGGTCACCAGAGGAAGATGAAATTCTCAAGAATCACATC---TTTAAC---CATGGC---AATCCA------GGC---AGTTGGATTGCCCTTCCTAAAAGAGCTGGG---------CTAAATCGTTGCGGCAAGAGTTGTAGGTTAAGATGGCTTAATTATCTTCGTCCAAATATCAAACTTGGA---AATTTTACACAAGATGAAGACAACACTATCTGCTCTCTCTAC---AATCAGCTTGGAAGCAGATGGAGTGTGATTGCTTCT---AAGCTTCCAGGAAGAACAGACAATGAAATCAAGAATCACTGGAATACCAAGTTG
Acc13034_corrected	AGAGGGTCATGGTCTCCTGAAGAAGACAACACTCTCAAGGAATATATT---CACCAG---TTTGGC---AAT---GGT---GGC---AATTGGATTGCTTTGCCTCAAAAAGCTGGA---------CTGAAGCGGTGTGGCAAAAGTTGCCGTCTGAGGTGGCTAAACTACCTTAGACCAGACATCAAGCATGGA---GGTTTCACTGAAGAGGAAGACAACATCATGCTAACTCTATAC---CATAATATAGGAAGTAGGTGGTCTGTCATAGCATCC---CATCTGAAAGGAAGAACAGACAATGATGTGAAGAACCATTGGAACACCAAATTG
Solyc12g008670.2.1	AGAGGACCATGGTCTCCTGAGGAAGATAATATTCTCAAAAATTATCTT---GAGAAA---AATGGC---ACT---AGT---GGC---AATTGGATTTCTTTGCCTCAAAAAGCAGGT---------TTAAGAAGATGTGGAAAAAGTTGCAGGCTAAGATGGCTTAATTATCTTAGGCCAGATATTAAACATGGA---GGGTTCACTGAGGAAGAAGATAACATTATTTTAACTCTTTAT---AGACAAATTGGAAGCAGGTGGTCGGTGATAGCTGCA---AATTTATCAGGAAGGACAGATAATGACGTGAAGAATCATTGGAATACCAAGTTG
Acc28639_corrected	AAAGGGTCTTGGTCTCCAGAAGAAGATGAAACTCTCAAGAACTACCTT---GAGAAG---TATGGC---ACC---GGT---GGC---AATTGGATTGCCTTGCCTCACAAAGCTGGG---------CTGAGGCGCTGCGGCAAGAGTTGTCGTCTGAGATGGCTCAATTATCTGAGGCCTAACATCAAACATGGA---GGATTCACTGAAGAGGAAGACAACATTATTTACACTCTCTAT---GGTAAAATAGGCAGCAGGTGGTCGGTCATAGCATCT---CACCTTCAAGAAAGAACAGACAATGATGTGAAGAATCACTGGAACACCAAACTA
Acc28638_corrected	AAAGGGTCTTGGTCTCCAGAAGAAGATGAAACTCTCAAGAACTACCTT---GAGAAG---TATGGC---ACC---GGT---GGC---AATTGGATTGCCTTGCCTCACAAAGCTGGG---------CTGAGGCGCTGCGGCAAGAGTTGTCGTCTGAGATGGCTCAATTATCTGAGGCCTAACATCAAACATGGA---GGATTCACTGAAGAGGAAGACAACATTATTTACACTCTCTAT---GGTAAAATAGGCAGCAGGTGGTCGGTCATAGCATCT---CACCTTCAAGAAAGAACAGACAATGATGTGAAGAATCACTGGAACACCAAACTA
Acc22599.1	AAGGGGACTTGGTCTCCAGAAGAAGATGCAAGTCTCAAGAACTACCTG---GAGAAG---TATGGC---ACT---GGT---GGC---AATTGGATTGCCTTGCCTCACAAAGCTGGG---------CTCAGGCGTTGCGGCAAGAGTTGTCGTCTGAGATGGCTGAATTATCTGAGGCCTAACATCAAACATGGA---GGCTTCACTGAAGAGGAAGACAACATTATCTACACCCTCTAT---GGTAAATTAGGCAGCAGGTGGTCCGTCATAGCATCT---CACCTCCAAGGAAGAACAGACAATGATGTGAAGAATCACTGGAACACCAAACTA
AtMYB037	CGAGGGCCTTGGTCGCCTGAAGAAGACTCTAAACTTAGAGATTACATT---GAAAAG---TATGGT---AAT---GGT---GGA---AATTGGATCTCTTTCCCCCTCAAAGCCGGT---------TTGAGGAGATGTGGGAAGAGTTGTAGACTGAGGTGGCTAAACTATTTGAGACCAAACATAAAGCATGGT---GACTTCTCTGAGGAAGAAGACAGGATCATTTTTAGTCTCTTC---GCTGCCATAGGAAGCAGGTGGTCAATAATAGCAGCT---CATCTACCGGGACGAACAGACAACGACATAAAAAACTATTGGAACACAAAGCTA
AtMYB038	AGAGGTCCATGGTCTCCTGAAGAAGACGCAAAGCTTAAAGATTACATC---GAGAAA---CAAGGA---ACT---GGT---GGC---AATTGGATTGCTCTCCCTCACAAAGCTGGT---------TTAAGGAGATGTGGGAAGAGTTGCAGACTGAGATGGTTAAATTATTTGAGACCAAACATAAGACATGGA---GATTTCACTGAAGAAGAAGACAATATTATCTACAGCCTCTTT---GCCTCCATTGGAAGCAGGTGGTCAGTAATAGCAGCT---CACTTGCAAGGTAGAACTGATAATGACATCAAGAACTATTGGAACACTAAGCTC
MD02G1191000	AAAGGCCCTTGGTCACCAGAAGAAGATGCCACCCTCAAGGCTTACATC---GAGAAG---CACGGC---ACC---GGC---GGC---AACTGGATTGCCTTGCCCCAGAAGATAGGC---------TTAAGAAGGTGCGGCAAAAGCTGTCGACTTAGATGGTTGAATTATCTCCGGCCTAATATCAAGCACGGC---GGGTTCTCAGAGGAAGAAGATAACATCATCTGCAGCTTCTAC---ATGAGTATTGGAAGCAGGTGGTCTATCATTGCAGGC---CAGTTACCAGGGCGAACGGACAACGATATTAAGAACTACTGGAACACAAGGCTG
Acc08521.1	AGAGGGCCATGGTCACCAGAAGAAGATGCAAAGCTAAAAGAGTACATA---GAGAAG---CATGGG---ACT---GGA---AGG---AATTGGATTGCACTTCCACAAAAAGCAGGC---------CTTAGAAGATGTGGGAAAAGCTGCAGACTGAGATGGCTGAATTATCTAAGGCCAAATATTAGGCATGGA---GAGTTCTCTGATGATGAAGATAGAATCATATGCAGCCTCTTT---GCTACCATGGGAAGCAGATGGTCACTAATAGCAACT---CACTTATCGGGCAGAACTGATAATGACATCAAAAACTACTGGAACACTAAGCTC
Solyc07g006750.3.1	AAAGGACCATGGTCACCAGAAGAAGATGCAACACTAAAGGCATATATT---GAAGAA---AATGGC---ACT---GGT---AAC---AATTGGATTGCTCTTCCCCAAAAAATAGGG---------CTTAAGAGATGTGGGAAGAGTTGCAGGTTAAGATGGTTGAATTACTTAAGACCTAATATTAAACATGGT---GGATTTACTGAAGAAGAAGACAATATCATTTGTAGCCTCTAT---ATAAGTATTGGCAGCAGGTGGTCTATAATAGCTGCA---CAACTTCCTGGAAGAACAGATAATGATATCAAGAATTATTGGAACACTAGACTG
AtMYB087	AAAGGGCCATGGTCGACGGAGGAAGATGCCGTGCTTAAGTCTTACATC---GAAAAA---CACGGC---ACC---GGC---AAC---AACTGGATTTCCCTCCCTCAGAGAATTGGG---------ATAAAGAGGTGCGGGAAGAGTTGTCGTTTGAGATGGCTTAATTACTTGAGGCCTAACTTAAAGCATGGA---GGCTTCACCGATGAAGAAGATTACATCATTTGCAGCCTTTAC---ATTACTATTGGAAGCAGGTGGTCTATCATTGCTTCA---CAATTACCGGGAAGAACAGACAACGACATCAAAAACTATTGGAACACGAGGCTG
Solyc04g077260.3.1	AGAGGGCCATGGTCACCTGAAGAAGATGCTAAGTTGAAGTCATATATT---GAGCAA---AATGGA---ACT---GGG---GGA---AACTGGATTGCTTTGCCTCAAAAAATTGGT---------CTTAAGAGATGTGGAAAGAGTTGTAGGCTTAGATGGTTAAATTATTTGCGGCCAAACATCAAGCATGGA---GGATTTTCAGAAGAAGAAGATAGGATCATTTGCAGCCTCTAC---ATAAGTATTGGAAGCAGGTGGTCAATAATTGCAGCT---CAACTCCCTGGAAGAACTGATAACGACATAAAAAACTACTGGAATACTAAGCTA
Acc04813.1	AAAGGGCCGTGGTCGCCGGAAGAAGACGCGAAGCTCAAGTCGTACATA---GAGCAG---CACGGT---ACC---GGT---GGA---AACTGGATTGCTTTGCCTCAAAAGATTGGG---------CTCAAGAGGTGTGGGAAGAGCTGTCGGCTGAGGTGGTTGAACTATCTCCGCCCAAACATCAAGCATGGA---GGATTCTCCGAGGAAGAAGATAACATAATTTGCAGCCTCTAC---ATAAGTATTGGAAGCAGGTGGTCGATCATAGCAGCG---CAATTACCAGGAAGAACGGATAATGATATAAAGAATTACTGGAACACGAGGCTG
MD08G1076200	AGAGGTCCATGGTCACCTGAAGAAGATGCCAAGCTCAAGTCTTACATC---GAGCAA---CATGGC---ACC---GGC---GGT---AACTGGATCGCTTTGCCCCAAAAGATCGGG---------CTTAAGAGGTGTGGGAAGAGCTGCCGGCTTAGATGGTTAAATTATCTCCGCCCAAACATCAGGCATGGA---GGGTTTTCTGAAGAAGAAGACAACATAATTTGCAGCCTCTAC---ATAAGTATTGGAAGCAGGTGGTCTATAATTGCAGCA---CAACTGCCAGGAAGAACTGACAATGATATAAAGAACTACTGGAACACAAGGCTT
MD15G1063300	AGAGGTCCATGGTCACCTGAAGAAGATGCCAAGCTCAAGTCTTACATC---GAGCAA---CATGGC---ACC---GGC---GGT---AACTGGATCGCTTTGCCACAAAAGATCGGG---------CTTAAGAGGTGTGGGAAGAGCTGCCGGCTTAGATGGTTAAATTATCTCCGCCCAAATATCAAGCATGGA---GGGTTTTCTGAAGAAGAAGACAACATAATTTGCAGCCTCTAC---ATAAGTATTGGGAGCAGGTGGTCTATAATTGCAGCA---CAACTGCCAGGAAGAACTGACAATGATATAAAGAACTACTGGAACACGAGGCTG
Vitvi18g00605.t01	AAAGGCCCATGGTCGCCTGAAGAAGATGCCAAGCTCAAGTCATATATT---GAGCAG---CATGGC---ACT---GGT---GGT---AATTGGATCGCTTTGCCACAAAAAATTGGC---------CTCAAGAGATGTGGGAAGAGCTGCCGCCTTAGATGGTTAAACTATCTCCGCCCAAATATCAGGCACGGA---GGATTCTCTGAAGAAGAAGATAACATCATCTGTAGCCTGTAT---ATAAGTATTGGAAGCAGGTGGTCTGTTATTGCAGCA---CAATTACCAGGACGAACTGACAATGATATAAAGAACTACTGGAATACGAGACTG
Vitvi07g03055.t01	AAAGGGCCATGGTCACCAGAGGAAGATGCCAAGCTCAAGACTTATATT---GAGAAA---AACGGC---ACT---GGG---GGC---AACTGGATAGCCTTACCTCAAAAGATTGGC---------CTTAAGCGATGTGGGAAGAGCTGCCGCCTCCGCTGGTTGAATTATCTCAGGCCCAATATCAAACATGGA---GGATTTTCAGAGGAGGAGGATAACATCATTTGCAGCCTCTAT---ATAAGTATTGGAAGCAGGTGGTCCGTCATCGCGACT---CAATTACCGGGAAGAACTGATAATGATATTAAGAACTACTGGAACACAAGGTTG
Acc23847.1	AAAGGGCCGTGGTCACCGGAAGAAGACGCCAAGCTCAAGTCGTATATA---GAGCAG---CAGGGT---ACC---GGT---GGA---AACTGGATTGCTTTGCCTCAAAAGATTGGG---------CTCAAGAGGTGCGGAAAGAGCTGTCGGTTGAGGTGGTTGAACTATCTCCGCCCAAACATCAAGCATGGG---GGATTCTCCGAGGAAGAAGATAACATAATTTGCAGCCTCTAC---ATAAGTATTGGAAGCAGGTGGTCTATCATAGCAGCA---CAATTACCCGGAAGAACGGATAATGACATAAAAAATTACTGGAACACACGGCTG
MD13G1266500	AAGGGACCATGGTCACCTGAAGAGGATGCTAGACTTAAGGCCTATATT---GAAGAG---CATGGT---ACT---GGT---GGC---AACTGGATTGCTCTTCCTCAGAAAATTGGG---------CTCAAAAGATGTGGAAAAAGTTGCAGGCTGAGATGGCTCAACTACTTGAGGCCCAACATCAAGCATGGT---GGATTCTCAGAAGAAGAAGACAACATCATCTGTAGCCTCTAT---ATAAGTATTGGTAGCAGGTGGTCTATTATTGCTGCC---CAGTTGCCTGGAAGAACTGATAATGATATAAAGAACTACTGGAACACCCGATTG
MD15G1302300	AAAGGCCCTTGGTCACCTGAAGAAGATGCTACACTCAAGGCTTATATC---GAGAAG---CATGGC---ACC---GGC---GGC---AACTGGATTACCTTACCTCAGAAGATAGGC---------CTTAGAAGGTGCGGCAAAAGCTGTCGACTTAGATGGTTGAATTATCTACGGCCGAATATCAAGCACGGC---GGGTTCTCAGAGGAAGAAGATAACATCATTTGCAGCCTCTAC---ATGAGTATTGGAAGCAGGTGGTCTATCATTGCAGCC---CAGTTACCAGGGCGAACGGACAACGATATTAAGAACTACTGGAACACAAGGCTG
Vitvi16g01448.t01	AAGAGTCCATGGACTCCTAAAGAAGATCAGAAACTGATTCGATACATG---AAGAGA---CATGGT---GAG---CCT---ACA---CGGTGGACGGAGGTCCCAAAGCTTGCGAGG---------CTGAACAGGTGTGGGAAGAGTTGTAGATTGAGGTGGAGCCAGTATTTGAAGCCCGGTATCAAGCGAGGG---AACTTCTCTCAAGACGAAGAGGACACCATCATCAGACTTCAA---TCTGCTCATGGCAACAGGTGGGTATTTATAGCCACT---CAACTTCCAGGCCGGACTGACAGTGAAATCAAGAACTATTGGAACACCAGTTTG
MD16G1266600	AAGGGACCATGGTCACCTGAAGAGGATGCAAGACTTAAGGCCTATATT---GAAGAG---CATGGT---ACT---GGT---GGC---AATTGGATTGCTCTTCCTCAGAAAATTGGG---------CTCAAAAGATGTGGAAAAAGTTGCAGGCTGAGATGGCTCAACTACTTGAGGCCCAACATCAAGCATGGT---GGATTCTCAGAAGAAGAAGACAAGACCATCTGCAGCCTCTAT---ATAAGTATTGGCAGCAGGTGGTCTATAATTGCTGCC---CAATTGCCTGGAAGAACTGATAATGATATAAAGAACTACTGGAACACCCGATTG
Acc05954.1	AGAGGGCCCTGGTCCCCGGAGGAGGATGCCAAGCTCAAGTCCTACATT---GACAAG---CACGGC---ACG---GGC---GGC---AACTGGATTGCCTTGCCCCAAAAAATAGGC---------CTCAAGAGATGCGGAAAAAGTTGCCGGCTTAGGTGGTTGAACTATCTGCGGCCAAACATCAAGCACGGA---GGGTTTTCCGAGGAAGAAGATGACATAATTTGCAGCCTCTAC---TTAAGTATTGGAAGCAGGTGGTCTATTATTTCGGCC---CAATTGCCAGGGCGAACCGATAATGATATCAAGAACTACTGGAACACGAAACTG
Acc30931.1	AGAGGACCATGGTCGCCGGAGGAGGATGACAAACTCAAATCCTACATC---GACCAG---CACGGC---ACC---GGT---GGC---AACTGGATTGCCTTACCCCAAAAAATAGGA---------CTCAAGAGATGTGGAAAAAGTTGCCGGCTTAGGTGGTTGAACTATCTGCGGCCAAACATCAAGCACGGC---GGGTTTTCAGAGGAAGAAGATGACATAATTTGCAGCCTCTAT---TTAAGTATTGGAAGCAGGTGGTCTATTATTGCGGCC---CAGTTGCCGGGACGAACAGATAATGATATCAAAAACTACTGGAACACGAGGCTG
Acc00751.1	AAGGGTCCTTGGTCTCCTGAAGAAGACGCAAAGCTGAAGTCTTATATT---GACAAG---TATGGC---ACT---GGT---GGC---AATTGGATTGCTCTTCCCCAAAAGATTGGA---------CTTAAGAGATGTGGAAAGAGTTGTAGGCTGAGATGGCTGAATTATTTGAGGCCCAACATCAAGCATGGT---GGATTCTCTGAAGAAGAAGACAACATCATCTGCAGCCTCTAT---ATAAGCATAGGCAGCAGGTGGTCCATAATAGCTGCC---CAATTGCCCGGAAGAACAGATAACGATATCAAGAACTACTGGAATACGAGGCTA
Acc20145.1	AAGGGTCCATGGTCTCCGGAAGAAGATGCAAAGCTAAAGGCATATATT---GACAAG---TATGGT---ACT---GGT---GGT---AACTGGATTGCTCTTCCCCAAAAGATTGGA---------CTTAAGAGATGTGGGAAGAGCTGTAGACTGAGATGGCTGAATTACTTGAGGCCCAACATAAAGCATGGG---GGATTCTCTGAAGAAGAAGATAACATCATCTGCAGCCTCTAT---ATAAGCATTGGGAGCAGGTGGTCCGTGATTGCTGCT---CAATTACCTGGAAGAACAGATAATGATATTAAGAACTACTGGAATACCAAGCTG
Acc10112.1	AAGGGTCCTTGGTCTCCTGAAGAAGACGCAAAGCTCAAGTCTTATATT---GACAAG---TATGGC---ACT---GGT---GGC---AACTGGATTGCTCTTCCCCATAAGATTGGG---------CTTAAGAGATGTGGAAAGAGTTGCAGACTTAGATGGCTCAATTATTTGAGGCCCAACATCAAGCATGGC---GGATTCTCTGAAGAAGAAGACAACATCATCTGTAGTCTCTAT---ATAAGCATAGGCAGCAGATGGTCCATAATAGCTGCA---CAATTGCCTGGAAGAACAGATAACAACATCAAGAACTATTGGAATGCGAGACTA
Solyc02g091980.2.1	AGAGGACCTTGGTCACCTGAAGAAGATTCTAAACTCAAGGCCTATATC---GAGCAA---CATGGA---ACT---GGT---GGT---AATTGGATTACCCTTCCACAGAAAGTGGGT---------CTCAAGAGATGTGGGAAGAGTTGTCGGCTTAGATGGCTGAATTATCTCCGGCCAAATATCAAGCACGGA---GAGTTCACCGATGAGGAAGACAACATAATCTGTACTCTCTAC---ATGAGTATTGGCAGTAGGTGGTCAATTATTGCTGCA---CAATTACCTGGGAGAACGGATAATGATATCAAGAACTACTGGAACACGAGGTTG
AtMYB084	AAAGGGCCTTGGTCTCCTGAGGAAGATGCAAAACTCAAATCTTACATT---GAAAAT---AGTGGC---ACC---GGA---GGC---AATTGGATCGCTTTGCCTCAAAAGATTGGT---------TTAAAGAGATGTGGAAAGAGTTGCAGGCTGAGGTGGCTTAACTATCTTAGACCAAACATCAAACATGGT---GGCTTCTCTGAGGAAGAAGAAAACATCATTTGTAGCCTTTAC---CTTACAATTGGTAGCAGGTGGTCTATAATCGCTGCT---CAATTGCCGGGACGAACAGACAACGATATAAAAAACTATTGGAACACGAGGCTC
Vitvi11g01283_corrected	AAGGGACCATGGTCCCCTGAGGAGGATGCTAAGCTTAAAACTTACATT---GAGCAA---TATGGT---ACT---GGA---GGC---AACTGGATTGCTCTTCCCCAGAAAATAGGA---------CTTAAGAGATGTGGAAAAAGTTGCAGACTGAGATGGTTGAATTACTTGAGACCTAACATCAAGCATGGT---GGATTCTCTGAAGAGGAAGACAGCATCATCTGCAACCTCTAT---ATAAGTATTGGTAGCAGGTGGTCGGTAATTGCAGCC---CAATTGCCTGGAAGAACAGATAATGACATTAAGAACTACTGGAACACAAGACTG
AtMYB068	AAAGGGCCTTGGTCTCCTGAGGAAGACGCCAAACTCAAAGATTACATC---GAGAAT---AGTGGC---ACA---GGA---GGC---AACTGGATTGCTTTGCCTCAGAAAATTGGT---------TTAAGGAGATGTGGGAAGAGTTGCAGGCTAAGGTGGCTCAACTATTTGAGACCAAACATCAAACATGGT---GGCTTCTCCGAGGAAGAAGACAACATCATTTGTAACCTCTAT---GTTACTATTGGTAGCAGGTGGTCTATAATTGCTGCA---CAATTGCCGGGAAGAACCGACAACGATATCAAAAACTATTGGAACACGAGGCTG
Acc00506.1	AAGGGCCCATGGTCACCGGAGGAAGACGCCAAACTCAAGTCTTACATC---GACCAC---CACGGC---ACC---GGA---GGA---AACTGGATAGCCCTACCCCACAAGATAGGC---------CTAAAGAGATGTGGCAAAAGTTGCCGGCTTAGGTGGTTGAATTATCTCCGGCCAAACATCAAACATGGA---GGGTTTTCAGAGGAAGAAGACAACGTAATTTGCAGTCTCTTT---TTAAATATTGGAAGCAGGTGGTCTATTATTGCTGCA---CAATTGCCAGGCCGAACTGACAATGACATCAAGAACTACTGGAATACGAAACTG
AtMYB036	AAAGGACCATGGTCACCGGAAGAAGATGTGAAGCTCAAGGATTACATC---GACAAA---TATGGC---ACT---GGT---GGC---AACTGGATCGCACTGCCTCAGAAAATTGGG---------CTGAAGAGATGTGGTAAGAGTTGCAGACTGAGATGGCTTAATTACTTAAGACCAAACATCAAACATGGT---GGTTTTTCTGAGGAAGAAGATAGAATCATCTTGAGTCTCTAC---ATTAGCATTGGAAGCCGGTGGTCCATAATTGCAGCT---CAGCTTCCTGGAAGGACTGACAATGATATCAAGAATTATTGGAACACAAAACTG
Solyc06g074910.3.1	AGAGGGCCATGGTCACCAGAAGAAGATGCTAAGCTTAAAGAATTCATT---GAAAAA---TATGGA---ACT---GGT---GGT---AATTGGATTGCTCTTCCTCTAAAAGCTGGA---------TTAAAGAGATGTGGAAAGAGCTGCAGATTAAGATGGCTAAATTATCTAAGGCCAAATATAAAGCATGGT---GATTTTTCTGATGAAGAAGATAGGGTAATATGCAGTTTATAT---GCCAGCATTGGGAGCAGGTGGTCAATTATAGCAGCT---CAGTTACCAGGGAGGACCGACAATGATATTAAAAACTATTGGAACACAAAGCTT
MD00G1032600	AAGGGACCATGGTCACCAGAAGAAGATTCAAAGCTAAAAGAGTACATA---GAGAAG---TATGGG---ACT---GGT---GGG---AATTGGATTGCTCTCCCACAGAAAGCTGGT---------CTGAAGAGATGTGGGAAAAGCTGCAGATTGAGATGGCTTAACTATCTGAGGCCAAACATCAAACATGGA---GAATTCTCTGATGAGGAAGACAGGATAATATGCAGCCTCTTT---GCTAGTATTGGAAGCAGGTGGTCAGTTATAGCTGCT---CAGCTGCCAGGCAGGACTGACAACGATATCAAGAACTACTGGAACACCAAGCTC
MD11G1146200_corrected	AAGGGACCATGGTCACCAGAAGAAGACTCAAAGCTAAAGGAGTACATA---GAGAAA---TATGGG---ACT---GGT---GGG---AATTGGATTGCTCTCCCACAGAAAGCTGGT---------CTGAAGAGATGTGGGAAAAGCTGCAGATTGAGATGGCTTAACTATCTGAGGCCAAACATCAAACATGGA---GAATTCTCTGATGAGGAGGACAGAATAATATGCAGCCTCTAT---GCTAGCATTGGAAGCAGGTGGTCAGTTATAGCTGCA---CAGCTGTCAGGCAGGACTGACAATGATATCAAGAACTATTGGAACACCAAGCTC
Vitvi08g01623.t01	AAAGGCCCATGGTCACCTGAAGAAGACTCAAAGCTTAAGGAGTATATT---GAGAAA---TATGGG---ACT---GGG---GGA---AATTGGATTGCTCTCCCACAAAAAGCTGGT---------CTTAAGAGATGTGGGAAAAGCTGCAGATTGAGATGGTTGAACTATCTCAGACCCAACATTAAACATGGA---GAATTCTCTGATGATGAAGATAGGATCATCTGCAGCGTCTTT---GCTAGCATTGGAAGCAAGTGGTCAGTAATAGCAAAT---TACTTGCCGGGGAGGACTGATAACGATATCAAGAACTACTGGAACACCAAGCTG
Solyc09g008250.4.1	AAAGGGCCATGGTCACCAGAAGAAGATGCAAAATTAAAAGAATATATT---GACAAA---TTTGGC---ACT---GGT---GGA---AATTGGATTGCTCTTCCACAAAAAGCTGGG---------CTAAGAAGATGTGGAAAAAGCTGTCGATTAAGATGGTTAAATTATCTTAGGCCAAATATTAAACACGGA---GAGTTTTCAGACGAAGAAGACAGAATCATTTGCAGCCTTTAT---GCTAACATTGGAAGCAGGTGGTCAATCATAGCAGCT---CAATTACCAGGCAGGACAGATAATGATATCAAAAACTATTGGAACACGAAGCTG
MD04G1092400	AAAGGACCATGGTCACCTGAAGAAGATGCAAAGCTGAAAGAGTACATA---GAAAAA---TATGGG---ACT---GGA---GGG---AATTGGATTGCTCTTCCACAGAAAGCTGGT---------CTTAGGAGATGTGGGAAGAGCTGCAGACTAAGATGGCTTAACTATCTGAGGCCCAACATTAAACATGGT---GAATTTTCTGATGAAGAAGATAGAATTATCTGCAACCTCTTT---ACTAACATTGGAAGCAGGTGGTCAATAATAGCAGCT---CAGTTGCCAGGCAGGACTGACAATGATATCAAAAACTACTGGAACACCAAGCTA
MD12G1110500	AAAGGACCATGGTCACCTGAAGAAGATGCAAAGCTGAAAGAGTACATA---GAAAGA---TATGGA---ACT---GGA---GGG---AATTGGATTGCTCTTCCACAGAAAGTTGGT---------CTTAAGAGATGTGGGAAGAGTTGCAGATTAAGATGGCTAAACTATCTCAGGCCCAACATTAAACATGGT---GAATTTTCTGATGAAGAAGATAAAATAATCTGCAACCTCTTT---ACTAACATTGGAAGCAGGTGGTCAATTATAGCAGCT---CAGTTGCCAGGCCGGACTGACAATGACATAAAAAACTACTGGAACACTAAGCTA
Vitvi06g01321.t01	AAGGGGCCATGGTCACCTGAAGAAGACTCAAAGCTTAAGGCGTATATA---GAGAAG---TATGGG---ACT---GGA---GGG---AATTGGATTGCTCTCCCACAGAAAGCTGGA---------TTGAAGAGGTGCGGGAAAAGTTGCAGATTGAGGTGGCTTAACTATCTTAGGCCCAACATTAAACATGGA---GAATTCTCTGATGACGAAGACAGGATAATCTGCACTCTCTTT---GCTAACATGGGAAGCAGGTGGTCAGTCATAGCTACT---CGGTTACCAGGCAGGACTGACAATGATATTAAGAACTACTGGAACACCAAGCTC
Acc30127.1	AAAGGGCCATGGTCACCAGAAGAAGACTCCAAGCTCAAAGACTTCATA---GAGAAA---TCTGGC---ACT---GGT---GGC---AACTGGATTGCTCTCCCTCAAAAAGCTGGT---------TTAAAGAGGTGTGGGAAGAGCTGTAGATTGAGATGGCTGAACTATCTGAGGCCTAACATAAAGCACGGT---GAGTTTTCTGAGGAAGAAGATAGGATTATCTGCACTTTGTTT---GCTACCATTGGAAGCAGGTGGTCAATAATAGCCGCC---CAGTTACCGGGCAGGACTGATAACGATATCAAGAACTACTGGAACACCAAGCTC
Acc32185.1	AAAGGGCCATGGTCACCAGAAGAAGACTCCAAGCTCAAAGACTTCATA---GAGAAA---CACGGC---ACT---GGT---GGC---AACTGGATTGCTCTCCCTAAAAAAGCTGGT---------CTAAAGAGGTGCGGAAAGAGCTGCAGGTTGAGATGGCTGAACTACCTGAGGCCTAACATAAAGCATGGT---GAGTTTTCTGAGGAAGAAGACAGGATTATCTGCACTTTGTTT---GCTACCATTGGAAGCAGATGGTCAATAATAGCAGCT---CAATTATCGGGCAGGACTGATAATGACATCAAGAACTACTGGAACACCAAGCTC
Acc03177.1	AGAGGGCCATGGTCACCAGAAGAAGATGCAAAGCTAAAAGACTACATA---GAGAAA---CATGGG---ACT---GGA---GGC---AATTGGATTGCTCTCCCACAAAAAGCAGGG---------CTGAGAAGATGTGGAAAAAGCTGCAGATTGAGATGGCTCAATTATCTGAGACCAAACATCAAGCATGGA---GAGTTCTCTGATGAAGAAGACAGAATAATTTACAGCCTCTTT---GCTAGCATTGGAAGCAGGTGGTCAATAATAGCAGCT---CAATTACCAGGCAGAACAGACAATGATATCAAAAACTACTGGAACACTAAACTC
Solyc11g069030.3.1	AGAGGTCCATGGTCTCCAGAAGAAGATGCAAAACTTAAAGATTTTATT---CATAAA---TTTGGT---ACT---GCT---GGT---AATTGGATTGCACTTCCTCAAAAAGCAGGA---------CTAAGGAGATGTGGAAAAAGTTGTAGATTGAGATGGCTAAATTATTTAAGGCCTAATATAAAGCATGGT---GATTTTTCTGATGATGAAGATAGAGTTATTTGTAACTTATAT---GCCAATATTGGAAGCAGGTGGTCAATTATAGCGGCG---CAATTACCTGGAAGAACAGACAATGATATCAAAAATTATTGGAACACGAAGCTC
Acc20443.1	AGAGGGCAATGGTCACCAGAAGAAGATGCAAAGATAAAAGACTACATA---GAGAAG---CATGGG---ACT---GGA---GGC---AATTGGATGGATCTCCCACAAAAAGCAGGC---------CTGAGAAGATGTGGGAAAAGCTGTAGGTTGAGATGGCTAAATTATCTGAGACCAAACATCAAGCATGGA---GGGTTCTCTGATGAAGAAGATAGCATAATTTACAGTCTCTTT---GCTAGCATTGGAAGCAGGTGGTCAATAATAGCAGCT---CAATTACCGGGCAGAACAGACAATGATATCAAGAACTACTGGAACACTAAACTC
Vitvi11g00228.t01	AGGGGACCATGGTCTCCTGAAGAGGACAACATTCTCAGGGCCTTTGTT---GAGGCC---CATGGC---ACT---GGT---GGT---AACTGGATTGCTCTTCCTCGTAAAGCAGGG---------CTTAAGCGCTGCGGCAAGAGTTGCAGGTTGAGATGGCTCAATTATCTCAGACCAGACATCAAGCATGGA---GGCTTTACTGAGGACGAAGACAACATTATCGTCACTCTCTAC---AACAACATCGGAAGCAGGTGGTCAGTCATAGCCTCA---CATCTGCCCCGGAGAACAGACAATGATGTGAAGAACTACTGGAACACCAAATTG
MD15G1062400	AGAGGCCCGTGGTCTCCGGAAGAAGACGCAGCTCTCAAGTCCTACCTC---GAGTCT---CATGGC---ACC---GGC---GGC---AACTGGATTCTTCTCCCCAAAAAAGCTGGT---------CTGAGGCGGTGCGGGAAGAGCTGCCGTCTGCGGTGGCTGAACTATCTGAGGCCAGACATCAAACATGGA---AGCTTCACTGAAGAGGAAGACAGCATTATCTGCAGCCTCTAC---AACCAGATGGGAAGCCGATGGTCAGTCATTGCTTCT---CACATGCCTGGAAGAACAGACAACGATGTGAAGAACTATTGGAATACCAAATTA
MD08G1074700_corrected	AGAGGTCCGTGGTCTCCGGAAGAAGACGCAGCTCTCAAGTCCTACCTC---CAGTCT---CATGGC---ACC---GCC---AGC---AATTGGATTCATCTCCCCAAAAAAGCTGGC---------CTGAGGCGGTGCGGGAAGAGCTGCCGTCTGCGGTGGCTGAACTATCTGAGGCCAGACATCAAACACGGT---GGCTTCACTGAGGAGGAGGACAGCATTATCTGCAACCTCTAC---AACCAGATGGGAAGCCGATGGTCAGTCATTGCTTCT---TACATGCCTGGAAGAACAGACAACGATGTGAAGAACTACTGGAACACCAAATTA
Vitvi04g00049.t01	AGAGGGCCATGGTCTCCTGAAGAAGATGCTACTCTCAGAAACTATGTT---CAGACT---CATGGC---ATT---GGT---GGA---AATTGGATTGCTTTGCCAAGGAAAGCTGGC---------CTGAGGCGTTGCGGCAAGAGTTGCAGATTGAGGTGGCTCAACTATCTCAGGCCAGACATCAAACATGGT---GGTTTTACTGAGGAGGAAGACAAAGTCATATGTGCCATCTAT---AATCAAATGGGAAGCAGATGGTCTGTCATAGCTTCT---CAACTTCCAGGAAGAACAGACAATGATGTCAAGAACTACTGGAACACCAAACTG
MD15G1201500_corrected	AAAGGACCCTGGTCACCGGAAGAAGACACCACCCTCAAGAACTACCTC---CACAAA---CATGGC---ACT---GGT---GGC---AACTGGATTGCTCTACCGACCAAAGCAGGC---------CTCAATCGTTGCGGTAAGAGTTGTCGTTTGAGATGGCTAAACTATCTTAGGCCTGACATCAAGCGTGGA---GGTTTTACTGAGGGAGAAGACAATGTTATTTGCACTCTCCAT---GGTACCATTGGAAGTAGGTGGTCTATTATAGCTTCT---CAACTTCCAGGAAGAACTGACAATGATATTAAAAACTATTGGAACACCAAGTTG
Solyc06g074920.3.1	AAAGGGCCATGGTCACCAGAAGAAGATGCTAAGCTTAAAGAATTCATT---GAAAAA---TATGGT---AAT---GGT---GGA---AATTGGATTGCTCTTCCTCAAAAAGTTGGA---------CTAATGAGATGTGGAAAGAGCTGTCGATTGAGATGGTTAAATTATCTAAGGCCAAATATAAGACATGGT---AATTTTTCTCAAGAGGAAGATAGGGTTACATGCAGTTTATAT---GCCAGAATTGGAAGCAGGTGGTCATTTATAGCTGCT---CAATTATCCGAAAGAACTGACAATAATATTAAAAACTATTGGAACACAAAGCTT
MD09G1042900	----------------------------CAAAAATTCTTGCCTATGTA---TCGAAA---CATGGA---GTC---------GGA---AATTGGACGTTGGTTCCTAAAAAAGCAGGA---------CTCAACAGATGTGGGAAGAGTTGCAGGCTTAGGTGGACTAATTACCTGAGGCCTGACCTCAAGCATGAC---AACTTCACTCCTCAAGAGGAAGAGCATATCATTGACCTGCAC---AAGGCCATAGGAAGCAGGTGGTCTCGCATTGCAAAA---CGACTACCAGGAAGAACGGACAATGATGTCAAAAACTACTGGAACACCAAGCTC
MD17G1044400	CGAGGCCTCTGGACTGCCGCAGAGGATGCAAAAATTCTTGCATATGTA---TCGAAA---TATGGT---GTC---------GGA---AATTGGACATTGGTTCCTAAAAAAGCAGGA---------CTCAACAGATGTGGGAAGAGTTGCAGGCTTCGGTGGACTAATTACCTGAGGCCTGACCTCAAGCATGAC---AACTTCACTCCTCAAGAGGAACAACATATCATTAACCTTCAC---AAGGCCATCGGAAGCAGGTGGTCTCACATTGCCAAG---CAACTACCAGGAAGAACAGACAATGACGTCAAAAACTACTGGAACACCAAGCTC
Vitvi14g01845.t01	AGGGGCCTCTGGACAGCCGAGGAAGATGCAAAGATACTGGCATATGTA---TCCAAA---CATGGA---ATT---------GGT---AACTGGACACTGGTCCCCAAGAAAGCAGGA---------CTCAATAGATGTGGAAAGAGTTGTAGGCTAAGGTGGACTAACTACCTGAGGCCTGACCTCAAGCATGAC---AGCTTCACACCCCAAGAAGAAGACCTTATTGTTAACCTACAC---AAAGCTATAGGTAGCCGGTGGTCTTTGATTGCAAAG---GAATTGCCTGGAAGAACAGACAATGATGTGAAAAACTACTGGAATACTAAGCTG
Solyc03g059200.2.1	AGAGGGCCTTGGACTGCTGAGGAAGATGCAAAAATCCTTGCTTATGTA---GCCACT---CATGGA---ATT---------GGC---AACTGGACATTGGTCCCTCAAAAAGCAGGT---------CTGAATAGGTGTGGAAAAAGCTGTAGGCTGAGATGGACCAATTATCTGCGTCCCGATCTTAAGCATGAC---AACTTCACACCTCAAGAAGAAGACTGCATCCTTGAGCTTCAC---AAAACCATAGGTAGCAGGTGGTCTTTAATAGCGAAA---CAATTACCAGGGAGAACAGACAATGATGTCAAAAATTACTGGAATACAAAGCTG
Acc30672.1	AGGGGGCTTTGGACAGCAGAAGAAGATGCAAAGATACTTGCATATGTA---GCCAAA---CACGGA---ATT---------GGC---AACTGGACTTTGGTTCCCCAGAAAGCAGGA---------CTCAACAGATGCGGCAAGAGCTGTAGGCTTCGGTGGACGAATTACCTGAGGCCAGACCTCAAGCACGAC---AATTTCACTCCCGAGGAAGAACAGCTTATTTTGGATTATCAC---AAAGCTATCGGTAGCAGGTGGTCTTTGATAGCGAAG---CAACTACCGGGAAGGACAGACAATGATGTCAAAAACCATTGGAACACCAAGCTA
AtMYB035	AAAGGTCTCTGGACCGAGGAAGAAGACGCTAAGATCCTTGCTTATGTT---GCTATC---CATGGT---GTA---------GGA---AACTGGAGCTTGATCCCCAAAAAAGCAGGT---------CTGAATCGATGTGGAAAGAGCTGTAGACTAAGATGGACTAATTACTTAAGACCTGACCTTAAACATGAC---AGCTTCTCTACCCAAGAAGAAGAGCTTATCATTGAGTGTCAT---AGAGCCATTGGCAGCAGGTGGTCTTCCATTGCACGA---AAGCTTCCAGGAAGAACGGATAATGATGTGAAGAATCACTGGAACACAAAGCTG
MD06G1184700	------------------------------------------CATGTG---TCGAAG---CATGGG---AGG---------AGT---AACTGGACTTCTGTTCCGAAAAAACCAGGA---------ATTACAAGATGTGGGAAGAGCAGCAGGCTTAGGTGGCCTAATCACCTCAAGCCTAATCTGAAGCATGAG---TCCTTCACACCCCATGAGGAGGAATTGATTGTCAGGCTTCAT---GCCACCATAGGTAGCAGATGGCCTGCAATAGCTCAA---CAGCTTCCTGGGAGGACAGACAATGATGTAAAGAACTACTGGAATACTAAGCTG
MD14G1190600	AGGGGTCTTTTGACTGCGGAGGAAGATGCAAAGATACTTGCGCATGTG---TCGAAG---TATGGA---CCG---------AGT---AACTGGACTTCTGTTCCCAAAAAAACAGGA---------GTTACAAGATGTGGAAAGAGCTGCAAGCTAAGGTGGACTAATCACCTCAAGTCTAATCTGAAGCATGAA---TCCTTCACGCCTCATGAGGAGGAATTGATTGTCAGGCTTCAT---GCCACAATTGGTAGCAGATGGCCAACAATAGCTCAA---CACCTTCCTGGGAGGACAGACAATGATGTAAAGAACTACTGGAACACTAAGCTG
Vitvi17g00510.t01	AGGGGTCTTTGGACAGCAGAGGAGGATGCAAAGATACTTGCCCATGTA---TCAAAA---CATGGG---ACG---------GGC---AACTGGACAGCAGTTCCCAAAAAAGCAGGA---------CTGAGAAGATGCGGGAAGAGTTGCAGGCTAAGGTGGACTAATTATTTGAGGCCTGATCTGAAGCATGAG---AGCTTTACACCCCAAGAAGAGGAGTTGATTGTTAGACTTCAT---GCAACCATAGGCAGCAGGTGGTCTATAATAGCCCAA---CAGCTTCCTGGGAGAACAGATAATGACGTAAAGAACTACTGGAACACCAAGCTG
Acc29830_corrected	AAGGGTCCTTGGAGC---------------GAGACGTTGGCT---------------------------------------------------------GTTCAAAGGAAACCAGGG---------CTTAGGAGATGTGGGAAGAGT------------------AACTGTCTTCGG------------CATGAA---AGCTTCACACCCCAAGAAGAGGAGTTGATTGTTAGGCTTCAT---TCAGCTATTGGTAGCAGGTGGTCGATAATAGCACAA---CAACTACCTGGGAGAACGGACAATGATGTGAAGAACTGCTGGAACACGAAGCTA
AtMYB047	AAAGGAGAGTGGACGGCAGAGGAAGACCAGAAGCTCGGCGCTTACATC---AACGAG---CATGGC---GTT---------TGT---GATTGGCGTTCCCTCCCCAAAAGAGCTGGT---------TTGCAGAGATGTGGAAAGAGCTGCAGATTAAGGTGGCTTAACTATCTAAAGCCTGGGATTAGAAGAGGC---AAATTCACTCCTCAAGAAGAAGAAGAAATCATCCAACTTCAT---GCTGTTCTCGGAAACAGGTGGGCAGCCATGGCGAAG---AAGATGCAGAATCGAACAGACAATGATATCAAGAACCATTGGAACTCTTGTCTC
AtMYB095	AAAGGAGAGTGGACGGCGGAGGAAGACCGGAAGCTCGTGGTTTACATC---AACGAA---CACGGT---CTA---------GGC---GAGTGGGGTTCACTGCCTAAGAGAGCCGGT---------CTACAAAGATGTGGAAAGAGTTGTAGATTAAGATGGCTGAATTATTTGAGGCCTGGGATTAAAAGAGGC---AAGTTCACTCCTCAGGAAGAAGAAGAAATCATCAAATACCAT---GCTCTTCTTGGAAACAGGTGGGCAGCAATAGCTAAG---CAAATGCCAAACAGAACAGATAATGACATAAAGAACCATTGGAACTCATGCCTT
Solyc07g054960.2.1	AGAGGTGCATGGAGTGAAGATGAAGACAATAAATTAAGAGCTTTTATT---CAAAAA---TTTGGT---CAT---------CCC---AATTGGAGGCAATTGCCTAAATATGCTGGT---------CTAATGAGATGTGGGAAAAGCTGTAGATTGAGATGGATGAATTACTTAAGGCCCGGTTTGAAGAAAGGA---AATTATAGTCATGAAGAAGAACAACTCATTATAAAATTACAC---AACAAACTCGGAAACAGATGGTCAGAAATAGCTGCA---AAATTACCAGGAAGATCAGACAACGATGTAAAAAATCATTGGCATGCTCATCTT
AtMYB123	AGAGGAGCTTGGACTGATCATGAAGACAAGATCCTTAGAGATTACATC---ACCACT---CACGGC---GAA---------GGC---AAATGGAGCACTCTCCCTAACCAAGCTGGT---------CTCAAGAGGTGTGGCAAAAGCTGTAGACTTCGGTGGAAGAACTACCTAAGACCGGGGATAAAGCGCGGT---AACATCTCATCTGATGAAGAAGAACTCATAATCCGTCTCCAT---AATCTTCTTGGAAACAGATGGTCGTTGATAGCTGGG---AGGCTTCCAGGCCGAACAGACAATGAAATAAAGAATCATTGGAACTCAAACCTC
Acc26701_Acc26702_corrected	AAAGGGCCATGGACACCAGAAGAAGATATCATACTGGTATCTTACATA---CAAGAA---CATGGT---CCT---------GGC---AACTGGAGAGTGGTTCCTACCAATACTGGT---------TTGCTTAGATGCAGCAAGAGTTGTAGGCTGAGATGGATTAATTATCTGCGGCCTGGTATCAAGCGTGGA---AACTTCACTGACCATNNG---------------------------------------------TGGGCCGCAATAGCTTCC---TATCTTACTCAAAGAACAGATAACGATATAAAGAATTACTGGAACACCCATTTG
Acc21937.1	AAAGGACCATGGACACCCGAAGAAGATATCGTACTGGTATCTCACATA---CAAGAA---CATGGT---CCT---------GGC---AACTGGAGAATGGTTCCTACGAATACTGGT---------TTGCTTAGATGCAGCAAGAGTTGTAGACTGAGATGGACTAATTATCTGCGGCCTGGTATCAAGCGTGGT---AACTTCACTGACGATGAAGAGAAGATGATCATCCACCTCCAA---GCCCTTCTCGGCAACAGGTGGGCTGCAATAGCTTCT---TATCTCCCACAAAGAACAGACAATGACATAAAGAACTACTGGAACACCTATTTG
Acc18265.1	AAAGGGCCATGGACTCCAGAAGAGGACATCATCTTGGTCTCTTACATC---CAAGAA---CATGGT---CCT---------GGA---AATTGGAGAGCTGTTCCTACTGATACTGGT---------TTGCTTAGGTGCAGCAAGAGCTGTAGGCTGAGATGGACTAATTATCTCCGGCCAGGCATCAAACGTGGG---AACTTCACTGATCAAGAAGAGAAGATGATAATCCACTTGCAA---GCCCTTCTTGGCAATAGATGGGCAGCAATAGCTTTC---TATCTTCCGCAGAGAACAGACAACGACATAAAGAATTACTGGAACACTCACTTG
Acc29865.1	AAAGGGCCATGGACTCCGGAAGAGGACATCATCTTGGTCTCTTACATC---CAAGAA---CATGGT---CCT---------GGC---AATTGGAGAGCTGTTCCTACTAATACTGGT---------TTGCTTAGGTGCAGCAAGAGCTGTAGGCTGAGATGGACTAATTATCTCAGGCCAGGCATCAAACGTGGT---AACTTCACTGATCAAGAAGAGAAGATGATAATCCACCTCCAA---GACCTTCTTGGCAATAGATGGGCAGCAATAGCTTCG---TACCTTCCTCAGAGAACAGACAACGACATAAAGAACTACTGGAACACTCACTTG
MD06G1192900	AAGGGCCCGTGGACTCCAGAGGAAGACATCATCTTGGTCTCTTACATT---CAAGAA---CATGGT---CCT---------GGG---AATTGGAGATCAGTTCCAACTAACACTGGT---------TTGCTGAGATGCAGTAAGAGTTGCAGACTTAGATGGACTAATTATCTCCGCCCGGGTATCAAACGCGGT---AACTTCACTGATCATGAGGAGAAGATGATAATCCACCTCCAA---GCTCTTCTGGGCAATAGATGGGCAGCCATAGCTTCA---TATCTTCCTCAGAGAACAGACAACGACATAAAAAATTACTGGAACACCCACTTG
Vitvi14g01960.t01	AAAGGACCATGGACACCTGAAGAAGATATCATACTAGTCTCTTATATC---CAGGAA---CATGGT---CCG---------GGG---AATTGGAGGGCTGTTCCTACTAATACAGGA---------TTGCTTAGATGCAGTAAGAGTTGCAGGCTTAGATGGACTAACTACCTCCGGCCTGGAATCAAAAGAGGT---AACTTTACCGACCATGAGGAGAGGATGATCATTCACCTTCAA---GCTCTTTTGGGCAACAGATGGGCTGCCATAGCTTCT---TATCTTCCTCAGAGAACAGACAATGACATCAAGAACTATTGGAATACCCATTTG
MD14G1200100	AAAGGGCCATGGACTCCAGAGGAAGACATCATATTGGTTTCTTACATT---CAAGAA---CATGGT---CCT---------GGG---AATTGGAGATCAGTTCCTACTAACACTGGT---------TTGCTGAGATGCAGTAAAAGCTGCAGACTTAGATGGACTAATTATCTCCGCTCGGGTATCAAACGCGGT---AACTTCACCGATCATGAGGAGAAGATGATAATCCATCTCCAA---GCTCTTTTGGGCAATAGATGGGCAGCCATAGCTTCA---TACCTTCCTCAGAGAACAGACAATGACATCAAAAATTACTGGAACACTCACTTG
AtMYB030	AAAGGGCCATGGACTCCTGAAGAAGATATCATTTTAGTCACTTACATC---CAAGAA---CATGGT---CCT---------GGT---AATTGGAGAGCTGTTCCTACCAATACTGGG---------CTGCTTAGATGCAGCAAGAGTTGTAGACTTAGATGGACAAACTATTTAAGGCCAGGAATCAAAAGAGGC---AATTTCACAGAACATGAAGAAAAGATGATTGTTCATCTCCAA---GCCCTCTTAGGAAATAGATGGGCTGCAATTGCGTCA---TATCTTCCACAAAGGACAGACAATGACATTAAGAACTATTGGAACACTCATTTG
Solyc03g116100.3.1	AAAGGACCATGGACACCAGAAGAAGATATCATCTTGGTTTCATACATT---CAACAA---CATGGT---CCT---------GGT---AACTGGAGAGCTGTTCCCAGTAATACTGGT---------TTGCTTAGATGCAGCAAAAGCTGTAGGCTCAGATGGACTAATTATCTCCGGCCCGGAATTAAACGTGGA---AACTTCACTGAACATGAAGAAAAAATGATTATCCATCTTCAA---GCTCTTCTAGGCAACAGATGGGCTGCGATTGCTTCG---TATCTCCCACAAAGGACAGATAACGATATAAAAAATTACTGGAATACTCATCTG
Solyc06g069850.3.1	AAAGGGCCATGGACACCAGAAGAAGATATCATTTTGGTTTCATACATT---CAAGAA---CATGGC---CCT---------GGA---AACTGGAGAAATATTCCAACTAATACTGGT---------TTGCTAAGATGCAGCAAAAGTTGTAGACTTCGATGGACTAATTATCTCCGGCCAGGGATCAAACGTGGA---AACTTCACTGAACATGAAGAAAAAATGATCATCCATCTTCAA---GCTCTTCTTGGCAATCGATGGGCAGCTATAGCTTCA---TACCTTCCGCAAAGAACAGACAACGATATCAAGAATTACTGGAACACTCATTTG
AtMYB031	AAAGGACCATGGACTCCCGAAGAAGACATAATCTTGGTCTCTTATATC---CAACAA---CACGGC---CCT---------GGA---AATTGGAGATCTGTCCCTGCAAACACCGGT---------TTGCTAAGGTGTAGCAAGAGTTGCAGACTTAGATGGACTAATTACCTTCGTCCCGGGATCAAACGAGGA---AATTTCACTCAACCGGAAGAGAAGATGATCATCCACCTTCAA---GCTCTTTTGGGAAATAGATGGGCAGCTATAGCATCA---TATCTACCTCAGAGGACCGACAATGATATCAAGAACTACTGGAACACTCATCTT
AtMYB094	AAAGGACCATGGACACCAGAGGAAGATATCATCTTGGTTTCTTACATC---CAAGAA---CATGGT---CCT---------GGA---AACTGGAGATCTGTGCCTACTCACACAGGT---------TTGAGGAGATGTAGCAAAAGCTGTAGATTGAGGTGGACTAATTATCTTCGACCTGGGATCAAGCGTGGA---AATTTCACCGAGCATGAAGAGAAGATGATTCTCCATCTTCAA---GCTCTTTTGGGAAACAGGTGGGCAGCTATAGCATCA---TATCTTCCAGAAAGGACAGACAATGATATAAAGAACTATTGGAACACTCATTTG
AtMYB096	AAAGGGCCATGGACACCAGAGGAAGACATCATCTTGGTTTCTTACATC---CAAGAA---CATGGT---CCT---------GGA---AACTGGAGATCTGTCCCAACACACACAGGT---------TTGAGAAGATGTAGCAAGAGCTGCAGATTGAGATGGACTAATTATCTTCGACCCGGTATTAAGCGTGGA---AATTTTACTGAGCATGAAGAGAAGACAATTGTTCATCTTCAA---GCCCTTTTAGGCAACAGATGGGCAGCCATAGCATCA---TACCTTCCAGAAAGGACAGACAATGATATAAAGAACTATTGGAACACTCACTTG
Acc13277.1	AAAGGCCCATGGACTCCTGAAGAAGACATCATCTTGGTCTCTTACATC---CAAGAA---CATGGC---CCT---------GGA---AATTGGAGATCAGTCCCCACAAATACTGGG---------TTGTTAAGGTGCAGCAAAAGTTGCAGGCTTAGATGGACTAATTACCTCAGACCGGGAATCAAGCGCGGG---AACTTCACCCCTCATGAAGAAGGGATGATAATTCAATTGCAA---GCTTTATTGGGTAACAAATGGGCAGCCATAGCTTCC---TACCTTCCACAAAGAACAGACAATGATATAAAGAATTATTGGAACACCCATTTG
MD12G1013900	AAAGGTCCATGGACTCCTGAGGAGGACATCGTCCTTGTTTCTTACATC---CAAGAA---CATGGT---CCT---------GGT---AATTGGAGATCAGTTCCCACCAACACTGGG---------CTCTTGAGGTGCAGCAAAAGTTGCAGACTCAGATGGACTAACTACCTCAGACCGGGAATCAAGCGCGGT---AACTTTACACCTCATGAAGAAGGGATGATCATTCACTTGCAA---GCTTTATTGGGTAACAAATGGGCAGCAATAGCTTCC---TACCTGCCACAGAGAACCGATAACGACATAAAGAACTACTGGAACACCCACTTG
MD14G1011400	AAGGGTCCGTGGACTCCAGAGGAGGACATCATCCTTGTTTCTTACATC---CAAGAG---CATGGT---CCT---------GGA---AATTGGAGATCAGTTCCCACCAACACTGGG---------TTGATGAGGTGCAGCAAAAGTTGCAGACTCAGATGGACTAACTACCTCAGACCAGGAATCAAGCGCGGT---AACTTCACACCTCACGAAGAAGGGATGATCATTCACTTGCAA---GCTTTATTGGGTAACAAATGGGCAGCAATAGCTTCC---TACCTGCCACAGAGAACCGATAACGACATAAAGAACTACTGGAACACTCACTTG
Vitvi08g00069.t01	AAGGGTCCTTGGACCCCAGAAGAGGACATCATCTTGGTCTCCTATATC---CAAGAG---CATGGC---CCC---------GGA---AATTGGAGATCAGTGCCTACAAACACCGGG---------CTGCTGAGGTGTAGCAAGAGTTGCAGGCTTAGATGGACTAATTACCTTAGACCGGGGATTAAGCGCGGT---AACTTCACTCCCCATGAAGAAGGAATGATCATCCATCTACAA---GCCCTATTGGGTAACAAATGGGCTGCCATAGCTTCA---TACCTCCCTCAAAGAACTGATAATGATATTAAGAATTATTGGAACACTCACTTG
AtMYB060	AAAGGACCATGGACTCCTGAAGAAGATATCATTCTTGTTTCTTACATT---CAAGAA---CATGGT---CCT---------GGA---AACTGGAGATCAGTTCCCACCAACACTGGG---------TTATTGAGATGCAGCAAAAGTTGTAGACTGAGATGGACAAATTATCTGAGACCTGGAATTAAACGTGGA---AACTTTACTCCTCATGAAGAAGGAATGATCATTCACTTGCAA---GCCTTATTGGGTAACAAATGGGCGTCCATAGCTTCA---TACCTACCACAAAGAACGGACAATGATATCAAGAACTACTGGAACACACATTTA
Solyc10g081490.2.1	AAAGGTCCTTGGACTCCTGAAGAAGATATCATTTTAGTATCTTATATT---CAAGAA---CATGGT---CCT---------GGA---AATTGGAGATCAGTCCCTACTAATACTGGG---------TTGATGAGATGCAGCAAAAGTTGTAGGCTAAGATGGACAAATTACTTGAGGCCAGGAATCAAAAGGGGG---AATTTCACTCCACATGAAGAAGGAATGATTATCCATCTTCAA---GCTTTGTTGGGTAACAAATGGGCAGCTATAGCTTCG---TATCTACCTCAAAGGACAGATAACGATATCAAGAATTACTGGAACACGCATCTG
Acc23052.1	AAAGGCCCATGGACTCCTGAAGAAGACATCATCTTGGTCTCTTACATC---CAAGAA---CATGGC---CCT---------GGA---AATTGGAGATCAGTCCCTACAAATACCGGG---------TTGTCAAGGTGCAGCAAAAGTTGCAGGCTTAGATGGACTAATTACCTCAGACCAGGAATCAAACGTGGC---AACTTCACACCTCATGAAGAAGGGATGATAATTCACTTGCAA---GCTTTATTGGGTAACAAATGGGCAGCCATAGCTTCC---TACCTCCCACAAAGAACAGATAATGATATAAAGAATTATTGGAACACCCACTTA
Vitvi17g00598.t01	AAAGGGCCATGGACTCCTGAAGAGGACATCATCTTGGTCTCTTACATT---CAAGAA---CATGGT---CCA---------GGG---AATTGGAGAGCAGTTCCTACTAGCACAGGT---------CTGCTTAGATGCAGTAAGAGTTGCAGGCTTAGATGGACTAATTATCTCCGCCCGGGTATCAAACGCGGT---AACTTTACTGATCAGGAGGAGAAGACGATAATCCACCTCCAG---GCTCTTTTGGGCAATAGATGGGCTGCCATAGCTTCT---TATCTTCCTCAAAGAACGGACAATGATATAAAAAATTATTGGAACACCCATTTG
MD09G1051000	AAAGGACCTTGGACTCCTGAAGAAGACATCATTTTAGTCTCTTACATT---CAAGAA---CGTGGA---CCT---------GGA---AATTGGAGAGCCGTTCCTACCAATACTGGG---------CTGCATAGATGCAGTAAAAGTTGCAGGCTTAGATGGACTAATTACCTCAGGCCAGGGATCAAACGCGGT---AACTTTACTGACCAAGAGGAGAAGATGATCATCCACCTTCAA---GCTCTATTGGGCAATAGATGGGCTGCAATAGCTTCA---TACCTCCCACAGAGAACTGACAATGACATTAAAAACTATTGGAACACACACTTG
MD17G1050900	AAAGGACCTTGGACTCCTGAAGAAGACATCAGTTTAGTCTCTTACATT---CAAGAA---CATGGT---CCT---------GGA---AATTGGAGGGCTGTTCCTACCAACACAGGG---------CTGCATAGATGCAGTAAAAGTTGCAGGCTTAGATGGACTAATTACCTCAGGCCAGGGATCAAGCGTGGT---AACTTTACTGACCATGAGGAGAAGATGATCATCCACCTTCAA---GCTCTTTTGGGTAATAGATGGGCTGCAATAGCTTCA---TACCTCCCTCAGAGAACTGACAATGACATTAAAAACTATTGGAACACACACTTG
Acc05745.1	AAAGGACCATGGACTCCTGAAGAAGATATTATGTTGGTCTCTTATGTT---CAAGAA---CATGGC---CCT---------GGG---AATTGGAGGTCTGTTCCTACAAACACAGGA---------TTGAGAAGATGCAGTAAGAGTTGTAGGCTTAGATGGACTAATTATCTCCGGCCAGGGATCAAAAGGGGC---AGCTTTACAGAGGATGAGGAGAAGATGATCATCCAGCTCCAA---GCCCTTTTAGGGAACAAATGGGCTGCAATAGCTTCA---TACCTACCAGAGAGAACAGACAATGACATTAAAAATTACTGGAATACCCATCTG
Solyc02g087960.3.1	AAAGGACCATGGACTCCTGAAGAAGATATTATGCTAGTCTCTTTTGTT---CAAGAA---CATGGT---CCA---------GGG---AATTGGAGGACTGTTCCCACTCATACAGGG---------CTACGGAGATGTAGCAAAAGCTGCAGACTAAGGTGGACTAACTACCTCAGACCAGGAATCAAGAGGGGT---AGCTTCAGTGATCAAGAGGAGAAGATGATTATCCAGCTTCAG---GCTCTCTTAGGCAACAAATGGGCTGCCATAGCTTCA---TATCTCCCTGAGAGAACCGATAACGACATTAAAAATTACTGGAATACTCATTTA
Acc30717.1	AAAGGACCATGGACTCCTGAAGAAGATATTATGTTGGTCTCTTATGTT---CAAGAA---CATGGT---CCT---------GGG---AATTGGAGGTCTGTTCCTACTAACACAGGA---------TTGAGAAGATGCAGTAAGAGTTGTAGGCTTAGATGGACTAATTATCTCAGGCCAGGCATCAAAAGGGGC---AGCTTTACAGAGGATGAGGAGAAGATGATCATTCAGCTCCAA---GCCCTTTTAGGAAACAAATGGGCCGCAATAGCTTCT---TACCTACCAGAGAGAACGGACAATGACATAAAAAATCACTGGAATACCCATCTG
Solyc02g067340.4.1	AAAGGGCCATGGACTCCTGAAGAAGATATAATGTTAGTCTCTTATGTG---CAACAA---CATGGT---CCA---------GGC---AATTGGAGGGCACTTCCCACTAAAACAGGG---------TTGCGTAGGTGTAGCAAGAGCTGCAGGCTAAGATGGACAAACTACCTTAGGCCAGGGATAAAGAGGGGT---AACTTCACAGATCAAGAAGAAAAAATGATTATCCAGCTTCAA---GCACTTTTAGGAAACAAATGGGCTGCAATAGCTTCG---TATCTGCCAGAGAGAACAGATAACGACATAAAAAACTACTGGAATACTCATCTA
Solyc12g096200.2.1	AAAGGACCATGGTCTATAGAAGAAGATATGTTACTCACTAGTTACATT---CACCTA---CATGGT---GAA---------GGT---AATTGGAGATCTTTGCCTATGAATGCTGGA---------CTTCTTAGATGTAGTAAAAGTTGCAGATTAAGATGGGTGAATTATCTTCGACCAGGTATTAAGAGAGGA---AATTTTAGTCCAGAGGAAGATGATCTTATCATACCTCTTTAT---TCACTTCTTGGTGGTCGATGGTCCTTGATAGCCGGA---AGATTGTCAGGGAGAACTGATAACGAGATCAAAAATCATTGGCACACCAATCTC
Solyc10g019260.3.1	AAAGGATCTTGGAAAGAAGAAGAAGATGAAGTGCTTATAAATCATGTT---AAGAAA---TATGGT---CCA---------AGA---GATTGGAGCTCCATTCGATCCAAAGGCCTT---------TTGCAACGTACTGGAAAATCTTGTCGTCTTCGTTGGGTCAATAAACTTAGACCTAACTTAAAAAATGGAGTGAAATTTTCTGGAGAAGAAGAAAGGACAGTGATTGAACTACAA---GGACAATTTGGGAATAAATGGGCAAGAATTGCTACA---TATTTATCGGGGCGAACTGATAATGATGTGAAGAATTTTTGGAGTAGTCGACAG
Solyc01g090530.3.1	AAAGGTCCATGGAAAGAGGAAGAAGATCAAGTGTTGATTAAGCATGTA---AAGAAG---TATGGT---CCA---------AGA---GATTGGAGCTCCATTCGATCCAAAGGTCTT---------TTACAGCGTACTGGAAAGTCTTGTCGTCTTCGTTGGGTTAATAAACTTCGACCCAACTTGAAAAATGGAGTGAAGTTTTCAGCAGAAGAGGAAAGGACCGTGATTGAACTTCAG---GCACAATTTGGGAACAAATGGGCACGAATTGCCACG---TATATGCCTGGAAGAACTGATAATGATGTCAAGAATTTTTGGAGTAGCCGGCAG
AtMYB125	AAAGGTCCATGGAAAGCCGAAGAAGACGAAGTACTCATCAACCATGTC---AAGAGA---TACGGT---CCT---------CGT---GATTGGAGCTCCATTCGATCCAAAGGTCTT---------CTTCAACGCACCGGCAAATCCTGTCGTCTTCGTTGGGTCAATAAACTCCGTCCCAATCTCAAAAATGGATGCAAGTTCTCGGCTGACGAAGAGAGGACTGTGATTGAGTTACAA---TCTGAGTTTGGTAACAAATGGGCGAGAATCGCTACG---TATCTACCGGGAAGAACTGATAACGATGTGAAGAATTTCTGGAGTAGCAGACAA
Vitvi15g00594.t01	AAAGGGCCATGGAAGGCAGAGGAAGATGAGGTGCTGATAAACCATGTG---AACAAG---TATGGC---CCC---------AGA---GACTGGAGCTCCATTCGCTCCAAAGGGCTC---------TTGCAGCGCACTGGCAAGTCCTGTCGCCTCCGTTGGGTCAACAAACTCAGACCCAACTTGAAGAATGGGTGCAAGTTTTCATCAGAGGAGGAGAGGCTGGTGATAGAGTTGCAG---GCACAGTTTGGGAACAAATGGGCGAGAATCGCTACG---TATTTGCCAGGGAGAACTGATAATGATGTGAAGAATTTTTGGAGCAGCAGGCAG
MD00G1058800	AAAGGACCATGGAAGGCAGAGGAAGACGAAGTGCTATTGAACCATGTG---AAGAAA---TGTGGA---CCA---------AGA---GACTGGAGCTCCATTCGATCCAAGGGCCTC---------TTGCAGCGAACCGGAAAGTCTTGCCGGCTCCGTTGGGTCAATAAGCTCCGACCCAACTTGAAGAATGGGTGCAAATTTTCAGTGGAGGAGGAGAGGGTGGTGATAGAGTTGCAG---GCACAATTTGGGAACAAATGGGCAAGAATAGCGACC---TATTTGCCGGGGAGGACGGACAACGACGTCAAGAATTTTTGGAGCAGCAGGCAG
MD07G1101000	AAAGGGCCATGGAAGGCAGAGGAAGACGAAGTGCTGTTAAAGCATGTG---AAGAAA---TGTGGT---CCG---------AGA---GACTGGAGCTCCATTCGATCCAAGGGTCTC---------TTGCAGCGTACCGGAAAGTCGTGCCGGCTCCGTTGGGTCAATAAGCTCCGTCCCAACTTGAAGAATGGGTGCAAATTTTCGGTGGAGGAGGAGAGGGTGGTGATAGAGTTGCAA---GCACAATTTGGGAACAAATGGGCAAGAATAGCGACC---TATTTGCCGGGGAGGACGGACAATGACGTCAAGAATTTTTGGAGCAGCAGGCAG
Acc16116.1	AAGGGACCATGGAAAGCAGAGGAAGATGAGGTTCTGATAAGGCATGTG---AAGAAA---TATGGA---CCC---------AGA---GATTGGAGCTCCATTCGATCCAAAGGCCTC---------TTGCACCGCACTGGTAAATCGTGTCGCCTCCGTTGGGTTAACAAACTCAGACCCAATTTGAAGAATGGGGTGAAGTTTTCAGCAGAGGAGGAGAGGATAGTGATAGAATTGCAG---GGGCAGTTTGGGAACAAATGGGCAAGAATTGCCACT---TATTTACCAGGAAGGACAGACAATGATGTGAAGAATTTTTGGAGTAGTAGGCAA
Acc28940_corrected	AAAGGCCCATGGACGGCAGAGGAAGATCAAGTGCTTGTAAATTTTGTG---AACAAG---TACGGT---CCA---------AGA---GATTGGAGCTCCATTCGATCCATGGGTCTA---------TTGCCCCGAACAGGAAAGTCTTGCAGGTTACGATGGGTTAACAAGCTTCGACCCAATCTCAAAATTGGGTGCAAGTTCTCGGCAGAGGAAGAGAGGGTGGTGATCGACTTGCAG---GCGAGATTTGGAAACAAGTGGGCCACCATAGCCTCC---TATTTGCAGGGAAGAACTGACAATGATGTGAAGAACTTTTGGAGCAGCAGGCAA
Acc16727.1	AAGGGGCCATGGACGGCAGAGGAAGATGAAGTGCTGGTAAATTTTGTG---AACAAG---TATGGT---CCG---------AGA---GATTGGAGCTCCATTCGATCCATGGGTCTC---------TTGCCCCGCACCGGAAAATCTTGCCGGCTGCGGTGGATCAACAAGCTTCGACCCAATCTCAAAATTGGGTGCAAGTTCTCGGCAGAGGAAGAGAGGGTGGTGATAGACTTGCAA---GCGAGATTTGGAAACAAGTGGGCCACCATAGCCTCC---TATTTGCAGGGAAGAACTGACAATGATGTGAAGAACTTTTGGAGTAGCAGGCAA
MD01G1178100	AAAGGGCCATGGACTGCTGAGGAAGATGAGGTGCTCATAAGTCATGTG---AAGAGA---AATGGT---CCT---------AGA---GACTGGAGCTCCATTCGATCCAAAGGACTC---------TTGCCGCGAACTGGAAAATCATGCCGGCTCAGATGGGTTAATAAGCTCCGACCGAACTTGAAGACTGGATGCAAGTTTTCTGGAGAGGAGGAGAGGATGGTGATACAACTGCAA---GCGCAATTCGGGAACAAGTGGGCGAAAATTGCGACG---TATCTGCAAGGCAGAACGGACAATGATGTAAAGAATTTCTGGAGCGCTCGGCGA
AtMYB104	AAGTCTAAATGGAAACCAGAGGAAGATAGAATTTTGAAAGATTATGTT---ATTCAA---TATGGT---GAT---------AGA---ACTTGGACTCATGTTCCAAAACGCACGGGC---------CTTCCTCATAATCCTGCAAGTTGTCGTTTTCGTTGGATGAATCATCTTAAGCCAAGCTTGAAAAAAGGG---CCCTTTACCGATGAGGAAGAGAAGCGTGTTCTCCAACTTCAT---GCTGTTTTGGGGAACAAATGGTCACAAATGGCTAGA---GAATTCCCTGGTCGAACAGATAACGAGATAAAGAATTTTTGGAACGCAAGACGT
novel_Ac_LG15_2310618-2313208	AAAGGTCAATGGACTGATGAAGAAGACAGGAAATTGCTAAAGTTGGTG---AAGCAA---TATGGG---GTG---------AGA---AAATGGGCTCAGATAGCCGATAAAATG------------GTCGGCAGGGCCGGAAAACAGTGCCGGGAGCGATGGCACAATCATTTGCGACCCGATATTAAGAAAGAT---ACTTGGAGTGAAGAAGAGGAGAAAATGTTGGTTGAAGCTCAC---GAGAAGGTTGGCAACAAATGGGCAGAAATCGCTAAG---CAAATCCCTGGAAGGACCGAGAATTCTATAAAGAACCACTGGAATGCCACCAAA
Acc25818.1	AAAGGACAATGGACAGATGAAGAAGATAGGAAACTTCTTAAGTTGGTG---AAGCAA---TATGGA---GTG---------AGG---AAATGGGCTCAGATCGCGGAGAAGATG------------ACCGGTAGGGCCGGAAAACAATGCCGGGAGCGATGGCACAATCATTTGCGCCCTGATATTAAGAAAGAT---ACATGGAATGAGGAAGAAGAGAAGATGTTAATTGAAGCTCAC---AAGGAGGTTGGCAACAAATGGGCAGAAATTGCCAAG---CGAATTCCAGGAAGGACCGAAAATTCGATAAAGAACCACTGGAATGCCACCAAA
MD03G1073100	AAGGGACAGTGGACTGATGGAGAAGACAGGAAGTTGATGAGGCTGGTG---AAGCAA---TATGGA---GTC---------AGA---AAATGGGCACAGATAGCTGAGAAATTG------------GTGGGAAGGGCTGGCAAGCAGTGCAGAGAAAGATGGCACAATCATTTGCGCCCCGATATCAAGAAAGAT---AGCTGGACTGAAGAGGAGGAGGCGATACTTGTTGACGCTCAT---ACTGAAGTTGGAAACCGTTGGGCAGAGATTGCAAAA---CGCATTCCAGGAAGAACTGAAAACGCCATAAAAAACCATTGGAATGCAACAAAA
MD11G1079000	AAGGGACAGTGGACTGCTGAAGAAGACAGGAAGTTGATCAGGCTGGTG---CAGCAA---TGTGGA---GAG---------AGA---AAATGGGCACAGGTTGCTGAGAAGTTG------------GTGGGTAGGGCTGGCAAGCAGTGTAGAGAAAGATGGCACAATCATTTGCGTCCTGATATCAAGAAAGAT---GGCTGGACTGAAGAGGAAGAGAGGGTACTTGTTGATGCTCAT---GCTAAAGTTGGAAACCGTTGGGCAGAGATTGCGAAA---CGCATTCCTGGAAGAACCGAAAACGCCATTAAAAACCATTGGAATGCAACAAAA
Solyc09g055650.3.1	AAGGGTCAGTGGACGGAAGAGGAAGACAGGATTTTGATGAAGTTGGTG---AAGCAG---TTTGGA---TTG---------AAG---AGATGGGCTCAGATAGCTGAGAATATG------------GTGGGTAGAGCAGGAAAACAGTGTCGTGAGAGATGGCATAACCATTTGCGACCAGATATCAAGAAAGAG---ACGTGGAGTGAAGAAGAAGAAGTGATGCTAGTGGAAGCGCAT---AAGCAAATTGGAAATAAATGGGCAGAAATTGGTAAA---AGAATTCCTGGAAGGACAGAGAACGCAATTAAGAATCATTGGAATGCAACTAAA
AtMYB119	AAAGGGCAATGGACGGCGGAAGAAGACAGGAAGTTGATAAGGTTGGTG---AGGCAA---CATGGG---GAG---------AGG---AAATGGGCAATGATATCGGAGAAACTT------------GAGGGAAGAGCAGGCAAACAATGTCGTGAGAGATGGCATAATCATCTCCGTCCTGATATTAAGAAAGAT---GGATGGAGTGAAGAAGAAGAGAGGGTTCTTGTGGAATCACAC---ATGAGAATCGGGAACAAATGGGCAGAGATCGCTAAA---CTCATACCAGGACGGACTGAGAATTCTATCAAGAACCATTGGAATGCGACCAAG
AtMYB064	AAAGGGCAATGGACAGCCGATGAAGACAGGAAGTTGATAAAGTTGGTG---ATGCAA---CATGGA---GAG---------AGG---AAATGGGCAGTAATCTCGGAGAAGCTT------------GAGGGAAGAGCAGGCAAGCAATGTCGTGAGAGATGGCATAATCATCTCCGTCCTGATATCAAGAAAGAT---AGTTGGAGTGAAGAAGAAGAGAGACTTCTTGTGGAAGCACAC---ACCAGAATCGGGAATAAGTGGGCAGAGATCGCTAAA---CTCATACAAGGGCGAACCGAAAACTCGATCAAGAACCATTGGAATGCGACAAAA
AtMYB118	AAAGGACAATGGACTCCTGAAGAAGACAAGTTATTGGTGCAGCTAGTG---GACCTT---CACGGA---ACT---------AAA---AAATGGTCTCAGATTGCTAAGATGCTT------------CAAGGACGAGTTGGAAAACAGTGCAGAGAAAGGTGGCATAACCATCTCCGTCCCGATATCAAGAAAGAT---GGATGGACTGAAGAAGAGGATATAATACTGATAAAAGCCCAT---AAGGAGATTGGGAACAGATGGGCTGAGATAGCTCGA---AAACTCCCGGGACGCACTGAAAATACGATCAAGAACCATTGGAACGCGACTAAA
Vitvi14g01740.t01	AAAGGGCAATGGACTCCCCAAGAAGACTGCTTGTTGATTCAGATGGTG---CTGAAC---TATGGA---GAG---------AAG---AAATGGTCTGAAATTGCTAAGCATCTC------------AATGGTAGGGTAGGGAAGCAATGCAGGGAGAGATGGCACAACCATTTGAGGCCCAATATTAAGAAGGAT---CCGTGGACCGAGGAAGAGGACAGGATTCTCATACAAGCTCAT---ATAGAAATAGGTAACAGGTGGGCCGAGATTTCAAAG---AGGCTGCCGGGAAGAACTGAGAATACCATCAAGAACCATTGGAATGCTACCAAA
MD09G1029700	AAGGGTCAATGGAGTCCCGAGGAAGACAGACACTTGGTGCAATTGGTT---GGGCGG---TTTGGA---ATC---------AAG---AAGTGGTCTCAAATTGCAACTCAGCTG------------ACAGGGAGAGTGGGAAAGCAATGTAGAGAAAGATGGCACAACCATCTGCGGCCTGACATTAGGAAAGAA---ATGTGGAGTGAGGAAGAGGACAAGATACTGATCGAAGCCCAC---AAGGAAATCGGGAATAGATGGTCAGAAATCGCCAAG---ATGTTGCCTGGAAGGACGGAGAACACAATTAAGAACCACTGGAATGCAACCAAG
MD17G1031700	AAAGGCCAATGGAGTCCTGAGGAAGACAGACACTTGGTACAACTGGTT---GGCAGG---TTTGGA---ATT---------AAG---AAGTGGTCTCATATTGCTAACCAGCTT------------ACGGGGAGAGTGGGAAAGCAATGTAGAGAAAGATGGCACAACCATCTGCGGCCTGACATTAGGAAAGAA---ATGTGGAGCGAGGAAGAGGACAAGATACTGATCGAAGCCCAC---AAGAAAATGGGGAACAGATGGGCAGAAATGGCAAAG---ATATTGCCTGGGAGAACAGAAAACACCATCAAGAATCACTGGAACGCAACAAAG
Vitvi17g00832.t01	AAGGGGCAATGGACAATTGAAGAAGACAGACTGTTGATTCAACTGGTG---GAACAG---TACGGG---GTT---------AGA---AAATGGAGCCTCATTGCTCAGATGCTG------------AATGGGAGGATAGGGAAGCAGTGCAGGGAGAGATGGCACAATCACCTGAGGCCTAACATTAAGAAGGAT---ATATGGAGTGAAGAGGAGGACAAGATTCTTATTCAAGCCCAT---GCAGAAATAGGAAACAAATGGGCGGAAATTGCAAAG---AGGCTGCCTGGAAGAACTGAAAACTCCATAAAGAACCATTGGAATGCTACCAAA
AtMYB098	AAAGGACAATGGACTGCTGAAGAAGACAGGGTACTGATTCAACTCGTG---GAGAAG---TATGGA---TTG---------CGT---AAATGGTCGCATATCGCTCAAGTGTTA------------CCGGGAAGAATCGGGAAACAATGTAGAGAGAGGTGGCATAACCATTTGAGACCTGACATTAAGAAAGAA---ACATGGAGTGAAGAAGAGGACAGAGTGTTGATAGAATTTCAC---AAAGAGATTGGAAACAAATGGGCAGAGATTGCGAAA---AGACTCCCGGGAAGAACAGAGAACTCGATCAAGAACCATTGGAACGCAACAAAA
MD06G1172900	AAGGGTCAATGGACAACCGAGGAAGATAGGCTCTTAATTCAGCTTGTT---GAGCAA---TTTGGA---GTC---------AGG---AAATGGTCTCACATTGCTCAGATGTTG------------CCTGGGAGAATTGGGAAGCAATGTAGGGAGAGATGGCATAACCACCTAAGGCCTGACATCAAGAAGGAT---ACATGGAGTGAGGAGGAGGACAAGACACTGATACAAGCTCAT---GCAGAAATAGGAAACAAGTGGGCAGAAATTGCAAAG---AGACTGCCCGGAAGGACTGAAAACTCCATCAAAAACCACTGGAACGCAACGAAA
MD14G1179000	AAGGGTCAATGGACAATTGAGGAAGATAGGCTCTTAATTCAACTGGTT---GAGCAA---TTTGGA---GTG---------AGG---AAATGGTCTCACATTGCTCAGATGTTG------------CCTGGGAGAATTGGGAAGCAATGTAGGGAGAGATGGCATAACCACCTAAGGCCTGACATCAAGAAGGAC---ACATGGAGTGAGGGGGAGGACAAGATACTGATACAAGCTCAT---GCAGAAATAGGAAACAAGTGGGCAGAAATTGCAAAG---AGACTGCCCGGAAGGACCGAAAACTCCATCAAAAACCACTGGAACGCAACGAAA
Solyc06g071520.1.1	AAAGGACAATGGACGATTGAAGAAGACCGGCTTTTGATCCATTTGGTA---GATAAA---TTTGGA---GTG---------AGA---AAATGGTCTCAAATTGCTCAAATGCTC------------AAAGGAAGAATAGGCAAGCAATGTAGGGAGAGGTGGCACAACCATCTCAGACCTGATATAAAAAAAGAT---TTTTGGACAGAGGAGGAAGATAGGATCTTAATCCAAGCTCAT---GGTGAAGTTGGAAATAAATGGGCAGAAATTGCAAAG---AGACTTCCAGGAAGAACTGAGAATTCAATTAAAAATCATTGGAATGCAACAAAA
Acc05663_corrected	AAAGGGCAATGGACTCATGACGAAGATAAGTTATTGGTGCAATTGGTG---AAGCAA---TATGGG---GAA---------AAA---AGATGGGCTCACATTGCCCAAATACTG------------AATGGGAGAGTGGGAAAACAATGCAGGGAGAGATGGCATAACCATTTAAGGCCAGACATTAAGAAAGAT---CTATGGACTGAGGAAGAGGAGATGATACTGATTGAGGCCCAT---ACGCAAATAGGCAACAAATGGGCCACAATTGCCCGG---AAATTGCCCGGAAGGACCGAAAATACCATAAAGAACCACTGGAATGCGACCAAA
novel_Ac_LG27_1520374-1522715	AAGGGGCAATGGACTCATGACGAAGATAAGTTATTGGTGCAATTGGTG---AAGCAA---TATGGG---GAA---------AAA---AGATGGGCTCACATTGCCCAAATGCTG------------AATGGGAGAGTGGGAAAACAATGCAGGGAGAGATGGCATAACCATTTAAGGCCAGACATTAAGAAAGAT---CTATGGACTGAGGAAGAGGAGATGATACTGATTGAGGCCCAT---AAGCAAATGGGCAACAAATGGGCCACAATTGCACAT---AAATTGCCCGGAAGAACCGAAAATACCATAAAGAACCACTGGAACGCGACCAAA
AtMYB115	AAAGGGCAATGGACTCCTACTGAAGACGAGTTGTTGGTGAGAATGGTG---AAAAGT---AAAGGA---ACG---------AAA---AACTGGACATCAATCGCAAAAATGTTC------------CAAGGACGAGTAGGAAAACAATGTCGAGAGAGGTGGCATAACCATCTTCGACCAAACATCAAGAAAAAT---GATTGGAGTGAAGAAGAAGATCAAATACTTATTGAAGTCCAC---AAGATAGTTGGCAACAAATGGACCGAAATTGCTAAA---AGACTTCCTGGACGAAGTGAAAATATTGTTAAAAATCATTGGAATGCTACAAAA
Acc16851.1	AAGGGACCTTGGACAAAGGAGGAGGATGACAAAATCATTGCACTAATA---TCAAAG---TATGGG---CCT---------TCA---AAATGGTCCCAAATATCGAGGTGTTTG------------CCAGGTCGAACGGGGAAACAATGCCGCGAGAGGTGGTATAATCATCTTAATCCAGATATTAAAAAGGAT---GCTTGGACGATGGAGGAGGAACTAGCTATCATGGATGCTCAT---CATATACATGGGAACAGATGGGCTGAAATAGCTAAG---ATTCTACCTGGAAGGACCGATAATGCAATCAAGAATCATTGGCATAGTTCCTTA
Vitvi08g02196.t01	AAAGGACCATGGACTCAAGAGGAGGATGATAAAATCACAGAACTGGTA---TCAAAA---TATGGG---CCC---------ACA---AAATGGTCTGTCATAGCAAAGTCTTTG------------CCAGGTCGCATAGGGAAACAATGCCGAGAGCGGTGGCACAACCATTTAAATCCAGATATAAAAAAGGAT---GCTTGGACATTGGACGAAGAACTGGCACTCATGAATGCCCAT---AGTAAGCATGGGAATAAATGGGCTGAAATAGCAAAG---GTTTTACCTGGAAGGACTGACAACTCAATAAAGAATCATTGGAATAGTTCCTTA
Acc02186.1	AAGGGGCCTTGGACACAGGAGGAGGATGACAAAATAATTGAATTGGTA---TCAAAA---TATGGG---CCT---------GCA---AAATGGTCTCTCATAGCGAAGTCTTTG------------CCAGGTCGTATAGGGAAGCAATGCCGTGAGAGGTGGCACAATCATCTTAATCCAGATATAAAAAAGGAT---GCTTGGACGTTGGAGGAGGAATTAGCAGTCATGAATGCCCAC---CGGAGATATGGGAACAAATGGGCTGAAATCGCTAAG---GTTCTATGTGGAAGGACTGATAATGCAATCAAGAATCATTGGAATAGTTCTTTA
Acc24888.1	AAGGGGCCTTGGACACAGGAGGAGGATGACAAAATAATTGAATTGGTA---TCAAAA---TATGGG---CCT---------GCA---AAATGGTCTCTCATAGCGAAGTCTTTG------------CCAGGTCGTATAGGGAAGCAATGCCGCGAGAGGTGGCACAATCATCTTAATCCAGATATTAAAAAGGAT---GCTTGGACTTTGGAGGAGGAATTAGCAGTCATGAATGCCCAC---CATATATATGGGAACAAATGGGCTGAAATCGCTAAG---GTTCTATGCGGAAGGACTGATAATGCAATCAAGAATCATTGGAATAGTTCTTTA
MD04G1129200	AAAGGACCCTGGACTCAAGAGGAGGATGATAAAATAATTGAACTGGTA---GCAAGG---TATGGA---CCT---------ACA---AAATGGTCGTTGATAGCAAAGTCTTTG------------CCTGGTCGTATAGGGAAACAATGCCGAGAGAGGTGGCACAATCACTTGAATCCTGATATAAAGAAGGAG---GCTTGGACGTTGGAGGAGGAATTAGCTCTTATGAATGCCCAC---CAGATGCATGGGAACAAGTGGGCTGAAATAGCGAAG---GTTTTACCTGGAAGGACAGATAACGCAATAAAGAATCATTGGAATAGTTCTTTG
MD12G1141900	AAAGGACCATGGACTCAAGAGGAGGATGATAAAATAATTGAACTGGTA---GCAAAG---TATGGA---CCT---------ACT---AAATGGTCATTGATAGCAAAGTCTTTG------------CCTGGTCGGATAGGAAAACAATGCCGAGAGAGGTGGCACAATCATTTGAATCCTGATATAAAGAAGGAG---GCTTGGACGTTGGAAGAGGAATTAGCTCTTATGAAGGCCCAC---CAGATGCATGGGAACAAGTGGGCCGAAATAGCGAAG---GTTTTACCTGGAAGGACTGATAATGCAATAAAGAATCATTGGAATAGTTCCTTG
AtMYB3R5	AAAGGACCTTGGACTCAAGAGGAGGATGATAAAATCGTTGAACTTGTA---AAAAAA---TATGGA---CCT---------GCC---AAATGGTCTGTCATCGCCAAGTCCTTA------------CCAGGTCGTATTGGGAAACAATGTCGAGAAAGGTGGCACAACCATTTAAATCCTGGTATTAGAAAGGAT---GCTTGGACCGTAGAAGAAGAATCAGCTCTCATGAATTCTCAT---CGAATGTACGGAAACAAATGGGCGGAAATTGCTAAG---GTTTTACCAGGAAGGACTGATAACGCCATAAAGAACCATTGGAATAGTTCACTG
AtMYB3R3	AAGGGACCTTGGACACATGAGGAGGATGAGAAAATCGTTGAACTGGTT---GAAAAA---TACGGG---CCT---------GCG---AAATGGTCTATTATCGCACAGTCTTTA------------CCAGGTCGAATTGGGAAGCAATGCCGAGAGAGGTGGCATAACCATTTGAATCCTGATATTAACAAGGAT---GCTTGGACCACAGAGGAAGAAGTAGCTCTCATGAATGCTCAT---CGAAGCCACGGAAACAAATGGGCTGAAATTGCTAAG---GTCTTACCCGGCAGGACTGATAATGCAATAAAGAACCATTGGAATAGTTCATTG
Acc12503.1	AAAGGTCCTTGGTCAAAAGAGGAGGATGAAAAAATAATAGAGTTGGTG---AGGGAG---TATGGG---CCA---------AAA---AAGTGGTCTAGCATTTCACAACATTTA------------CCCGGACGCATTGGAAAGCAATGTCGGGAAAGGTGGCATAATCATCTTAATCCCAATATCAACAAGCAG---GCCTGGACGCAAGAAGAGGAATTGGCTTTGATTCGTGCCCAT---CAAATTTATGGGAACAAGTGGGCAGAGTTGACTAAA---CTCTTGCCAGGAAGGTCGGACAATGCCATCAAAAATCATTGGAACAGTTCTGTA
Vitvi04g01855.t01	AAAGGTCCATGGTCAAAAGAGGAGGATGAAGTAATAATTGAATTGGTT---AACAAA---TATGGG---GCA---------AAA---AAATGGTCCACCATTGCACAACATTTA------------CCTGGGCGTATTGGAAAGCAATGTCGGGAAAGGTGGCACAATCACCTTAATCCTGCCATAAACAAGGAG---GCATGGACTCAAGAAGAAGAGTTGGCATTGGTTCGTGCTCAT---CAGATATATGGAAACAAGTGGGCAGAGTTGACAAAA---TTCTTGCCGGGAAGGACAGACAATGCCATAAAGAACCACTGGAACAGTTCCGTA
Acc28592.1	AAAGGTCCTTGGTCTAAAGAGGAGGATGAAGTAATAATTGAATTGGTG---AAGACG---TATGGG---CCA---------AAA---AAATGGTCTACCATTGCACAACATTTA------------CCTGGACGTATTGGAAAGCAATGTCGAGAAAGGTGGCACAATCATCTTAATCCCAATATCAACAAGGAG---GCCTGGACGCAAGAAGAAGAATTGGCTTTGATTCAGGCCCAT---CAAATTTATGGGAACAAGTGGGCGGAGTTGACCAAA---TTCTTGCCTGGGAGGACAGACAATGCCATTAAAAATCATTGGAACAGTTCCGTA
Acc22544.1	AAAGGTCCTTGGTCTAAAGAGGAGGATGAAGTAATAATTGAATTGGTG---AAGACG---TATGGC---CCA---------AAA---AAATGGTCTACCATTGCACAACATTTA------------CCTGGACGTATTGGAAAGCAATGTCGGGAAAGGTGGCACAATCATCTTAATCCCAATATCAACAAGGAG---GCCTGGACGCAAGAGGAAGAATTGGCTTTGATTCAGGCGCAT---CAAATTTATGGAAACAAGTGGGCAGAGTTGACAAAA---TTCTTGCCTGGGAGGACAGACAATGCCATTAAAAATCATTGGAACAGTTCCGTA
MD08G1117600	AAAGGTCCGTGGTCTAAAGAGGAGGATGATGTTATTATTGAGTTGGTG---AAAAAA---TATGGT---CCA---------AAA---AAGTGGTCCACTATTGCACAGCATTTA------------CCTGGACGTATTGGTAAGCAGTGTCGGGAAAGGTGGCATAATCATCTTAATCCTGGCATAAACAAAGAG---GCATGGACACAGGAAGAGGAGTTGGCTCTGATTCGTGCTCAT---CAAATGTATGGGAACAAATGGGCAGAGCTAACGAAG---TTCTTGCCTGGAAGGACAGACAATGCTATAAAAAATCACTGGAACAGTTCTGTG
MD15G1097000	AAAGGTCCATGGTCTAAAGAGGAGGATGAAGTTATTATTGAGTTGGTG---AAAAAA---TATGGT---CCA---------AAA---AAGTGGTCCACTATTGCACAGCATTTA------------CCTGGACGTATTGGTAAGCAGTGTCGGGAAAGGTGGCATAATCATCTTAATCCTGGCATAAACAAAGAG---GCATGGACACAGGAAGAGGAGTTGGCTCTGATACGTGCTCAT---CAAATGTATGGGAACAAATGGGCAGAGCTAACGAAG---TTCTTGCCTGGAAGGACAGACAATTCTATAAAAAATCACTGGAACAGTTCTGTG
Vitvi11g00320.t01	AAAGGTCCATGGTCTAAAGAGGAGGATGAGATAATAATTGAGTTAGTG---AATAAG---TATGGG---CCA---------AAG---AAGTGGTCAACTATTGCACAAGCATTA------------CCTGGACGAATTGGAAAGCAATGTCGGGAAAGGTGGCACAATCATCTAAATCCTGCCATAAACAAGGAA---GCATGGACTCAAGAAGAGGAACTGGCTTTAATTCATGCTCAT---CAAATTTATGGGAACAAGTGGGCCGAGTTAACAAAA---TTCTTGCCTGGAAGGACAGACAATGCAATAAAAAATCACTGGAACAGCTCAGTA
AtMYB3R4	AAAGGGCCCTGGACGAAGGAGGAAGATGAAATGATCGTTCAGTTAATC---GAAAAA---TATGGG---CCG---------AAG---AAGTGGTCCACTATTGCTCGATTTTTA------------CCTGGCCGTATTGGAAAGCAATGTAGAGAGAGGTGGCACAATCATCTCAATCCTGCCATAAACAAAGAA---GCTTGGACTCAAGAAGAAGAGCTGCTTCTGATTCGTGCTCAT---CAAATATATGGTAATAGATGGGCTGAGTTAACAAAG---TTCTTGCCTGGAAGGTCGGATAATGGAATTAAAAATCACTGGCACAGTTCAGTC
AtMYB3R1	AAAGGACCGTGGTCAAAAGAGGAGGATAACACAATAATTGACCTGGTT---GAAAAA---TATGGG---CCA---------AAG---AAATGGTCTACTATATCTCAGCATTTA------------CCTGGGCGCATAGGAAAGCAATGTAGGGAAAGGTGGCATAACCATCTTAACCCTGGGATTAATAAAAAT---GCATGGACTCAGGAAGAGGAACTGACTCTTATTCGTGCGCAT---CAAATTTATGGGAATAAATGGGCAGAGCTTATGAAA---TTTTTGCCAGGAAGGTCAGATAATTCGATAAAAAATCATTGGAACAGCTCAGTT
MD08G1117700	AAAGGTCCATGGTCTAAAGAGGAGGATGATATTATTATTGAGTGGGTG---GAAAAA---TATGGC---CCA---------AAA---GATTGGTGCAGTATTGCACAGCATTTA------------CCTGGACGTATTGGTAAGCAGTGTCGGGAAAGGTGGCATAATCATCTTAATCCTGCCATAAAGAAAGAC---GCATGGACACAGGCCGAGGAGTTTGCTCTGATTCGTGCTCAT---CAAATTTACGGGAACCAATGGGCAGAGATAACGAGA---TTCTTGCCTGGAAGGACAGACAATGCCATAAAAAATCACTGGAACAATTCTCTG
Vitvi04g00331.t01	AAAGGTTCTTGGACAAAAGAGGAGGATGAAAAAATGATGAAATTGGTG---AAAATA---TATGGA---CCA---------AAG---AAATGGTCCAACATTGCCAAGCATTTA------------CCTGGACGCATTGGAAAACAATGCCGGGAAAGGTGGCATAACCATCTGAATCCGGCCATCAACAAGGAG---GCATGGACTGAGGAAGAGGACTTGGCTTTAATGCATGCTCAT---CAGATACATGGGAACAAGTGGGCAGAATTAACAAAG---TTTTTGCCTGGAAGGACAGATAATGCAATTAAAAATCATTGGAATTGCTCAGTG
Vitvi02g01400.t01	AAAGGACCTTGGACGAAGGAGGAGGATGACTGCATTGTTGAGTCAGTT---AAAAAG---TATGGT---TGT---------AAG---AGATGGTCTATGATTGCAAAGGCCTTA------------CCAGGCCGCATAGGCAAGCAATGCCGAGAAAGGTGGCACAACCATTTAGACCCAGCTATAAAGAAAGAT---GCATGGACCAAAGAAGAGGAGGCAATTCTTACGTACTATCAT---CAACTTTATGGGAACAAGTGGGCAGAAATAGCAAGG---TTCCTGCCTGGAAGGAATGACAATGCAATAAAAAATCATTGGAATTGCTCAATA
Acc19986.1	AAAGGACCTTGGACAAAGGAGGAGGATGATCGCATAATTGAATTAGTG---GAGAAG---TATGGC---TGT---------AAG---AAATGGTCTTGCATTGCAAAGTTCTTA------------CCTGGTCGAATAGGCAAGCAGTGCCGAGAAAGGTGGCACAACCATTTAGACCCAGCTATAAAGAAAGAA---GCGTGGACCAAAGAGGAGGAGTCTGTACTTACTCATTACCAC---CGAATATATGGTAACAAGTGGGCGGAAATTGCAAAG---TTTCTACCTGGAAGGACTGATAATGCTATAAAAAATCACTGGAATTGCTCCGTG
MD04G1064500	AAGGGAGCCTGGACAAAGGAGGAAGATGATTGCATTATCAAGCAAGTC---GAAAAA---CATGGT---GCC---------AAA---AGATGGTCTGTTATAGCTAAGTTCCTA------------CCAGGTCGAATAGGCAAACAATGCCGAGAAAGGTGGCACAATCACTTATGCCCGGCAATTAATAGAGAT---GCATGGACAAAAGACGAGGAGCAGATTATTGCTTACTACCAT---CAGTTGTACGGTAACAAGTGGGCAGAAATAGCAAGA---TTTCTACCCGGGAGGACCGACAATGCAATTAAAAATTTCTGGAATTGCACGTTG
AtMYB3R2	AAAGGAGCTTGGAAAAAAGAGGAAGATGAACTCTTAAGTGAGTTGGTT---AAAGAT---TATGGA---AGG---------CCT---CCATGGTCAAAAATTTCAAAGGAACTC------------CCTGGTCGCATCGGCAAGCAATGCCGCGAAAGGTGGCATAATCATTTGAATCCGACTATTATAAAATCT---CCATGGACTAGAGAAGAGGAATTAATTCTCGTTCAAGCACAA---AGAGGAAACGGCAACAAATGGGCAGAGATTGCCAAG---CTATTGCCTGGAAGGACGGAGAATAATATTAAGAACCATTGGAATTGTTCAGTT
Vitvi15g00847.t01	AAAGGGCCTTGGACAAAGGAGGAAGATGATCTTATCATTGAGCTGGTT---GGGAAA---CAAGGT---AAC---------AAG---AAGTGGGCTGAAGTAGCAAAATGCCTA------------ACAGGCCGTATAGGCAAGCAATGCCGAGAAAGGTGGCATAACCATCTAAACCCAGCTATTAACAAAGCT---CCATGGACCAAAGAAGAGGAATTGGTTCTTATACAGGCACAC---CAGAAATATGGGAATAAGTGGGCTGAAATAGCAAAG---ATTCTACCAGGAAGGACTGAAAACTCAATAAAAAATCACTGGAACTGCTCACTG
novel_Ac_ps1sf2223_435-2264	AAAGGACCTTGGACCAAGACGGAAGATGAACTTATTATTGAGCTGTTT---AGCAAA---CAAGAG---AAT---------CAT---AAGTGG---------------------------------------------------CAATACCGAGAAAGGTGGTACAATCATCTGAATCCCGAGATAAACAAAACC---CCATGGACCAAAAAGGAGGAATTGGATCTTGTTAGGGCCCAT---GAAATATATGGGAACCGGTGGGCTAAGATAACAAAG---TTTCTGCATGGAAGGACTGAAAACTCCATAAAAAAAAATGGGAACTGCTCTATG
Acc14579.1	AAAGGACCTTGGACGAAGACGGAAGATGAACTTATTATTGAGCTGTTT---AGCAAA---CATGGG---AAT---------CAT---AAGTGGTCTGAAATAGCAAAATCTCTA------------CCGGGCCGCATAGGCAAGCAATGCCGAGAAAGGTGGTACAATCATCTAAATCCTGAGATAAACAGAACC---CCGTGGACCGAAAAGGAGGAATTGGAGCTATTTAGGGCCCAT---GAAATATATGGGAACCGGTGGGCTAAAATAGCAAAG---TTTCTGCATGGAAGGACAGAGAACTCCATAAAAAATCATTGGAACTGCTCTATG
MD04G1142200	AAGGGTCCTTGGTCTCCGGAAGAAGACGCGGTGCTGAGTCGGTTGGTG---AGCAAT---TTCGGG---GCT---------AGG---AATTGGAGCTTGATCGCCCGAGGAATT------------GACGGACGATCCGGCAAGTCCTGCCGCCTGCGGTGGTGCAACCAGCTCGACCCCGCCGTCAAGCGCAAA---CCCTTTACTGATGCGGAGGATCGGATGATAGTTGCAGCCCAT---GCAGTCCACGGAAACAAATGGGCTGCAATTGCTCGG---CTTCTACCAGGGAGGACTGATAATGCCATAAAAAACCATTGGAATTCCACATTA
MD12G1156800	AAGGGTCCTTGGTCTCCGGAAGAAGACGCGGTGCTGACCCGGTTGGTG---AGTAAT---TTCGGG---GCG---------AGG---AATTGGAGCTTGATCGCCCGAGGAATC------------GACGGACGATCCGGCAAGTCTTGTCGCCTGCGGTGGTGTAATCAGCTCGACCCCGCCGTCAAGCGCAAG---CCCTTTACTCATGAGGAGGATAGGATGATAGTTGCAGCCCAT---GCAATCCATGGAAACAAATGGGCTGCAATTGCTCGG---CTTCTACCAGGGAGGACAGATAATGCCATAAAAAACCATTGGAATTCCACACTA
Solyc09g011780.3.1	AAAGGACCATGGTCACCTGAAGAAGACGCTATACTTAGTCGTTTGGTA---AGCAAT---TTTGGG---GCG---------AGG---AATTGGAGTTTGATCGCTCGTGGAATT------------CCCGGCAGATCGGGAAAATCGTGCCGGTTGCGATGGTGTAATCAGCTTGACCCTGCTGTTAAACGCAAA---CCCTTTACCGATGAAGAAGATCGGATTATCCTTCAGGCTCAT---GCCATTCATGGGAACAAATGGGCATCAATTGCAAGG---CTTTTGCCAGGTAGAACAGATAATGCCATTAAAAATCATTGGAATTCAACCTTG
Acc01713.1	AAGGGACCGTGGTCGCCGGAGGAGGACGCGATTCTGAGCCGGCTGGTG---AGCAAC---TTCGGG---GCG---------AGG---AATTGGAGCCTGATCGCCCGAGGAATC------------GCCGGCAGATCGGGAAAATCGTGCCGCCTCCGGTGGTGTAATCAGCTCGATCCCTCCGTCAAGCGCAAG---CCTTTTACTGACGAAGAGGATCGCTTAATTGTTCAGGCCCAT---ACTATTCATGGAAACAAATGGGCATCAATTGCGAGG---CTGCTGCCAGGGAGAACAGACAATGCAATCAAGAACCACTGGAATTCTACCCTG
Acc02954.1	AAGGGGCCGTGGTCGCCGGAGGAGGACGCGATTCTGAGCCGGCTTGTG---AGCAAC---TTCGGG---GCG---------AGG---AATTGGAGCCTGATCGCCCGAGGAATC------------GCCGGCAGATCGGGAAAGTCTTGCCGCCTCCGGTGGTGTAATCAGCTCGACCCCGCCGTCAAGCGCAAG---CCTTTTACGGACGAAGAGGATCGCTTAATTGTTCAGGCCCAT---ACTATTCATGGAAACAAATGGGCATCAATTGCGAGG---CTGCTGCCAGGGAGAACAGACAATGCAATCAAGAACCACTGGAATTCTACCCTG
Vitvi08g01298.t01	AAAGGGCCTTGGTCTCCTGAAGAGGACGCCATTCTGAGTCGACTGGTG---AGTAAG---TTCGGG---GCC---------AGG---AACTGGAGTCTGATCGCCCGTGGAATT------------GCTGGGAGATCCGGCAAGTCCTGCCGGCTGCGCTGGTGTAATCAGCTTGACCCCTCTGTTAAGCGCAAG---CCCTTTACTGATGAGGAGGATCGTATCATAGTTGCTGCACAT---GCAATCCATGGAAACAAATGGGCATCAATTGCAAGG---CTTCTTCAAGGGAGAACAGATAATGCAATTAAAAACCACTGGAATTCCACTCTG
Vitvi13g00494.t01	AGGGGTCCCTGGTCTCCGGAAGAAGACGCAATTCTCAGTCAACTCGTC---AGCAAG---TTCGGC---CCC---------CGG---AATTGGAGCTTGATCGCCCGTGGAATT------------TCCGGTCGTTCTGGAAAGTCTTGCCGGCTTCGCTGGTGTAACCAGCTCGACCCTTGCGTCAAGCGGAAG---CCCTTTACTGAGGAAGAGGATCGTATTATAATTGCAGCCCAT---TCACATCATGGAAATAAGTGGGCATCAATTGCAAGG---CTCCTGCCAGGCAGAACAGACAATGCAATCAAGAACCACTGGAATTCTACACTA
MD07G1211300	AGGGGACCGTGGTCGCCGGAGGAGGACGCGGTGCTGACCCGGCTCGTG---AGCAAC---TTCGGG---GCG---------AGG---AATTGGAGCCTGATAGCCCGCGGAATT------------CCCGGTCGGTCTGGAAAGTCGTGCCGGCTAAGGTGGTGTAATCAGCTCGACCCCTGCGTCAAGCGTAAA---CCCTTTTCTGAGGAAGAAGATCGTATAATAGTTTCAGCCCAT---GCTATCCATGGGAACAAATGGGCAGTAATTGCAAAG---CTTCTTCCAGGTAGAACAGATAACGCAATCAAGAATCATTGGAATTCTACACTT
MD01G1144700	AGGGGACCGTGGTCGCCCGAGGAGGACGCGGTGCTGAGCCGGCTCGTG---AGCAAC---TTCGGG---GCG---------AGG---AATTGGAGCCTGATCGCCCGAGGAATT------------CCCGGACGGTCTGGGAAGTCGTGCCGGCTGAGGTGGTGTAATCAGCTTGACCCCTGCGTCAAGCGTAAA---CCCTTTTCTGAGGAAGAAGACCGTATTATAGTTTCAGCACAT---GCTATCCATGGGAACAAATGGGCAGTAATTGCAAAG---CTTCTTCCAGGTAGAACAGATAACGGAATCAAGAACCATTGGAATTCTACACTA
Acc03734.1	ACGGGGCCATGGTCGCCGGAGGGAGACGCGGTGCTGAGTCGGCTGGTG---AGCAAG---TTCGGG---GCG---------AGG---AATTGGAGCCTGATAGCTCGGGGGATT------------CCGGGGAGGTCCGGCAAGTCATGTCGTCTCCGGTGGTGTAATCAACTCGACCCCTGCGTTATGCGCAAG---CCCTTCACTGATGAAGAGGATCACATCATTTTAGCAGCTCAT---GCAATTCATGGAAACAAATGGGCATCAATTGCGAAG---CTCCTGCCTGGTAGAACGGATAATGCGATTAAGAACCACTGGAATTCTACACTA
Acc27775.1	AAGGGGCCGTGGTCGCCGGAGGAAGACGCCGTGCTGAGTCGTCTGGTG---AGCAAG---TTCGGG---GCG---------AGG---AATTGGAGCTTGATAGCCAGGGGGATC------------CCGGGGAGGTCAGGAAAGTCGTGCCGTCTCCGGTGGTGTAATCAGCTCGACCCCTGCGTTATGCGCAAG---CCCTTCACTGATGAGGAGGATCACATCATTTTAGCAGCTCAT---GCAATTCATGGAAACAAATGGGCATCAATTGCGAAG---CTCCTGCCTGGTAGAACGGATAATGCGATTAAGAACCACTGGAATTCTACACTA
Solyc05g052850.3.1	AAAGAGCCTTGGTCGCCGGAGGAAGATGCAGTACTGACTGAACTTGTT---AATAAG---TTCGGT---GCA---------AGG---AATTGGAGTATGATAGCTCAAGGGATC------------GCAGGTCGTTCTGGGAAATCGTGCCGACTTCGGTGGTGTAATCAGCTTGATCCGGTGCTTAAACGCAAG---CCTTTTACTGATGAAGAAGACCACATTATAATTAATGCGCAT---GGCGTCCATGGAAATAAATGGGCCGCAATTGCAAAA---TTGCTCCCTGGTAGAACAGACAATGCAATTAAGAACCACTGGAACTCTACACTA
Vitvi04g01842.t01	AAAGGGCCTTGGTCTCCTGAAGAGGACGTCATTCTGAGTCGACTGGTG---AGTAAG---TTCGGG---GCC---------AGG---AACTGGAGTCTGATCGCCTGTGGAATT------------GCTGGGAGATCCGGCAAGTCCTGCCGGCTGCGCTGGTGTAATAAGCTTGACCCCTCTGTTAAGCGCAAG---CCCTTTACTGATGAGGAGGATCGTATCATAGTTGCGGTACAT---GCAATCCATGGAAACAAATGGGCATCAATTGCAAGG---CTTCTTCTAGGGAGAACGGATAATGCAATTAAAAACCACTGGAATTCCACTCTG
AtMYB109	AAAGGACCTTGGTCTACGGAGGAAGACGCGGTTCTTACGAAGCTTGTG---AGGAAA---CTAGGA---CCG---------AGG---AATTGGAGTTTGATCGCTCGTGGAATC------------CCTGGTCGTTCTGGTAAATCTTGTCGATTGCGTTGGTGTAATCAGCTTGACCCTTGTCTCAAGCGTAAA---CCTTTCTCTGATGAGGAAGATCGTATGATAATTTCTGCTCAC---GCGGTTCACGGAAACAAATGGGCAGTGATTGCGAAA---CTGTTAACTGGAAGAACAGATAACGCTATCAAGAACCATTGGAACTCAACTCTT
Acc02858.1	AGGGGACCGTGGTCGCCCGAAGAAGACGCGATATTGAGCCGATTCGTG---AGCGAG---TTCGGC---GCG---------AAG---AACTGGAACGCGATCGCCCGAGCAATC------------CCCGGGCGGTCCGGAAAATCGTGCCGCCTCCGGTGGATTAATCAGCTCGATCCTTGCGTCAAGCACAAG---CCCTTCACGGATGAAGAGGAACATATCATTTTAGCAGCCCAT---GTAAAACTTGGAAACAAATGGTCCTTAATTGCAAAG---GTCCTACCGGGTAGAACAGACAATGCAATAAAGAATCACTGGAATTCTACAATG
Acc01605_corrected	AGGGGACCGTGGTCGCCCGAAGAAGACGCGATACTGAGCCGACTCGTG---AGCGAG---TTCGGC---GCT---------AGG---AACTGGAACGCGATCGCCCGAGCAATC------------CCCGGGCGGTCCGGAAAATCGTGCCGCCTCAGGTGGATTAATCAGCTAGATCCTTGCGTCAAGCACAAG---CCCTTTACCGATGAAGAGGAACATATTATTTTAGCAGCCCAT---GCCAATCATGGAAACAAATGGTCCTTAATTGCAAAG---CTCCTACCTGGTAGAACAGACAATGCAATAAAGAACCACTGGAATTCTACAATG
AtMYB001	AAAGGGCCGTGGTCGAAGGAGGAGGATGATGTGTTGAGTGAGCTCGTT---AAGAGG---TTGGGA---GCG---------AGG---AATTGGAGTTTTATCGCTCGGAGTATT------------CCTGGTCGTTCAGGCAAGTCTTGTCGTCTTCGTTGGTGTAATCAGCTCAATCCAAATCTTATACGCAAT---TCATTTACTGAGGTAGAGGATCAGGCTATCATCGCAGCACAT---GCCATCCACGGAAACAAATGGGCTGTTATCGCGAAG---CTCCTCCCCGGAAGAACAGATAATGCTATCAAGAACCACTGGAACTCTGCTTTA
AtMYB025	AAAGGACCTTGGTTGCCGGAGCAAGATGAGGCTCTCACGAGGCTTGTG---AAAATG---TGTGGG---CCG---------AGG---AACTGGAATCTAATCTCCCGTGGAATC------------CCAGGTCGCTCTGGTAAATCTTGCCGATTACGTTGGTGTAATCAGCTCGATCCTATCCTCAAACGAAAA---CCTTTCTCTGATGAGGAGGAGCATATGATAATGTCTGCACAG---GCGGTTCTTGGGAACAAATGGTCTGTGATTGCTAAA---CTCTTACCTGGGAGAACAGATAATGCCATTAAGAATCATTGGAACTCTAATCTT
Acc04695.1	AAAGGCCCGTGGAGTGCGGAGGAGGACAAGATCCTGACCCTGCTCGTG---GACCGA---CACGGG---GCC---------CGA---AACTGGTCTCTGATTAGCAAATACATA------------AAAGGCCGGTCCGGAAAGTCGTGCCGGCTCAGGTGGTGTAACCAGCTGAGCCCAAATGTGGAGCACCGG---CCCTTTTCGCAGGCCGAGGACGAGACCATTTTGGCTGCCCAC---GCCCAGTACGGTAACCGGTGGGCCACCATAGCCCGG---TTGCTCTCGGGTCGGACCGACAATGCGGTTAAGAACCATTGGAATTCGACGCTG
Solyc04g079360.1.1	AAAGGGCCATGGAGTGCTGAAGAAGATAAGATTTTAACGAAACTTGTT---GAGCGT---TACGGA---GCT---------CGG---AATTGGTCTTTGATTAGTAAATATATA------------AAAGGTAGGTCCGGAAAATCCTGCAGGCTCCGTTGGTGTAATCAGTTAAGCCCTAATGTTGAACACCGG---CCCTTTTCTCCGGCGGAGGATGAAGCTATTTTAGCTGCTCAT---GCTAAATATGGAAACCGATGGGCCACCATTGCCCGA---TTACTTCCCGGTCGGACTGATAATGCGGTTAAAAATCACTGGAATTCGACATTA
Acc23709.1	AAAGGCCCGTGGAGCGCGGAGGAGGACAGGATCCTGACCCAGCTCGTG---GAACGA---TACGGG---GCC---------CGA---AACTGGTCTCTGATTAGCAAATACATA------------AAGGGCCGGTCCGGAAAATCGTGCCGGCTCCGGTGGTGTAACCAGCTGAGCCCAAGTGTGGAGCACCGG---CCTTTTTCGCAGGCTGAGGACGAGGCCATCTTGGCGGCCCAC---GCCCAGTATGGCAACCGGTGGGCCACCATAGCCCGG---ATGCTCCCGGGTCGGACCGACAATGCGGTTAAGAACCATTGGAATTCGACGCTA
MD08G1107400	AAGGGCCCGTGGAGCGCTGAGGAGGACCGGGTCCTGACCCAGCTCGTC---GACCGC---TACGGG---CCT---------AGA---AACTGGTCATTGATAAGCCGGTACATA------------AAAGGTCGATCTGGGAAGTCGTGCAGGCTCAGGTGGTGCAACCAGCTGAGTCCCAGCGTCCAGCATCGA---CCCTTCTCTCAGGCCGAGGACGAGACCATCTTGGCCGCACAC---GCTCGGTTCGGAAACAGGTGGGCCACCATTGCCCGC---CTGCTTCCGGGTCGAACTGACAACGCGGTGAAAAATCACTGGAACTCGACGTTG
Vitvi18g00843.t01	AAGGGTTCGTGGAGTGCGGAGGAGGACAGAGTCCTCACTCGTCTTGTT---GAGCGC---TACGGT---GCT---------CGA---AACTGGTCCTTGATAAGCCGATACATA------------AAGGGTCGGTCGGGGAAGTCCTGCCGGCTCAGGTGGTGCAACCAGCTCAGCCCCAGTGTAGAGCATCGG---CCCTTCTCTGCGGCCGAGGACGACACCATCCTCGCCGCTCAT---GCAAGGTACGGCAACAGATGGGCCACCATTGCCCGC---CTGCTTCCGGGTCGGACGGATAATGCGGTGAAGAACCATTGGAACTCCACGTTG
MD15G1088000	AAGGGCCCGTGGAGCGCTGAGGAGGACCGGGTCTTGACCCGGCTTGTC---GAGCGC---TACGGG---CCT---------AGA---AACTGGTCATTGATAAGCCGGTATATA------------AAGGGACGGTCCGGGAAGTCTTGCAGGCTAAGGTGGTGCAACCAGCTGAGCCCGAGCGTCCAGCATCGA---TCCTTTTCGCAGGCCGAGGACGAGACCATCTTGGCCGCACAG---GCCCGGTTCGGAAACAGATGGGCCACCATTGCGCGC---CTGCTTCCGGGTCGGACCGACAACGCGGTGAAAAATCACTGGAACTCGACGTTG
Acc06923.1	AAAGGTCCATGGGGTCCCGAAGAAGATGAGTTATTGGAAGAGCTCGTT---CAACGA---CACGGA---GCT---------CGA---AACTGGTCATTGATTAGCAAGTTGATC------------CCAGGGAGATCTGGGAAATCGTGTCGCCTCCGATGGTGTAATCAACTTTCCCCAAAAGTTGAGCACCGT---CCGTTCACTTTGGAAGAGGACGCATTCATCCTCCAGGCCCAT---GCAAAATATGGAAATAAGTGGGCAACCATTGCGAGG---TATCTATATGGTCGCACGGACAATGCTGTGAAGAACCACTGGCACTCGACGTTG
Acc21090.1	AAAGGTCCATGGAGTCCCGAAGAAGATATGTTATTGGAAGAGATCGTT---CAACGA---CACGGA---GCT---------CAA---AACTGGTCATTGATTAGCAAGTGGATC------------CCAGGGAGATCTGGGAAATCGTGTCGCCTCCGATGGTGTAACCAACTTTCCCCAAAAGTTGAGCACCGT---CCGTTCACTTTGGAAGAGGATGCATTCATCCTTCAGGCCCAT---GCACAATTTGGAAATAAGTGGGCAACCATTGCAAGT---TATCTTTATGGTCGCACCGACAATGCTGTGAAGAACCACTGGCACTCCACGTTG
Vitvi03g00559.t01	AAGGGTCCATGGAGTCCCCAAGAAGACCAAGCTTTGCAGTGTCTCGTG---AAGCGT---TACGGT---GCT---------AGG---AACTGGTCTCTGATAAGCCGGTCGATA------------CCGGGTAGGTCCGGCAAGTCGTGTAGGCTCCGATGGTGTAACCAGCTGTCGCCTCAGGTGGAGCACCGA---CCATTCACGCCGGAGGAGGACCGGAGAATCATTGAAGCCCAC---GCAAAGTACGGAAATAAGTGGGCGACGATCGCGAGG---ATGCTCAATGGCCGTACAGACAACGCGATCAAGAACCACTGGAACTCGACTTTG
MD08G1092000	AAGGGTCCATGGAGCCCCGAGGAGGACGAAGCGTTACAGAATCTGGTC---AAGAAC---TACGGC---CCG---------AGA---AACTGGTCGCTGATCAGCAAGTCGATT------------CCCGGTAGATCCGGCAAGTCTTGCCGTCTGCGGTGGTGCAACCAACTTTCTCCGGAGGTGGAGCACCGC---CCCTTCAGTCCTGAAGAGGACGACACCATAATCCGGGCCCAC---GCCCGGTTCGGAAACAAGTGGGCCACCATCGCCCGG---CTGCTCAACGGCCGGACCGATAACGCCATAAAGAACCACTGGAACTCCACGCTT
novel_Md_unmapped2	AAGGGTCCATGGAGCCCCGAGGAGGACGAAGCGTTACAGAATCTGGTC---AAGAAC---TACGGC---CCG---------AGA---AACTGGTCGCTGATCAGCAAGTCGATT------------CCCGGTAGATCCGGCAAGTCTTGCCGTCTGCGGTGGTGCAACCAACTTTCTCCGGAGGTGGAGCACCGC---CCCTTCAGTCCTGAAGAGGACGACACCATAATCCGGGCCCAC---GCCCGGTTCGGAAACAAGTGGGCCACCATCGCCCGG---TTGCTCAACGGCCGCACCGATAACGCCATAAAGAACCACTGGAACTCCACCCTC
novel_Ac_LG26_11477743-11480542	AAGGGACAGTGGACCATTGAAGAAGATAGATTGTTGATTCATTTGGTG---GAGAAG---TATGGA---GTG---------AGA---AAGTGGTCTCATATTGCTCAGATGCTG------------AAGGGGAGGATAGGGAAGCAGTGTAGAGAGAGATGGCACAACCATCTGAGGCCTGATATCAAGAAGGAT---ACATGGAGCGAGGAGGAAGATAGGGTGCTAATCCGGGCCCAT---CTGGAAGTAGGCAACAAATGGGCGGAGATCGCCAAG---CGCCTCCCCGGAAGGACCGAAAACTCCATCAAAAACCACTGGAACGCCACCAAG
Solyc03g112890.1.1	AAAGGTCAATGGACTATCGAAGAAGACAGGATTTTGATTAATTTGGTA---GAGAGA---TTTGGA---GAT---------AGA---AAATGGTCACAAATAGCACAAGTGTTA------------AAAGGGAGAATTGGGAAGCAATGTAGAGAAAGGTGGCACAATCATCTTAGACCTGATATCAAAAAGGAT---TTGTGGACAGAGGAGGAAGACATGATATTAATCAAAGCACAT---TCAGAAATAGGAAACAAATGGGCAGAAATAGCAAAG---AAACTTGCTGGTAGAACTGAGAATTCGATAAAAAACCATTGGAATGCTACTAAA
MD15G1076600	AAGGGTCCATGGAGCCCCGAGGAAGACGAAGCGTTACAGAATCTGGTC---AAGATC---TACGGC---CCA---------AGA---AACTGGTCGCTGATCAGCAAGTCGATT------------CCTGGTCGATCCGGCAAGTCTTGCCGTCTGCGGTGGTGCAACCAGCTCTCCCCGGAGGTGGAGCACCGC---CCCTTCAGTCCCGAAGAGGACGACACCTTAATCAGGGCCCAC---GCCCGGTTCGGAAACAAGTGGGCCACCATCGCCCGG---TTGCTCAACGGCCGCACCGATAACGCCATAAAGAACCACTGGAACTCCACCCTC
Acc07411.1	AAGGGTCCGTGGAGTCCTGAAGAGGACGAGTCGTTGCAGAGGCTCGTG---CAACGG---CACGGA---GCG---------AAG---GACTGGTCGCTGATCAGCAAGTCGATA------------CCGGGGAGATCGGGGAAATCGTGCCGCCTCCGGTGGTGCAACCAGCTATCGCCGGAGGTGGAGCACCGG---CCGTTTACGGCGGAGGAGGACGAGATGATCGTTCAGGCCCAC---GCTCGATTCGGGAACAAGTGGGCGACGATCGCGAAA---CTCCTCAACGGCAGAACGGACAACGCCATCAAGAACCACTGGAACTCCACGCTG
Acc11236.1	AAGGGTCCATGGAGTCCTGAAGAGGACAAGTCATTGCAGAGGCTCGTG---CAACGG---CACGGA---GCG---------AGG---AACTGGTCACTGATCAGAATGTCGATC------------CCGGGAAGATCGGGGAAATCGTGCCGTCTCCGGTGGTGCAACCAGCTCTCGCCGGAGGTGGAGCATCGG---CCGTTTACGGCGGAGGAGGACGAGATGATCGTTCAGGCCCAC---TCTCGGTTCGGGAACAAGTGGGCGACGATCGCGAAG---CTTCTCAACGGGAGAACAGACAACGCCATCAAGAACCACTGGAACTCCACGCTG
AtMYB044	AAAGGTCCATGGAGTCCTGAAGAAGACGAGCAGCTTCGTAGGCTTGTT---GTTAAA---TACGGT---CCA---------AGA---AACTGGACAGTGATTAGCAAATCTATT------------CCCGGTAGATCGGGGAAATCGTGTCGTTTACGGTGGTGCAACCAGCTTTCGCCGCAAGTTGAGCATCGG---CCGTTTTCGGCTGAGGAAGACGAGACGATCGCACGTGCTCAC---GCTCAGTTCGGTAATAAATGGGCGACGATTGCTCGT---CTTCTCAACGGTCGTACGGACAACGCCGTGAAGAATCACTGGAACTCGACGCTC
Solyc04g078420.1.1	AAAGGTCCATGGAGTCCTGAAGAGGACGAGTTGTTGCAGACGCTTGTT---GAGAAA---CATGGA---CCT---------AGA---AACTGGACTTTGATAAGCAAATCGGTG------------CCGGGTCGATCTGGTAAATCCTGTCGTCTCCGGTGGTGTAATCAGCTTTCACCTCAAGTGGAACATCGT---GCTTTTACTCCTGAAGAAGATGATACGATCATCAGGGCTCAT---GCCAAGTTTGGTAATAAATGGGCGACTATTGCCCGT---TTGTTATCGGGTCGGACTGATAACGCTATAAAGAACCATTGGAACTCTACTCTT
Vitvi07g01676.t01	AAGGGTCCGTGGAGCCCTGAGGAGGATGATGCTTTGCAGAAGCTTGTA---CAGAAG---CATGGT---CCC---------CGC---AACTGGTCTTTGATTAGTAAATCCATT------------CCTGGGAGATCCGGGAAGTCGTGTCGGTTGAGGTGGTGCAACCAACTCTCCCCTCAGGTGGAGCACAGG---GCGTTTACGTCGGAAGAGGATGACACTATTATGCGAGCCCAT---GCTCGGTTCGGCAACAAATGGGCCACCATCGCTCGT---CTCCTATCGGGCCGCACCGATAACGCGATAAAGAACCATTGGAACTCCACTTTG
MD02G1179000	AAGGGTCCATGGAGCCCCGAGGAGGACGACTCGCTCCAGAAGCTGGTG---CAGAAG---CACGGC---CCC---------AGG---AACTGGTCGCTGATCAGCAAGTCGATT------------CCTGGTCGGTCCGGGAAGTCGTGCCGGCTGCGGTGGTGCAACCAGCTGTCGCCGCAGGTGGAGCACCGC---GCTTTCACTCCCGAGGAGGACGACACGATTATCCGGGCCCAT---GCCCGGTTCGGGAACAAGTGGGCCACCATCGCCCGC---CTCCTCAACGGCCGGACCGACAACGCCATCAAGAACCACTGGAACTCCACCCTC
MD15G1288600	AAGGGTCCATGGAGCCCCGAGGAGGACGACTCCCTGCAGAAGCTGGTG---CAGAAG---CACGGC---CCC---------AGG---AACTGGTCGCTGATCAGCAAGTCCATT------------CCCGGTCGGTCAGGGAAATCGTGCCGGCTGCGGTGGTGTAACCAGCTGTCGCCGCAGGTGGAGCACCGG---GCTTTCACGCCTGAGGAGGACGACATGATCATCCGGGCCCAC---GCTCGGTTTGGGAACAAGTGGGCCACCATCGCCCGC---CTCCTCAACGGCCGGACCGACAACGCTATCAAGAACCACTGGAACTCCACCCTC
Vitvi18g00725.t01	AAGGGTCCTTGGAGCCCCGAGGAAGACGAAGCGTTGCAGAGACTGGTG---CAGAAG---CACGGC---CCT---------AGG---AACTGGTCTTTGATCAGCAAATCCATC------------CCTGGGCGGTCCGGCAAGTCTTGCCGGCTGCGTTGGTGTAACCAGCTCTCTCCGCAGGTGGAGCACCGC---GCCTTTACGCCGGAGGAGGACGCGACCATCATTAGAGCCCAT---GCGAGGTTCGGGAACAAATGGGCGACGATTGCTCGT---CTCCTCGTTGGTCGCACGGATAACGCCATAAAGAACCACTGGAATTCAACTTTG
AtMYB073	AAAGGTCCATGGAGTCCAGAAGAAGATGATCTGTTGCAGAGGCTTGTT---CAGAAA---CATGGT---CCG---------AGG---AACTGGTCTTTGATTAGCAAATCAATC------------CCTGGACGTTCCGGCAAATCTTGTCGTCTCCGGTGGTGTAACCAGCTATCTCCGGAGGTAGAGCACCGT---GCTTTTTCGCAGGAAGAAGACGAGACGATTATTCGAGCTCAC---GCTCGGTTTGGTAACAAGTGGGCTACGATCTCTCGT---CTTCTCAATGGACGAACCGATAACGCTATCAAGAATCATTGGAACTCGACGCTG
Solyc02g092930.1.1	AAAGGTCCATGGAGCCCTGAAGAAGATGAGCTTTTACAGCAACTTGTT---CAGAAA---CATGGC---CCG---------AGA---AATTGGTCTCTAATAAGCAAATCGATT------------CCGGGGAGATCCGGAAAATCTTGCCGCTTGCGGTGGTGTAATCAGTTATCTCCACAGGTGGAGCATCGG---GCTTTTACGCCTGAAGAAGATGAGACTATTATTCGGGCTCAT---GCCCGATTCGGTAACAAATGGGCTACTATAGCCCGA---CTTCTTAATGGGCGGACTGATAACGCTATTAAGAATCACTGGAACTCTACCTTG
Acc06007.1	AAAGGGCCATGGAGCCCGGAAGAGGATGACATGTTACAGAAGCTGGTC---CAGAAA---CACGGC---CCG---------CGG---AACTGGTCCGTGATAAGCAAGTCGATA------------CCGGGTAGATCCGGAAAATCGTGCCGGTTACGATGGTGTAACCAGCTCTGTCCACAGGTGAAGCATCGG---GCCTTCACTCCTGAAGAAGACGAGACCATAATCCGGGCACAC---GCCCGATTCGGCAACAAGTGGGCCACGATAGCCCGG---CTCCTGTCGGGCCGGACCGATAACGCCATTAAGAACCACTGGAACTCCACGCTC
Acc30983.1	AAAGGGCCATGGAGCCCGGAAGAGGATGATATGTTACAGAAGCTGGTC---CAGAAA---CACGGC---CCG---------AGG---AACTGGTCCTTGATAAGCAAGTCAATA------------CCGGGTAGATCCGGGAAATCGTGCCGGTTACGATGGTGTAACCAGCTCTCTCCACAGGTGGAGCATCGG---GCCTTCACTCCCGAAGAAGACGAGACCATAATCCTTGCTCAC---GCCCGGTTCGGCAACAAGTGGGCCACGATAGCCCGG---CTCCTGTCGGGCCGAACCGATAACGCCATTAAGAACCATTGGAACTCCACGCTC
AtMYB070	AAAGGACCATGGAGTCCTGAAGAAGACGATCTGTTACAATCGTTGGTT---CAGAAG---CACGGA---CCA---------AGG---AACTGGTCTCTGATAAGCAAATCAATC------------CCTGGACGTTCCGGTAAATCTTGCCGTCTCCGTTGGTGTAATCAGCTTTCTCCGGAGGTAGAGCACCGT---GGATTCACGGCGGAGGAAGATGATACGATTATACTAGCGCAC---GCTCGGTTTGGTAACAAGTGGGCGACGATTGCACGG---CTTCTCAATGGTCGCACTGATAACGCGATTAAGAATCACTGGAACTCAACGCTG
Acc23779.1	AAGGGGCCGTGGAGCCCCGAAGAGGACGAGCTGTTGCAGAGGCTTGTG---GGGCGG---CACGGG---GCG---------AGG---AACTGGTCGCTGATAAGCAAATCGATA------------CCGGGGCGGTCGGGGAAGTCGTGCCGGCTGCGGTGGTGCAACCAGCTGTCTCCGCAGGTGGAGCACCGG---CCGTTCACGGCGGAGGAGGACGAGACCATCGTCCGTGCCCAC---GCCAAGTTCGGCAATAAGTGGGCCACCATCGCCCGC---CTCCTGTCCGGGCGCACCGACAACGCCATCAAGAACCACTGGAACTCCACCCTC
Acc04756.1	AAGGGGCCGTGGAGCCCCGAAGAGGACGAGCTGTTGCAGAGGCTTGTG---GGGCGG---CACGGG---GCG---------AGG---AACTGGTCGCTGATAAGCAAATCGATA------------CAGGGGCGGTCGGGAAAGTCGTGCCGGCTGCGATGGTGCAACCAGCTGTCGCCGCAGGTTGAGCACCGG---CCGTTCACGGCGGAGGAGGACGACACCATCGTCCGCGCTCAC---GCCAAGTTCGGCAACAAGTGGGCCACCATAGCCCGC---CTCCTCTCTGGCCGCACCGACAACGCCATCAAGAACCACTGGAACTCCACTCTC
MD05G1089600	AAAGGTCCCTGGAGCCCCGACGAGGATGAGAAGCTACGGCAAATCGTT---CAGCGT---TACGGC---GCT---------CGC---AACTGGTCAGTGATAAGCAAGTCGGTG------------CCGGGGCGATCGGGCAAGTCCTGCCGGCTGCGGTGGTGCAATCAGCTATCGCCGGAGGTGGAGCACCGG---GCGTTCACTCCCGAGGAGGATGAGATCATCGCCGGGGCCCAC---GCCAAGTACGGAAATAAGTGGGCCACCATCGCCAGA---CTCCTGAACGGCCGTACGGACAATGCGATCAAGAACCACTGGAACTCGACGTTG
Acc12064	AAGGGCCCGTGGAGCTCAGAAGAGGACGAGCTGTTGCAGAGCCTGGTG---GAGCAG---TACGGG---CCG---------AGG---AACTGGTCACTGTTCGGGAAATCGGTG------------CCGGGTCGGTCGGGGAAGTCGTGCCGGTTGCGGTGGTGCAACCAGCTGTCGCCGGAGGTGGAGCACCGC---CCCTTTACGGCGGAGGAGGACGAGATGATCCTCCGGGCCCAC---GCCAAATTTGGCAACAAGTGGGCCACCATCTCCCGC---CTCCTCGCCGGCCGCACCGACAACGCCGTCAAGAACCACTGGAATTCGACCCTC
Acc12065	------------------GAAGAGGACGAGCTGTTGCAGAGCCTGGTG---GAGCAG---TACGGG---CCG---------AGG---AACTGGTCACTGTTCGGGAAATCGGTG------------CCGGGTCGGTCGGGGAAGTCGTGCCGGTTGCGGTGGTGCAACCAGCTGTCGCCGGAGGTGGAGCACCGC---CCCTTTACGGCGGAGGAGGACGAGATGATCCTCCGGGCCCAC---GCCAAATTTGGCAACAAGTGGGCCACCATCTCCCGC---CTCCTCGCCGGCCGCACCGACAACGCCGTCAAGAACCACTGGAACTCGACCCTC
Acc11763.1	AAGGGCCCGTGGAGACCGGAAGAGGACGAGCTGTTGCAGAGCCTGGTG---GAGCAG---CACGGG---CCG---------AGG---AACTGGGCGCTGATCGGTAAATCGGTG------------CCGGGTCGGTCGGGGAAGTCGTGCCGATTGCGGTGGTGTAACCAGCTTTCGCCGTCGGTGGAGCACCGC---CCCTTCACGGCGGAGGAGGACGAGAAGATCATCCGGGCCCAC---GCCAAGTTTGGCAACAAATGGGCCACCATCTCCCGC---CTCCTCGCCGGCCGCACCGATAACGCCGTCAAGAACCACTGGAACTCCACCCTC
AtMYB077	AAAGGTCCATGGAGTCAAGAAGAAGATGAGCAGCTACGAAGGATGGTT---GAGAAA---TACGGA---CCG---------AGG---AATTGGTCTGCGATTAGCAAATCGATT------------CCAGGTCGATCTGGTAAATCGTGTAGATTACGTTGGTGTAATCAGTTATCTCCGGAGGTTGAGCATCGT---CCTTTCTCGCCGGAGGAAGATGAGACTATTGTAACCGCCCGT---GCTCAGTTTGGTAACAAGTGGGCGACGATTGCTCGT---CTTCTTAACGGTCGTACGGATAACGCCGTTAAAAATCACTGGAACTCTACGCTT
MD07G1224200	ACGGGGTCGTGGAACCCGCAGGAGGACGCCACCCTGATCAAATTGGTG---GCTCAG---CACGGC---CCC---------AGC---AACTGGTCCCTCATCAGCACCGGCATT------------CCCGGCCGCTCCGGCAAGTCCTGCCGCCTCCGCTGGTGCAACCAGCTCTGCCCCACCGTCCAGCACAAG---CCCTTTTCGCCTCAGGAGGACTCCATTATAATCCAGGCCCAC---GCCCTCCACGGAAACAAGTGGGCCACCATCGCCCGC---CTCCTTCCCGGCCGCACCGACAACGCCATCAAGAACCACTGGAACTCCACTCTG
AT1G18960.1	AAGAATCCTTGGACAAACGAAGAAGACACAACC---CAAAAGTTTGTG---TTTGCG---TCTGCG---TCC---------AAA---AACGGATGTGCAGCTCCTAAGAAAATAGGA---------CTTAGGAGATGTGGAAAGAGTTGCAGAGTGAGAAAGACTGATCAT------TCAGGAACCAAACATGAG---AGCTTCACTTCTGAAGACGAAGATCTGATCATCAAGATGCAC---GCAGCAATGGGAAGCAGATGGCAACTTATTGCACAA---CATTTACCAGGAAAGACAGAAGAAGAAGTGAAGATGTTTTGGAACACAAAACTG
Solyc03g113530.3.1	AAATGTAATTGGATA---GAAGAGGATGCTAACACATCTACATTTGTC---AACAAA---CATGGA---ATT---------GGT---AATTGGGCAACCATGTCTAAGAAATCAGGA---------CACGGGAGATGTGGTAGGAATCAGAAGCAGAGATGGAACAATCGTCTAAAGCCTGATCTTAAACAGGAC---AGCTTTACGCCTCAAGAAGAGGAACTGATCATTAAGCTTCAT---GCCACTATAGGAAGCAGGTGGTCTATAATAGCACAA---CAACTAGCTGGGAGAACGGATAATGATGTGAAGAACCTGTGGAACACTAAGCTG
Vitvi16g01520.t01	AGACGGCCATGGACCCTAGAAGAAGACAATAAGCTCAAAGAATTTAAG---CTCAAA---TTCCCT---AAT---------GAA---TCTTGGGGAAAGATCGCAGAGCTGGCGGAG---------CTGGACAGGACTGATAAGAGGTGTTGGGAGAGGTGGAATAACTATCTGAAGCCTGGTATCAACAAAGCG---GACTTCTCTAAAGAGGATGATAACATCATCATCCACCAAATG---TCGCTTCCTCAGAATAGCTGGGCATCTATGGCAAAATATCATCTTCTTGGGCGATCTCATAATGATATCAAGAATCGCTGGAACAACCACTTG
Vitvi16g00106.t01	AGGCGGCCATGGACTAAAGAAGAAGACCAGAAGCTCATTGACTGTATA---ACTAGT---AATGAC---CAT---------CTA---AGTTGGCCAGATATCGCAATGCAGGCAGGG---------CTGGAGAGGAGTGGTAAGAGTTGTAGGGAGAGGTGGAATAACTGTGTGAGTCCTCGTGTCAAGAGAGGG---AACTTCTCCCAAGAGGAAGACGACACCATTATCCGCCTCCAG---TGTGTTCATGGGAATAGGTGGGCATATATAGCTACT---CAGCTTCCAGGGCGAAGCGATAATGCTATTAAGAACCGCTGGAACAACTACTTG
Vitvi16g00103_corrected2	AGACCGCGATGGACCGAAGAAGAAGACCGGATGCTCTTTGAATGTAAA---GGCAGA---AATTTG---GAT---------CTA---CCTTGGCCAGATATCGCAGAGCTGGCAGGG---------CTGAGCAGGAGTGGTAAGAGTTGTAGGGATAGGTGGAAAAACCATCTGGATCCTAATGTCAAGAGAGGG---AACTTCTCCCAAGAGGAAGACGAAACCATCATCCGCCTCCAT---TCAAGTCATGAGAATAGCTGGGCATTCATAGCAACT---CATCTTCCAGGGCGAACCGATAATGCTGTCAAGAACCGCTGGAATAACCATTTG
Vitvi16g01515.t01	ACACCGCGATGGACCAAAGAAGAAGACCAGAGGGTTTTTGAATGTCAA---TGCAGA---AATCCC---GAT---------------------CCAGATATCGCAACGCTGACAGGG---------CTGAGCGGGAGTGGCAAGAGTTGTAGGGAGAGGTGGAATAACGATCTGGATTCTAATGTCCAGAGAGGG---AACTTCTCCCAAGAGGAAGACGACGCCATCATCTGCTTCCAG---TCGCTCTATGGGAATTGCTGGGAAAGTATAGCAGCT---CATCTTCCAGGGCGAACCGATAATGATGTCAAGAACCGCTGGTACAGCCATTTG
Vitvi16g01513.t01	AGGCCGCGATGGACAGAAGTAGAAGATTGGGTGCTCTTTGAATGTAAA---ACAAAA---AATATG---GAT---------CTA---CCTTGGCCAGATATCGCAAAGCTGACAGAA---------CTGGACAGAAGTGGCAAAAATTGCAGAGAGAGGTGGAAGTACCACCTGGATCCTGATGTCAAGATGGAG---AATTTCTCCCAAGAGGAAGACGATTCCATCGTCTGCTTCCAG---TCGCTCTATGGGAATAGCTGGTCTAGTATTGCGGCT---CATCTTCCTGGGCGAACCGATAATGATGTCAAGAATCGCTGGTACAACCATTTG
AtMYB091	AGACAACGTTGGAGTGGTGAAGAAGATGCATTGTTACGTGCTTACGTT---AGACAG---TTCGGT---CCG---------AGA---GAATGGCATCTTGTGTCTGAGCGTATG---AACAAACCTTTGAACCGTGACGCCAAGTCTTGTTTAGAGAGATGGAAGAATTATCTTAAGCCAGGGATCAAGAAAGGG---TCTTTGACAGAGGAAGAGCAGAGGCTTGTGATCCGTCTTCAG---GAGAAACACGGCAACAAGTGGAAGAAGATTGCTGCT---GAGGTTCCCGGGAGGACGGCAAAGCGGTTAGGGAAGTGGTGGGAAGTGTTTAAG
Solyc09g010840.1.1	AGGCAACGGTGGCGAGCTGAAGAGGATGCTTTGTTGCGAGCATACGTG---AGACAG---TATGGA---CCA---------AAA---GAATGGCACCTTGTATCACAGCGTATG---AACACGCCCCTTAACAGGGACGCGAAGTCTTGTTTAGAAAGGTGGAAAAACTACCTCAAACCAGGGATTAAAAAAGGA---TCACTCACTGAAGACGAGCAGCGTCTTGTTATACAACTACAA---GCCAAACACGGTAACAAATGGAAGAAAATAGCAGCT---GAAGTACCAGGTCGAACTGCTAAAAGATTAGGAAAGTGGTGGGAAGTTTTCAAA
Vitvi08g01203.t01	AGGCAGCGTTGGAGGGCTGAAGAGGACGCTCTATTACGTGCTTATGTG---AGACAA---TATGGC---CCG---------AGG---GAATGGAACCTTGTGTCACAGCGTATG---AACACGCCCCTTGGTAGGGATGCCAAATCTTGCCTAGAAAGGTGGAAGAATTACCTCAGACCTGGAATTAAGAAAGGA---TCCCTCACTGAAGAGGAGCAACGTCTTGTAATTCGTCTTCAG---GCCAAACACGGCAACAAATGGAAGAAAATTGCAGCT---GAAGTCCCTGGACGTACTGCTAAGAGATTGGGGAAGTGGTGGGAAGTGTTCAAA
Acc08585.1	AGGCAGCGGTGGCGACCTGAAGAGGACGCTTTGCTTCGCACTTACGTA---AAACAA---TATGGA---CCG---------AGG---GAGTGGAACCTCTTGTCACAGCGCATG---AACACACCACTCAACCGGGACGCCAAATCTTGTTTGGAGAGGTGGAAAAACTATCTCAAGCCCGGAATAAAAAAGGGA---TCCCTGACTGAAGAAGAGCAGCGTCTTGTCATCCGTCTTCAA---GCCAAACACGGCAACAAATGGAAAAAAATCGCGGCT---GAAGTCCCTGGGCGAACTGCAAAGAGACTCGGAAAGTGGTGGGAAGTTTTCAAA
Acc16850.1	AGGCAGCGGTGGCGACCTGAAGAGGACGCATTGCTTCGCGCTTACGTA---AAGCAA---TATGGG---CCG---------AGG---GAGTGGAACCTCTTGTCGCAGCGCATG---AACACACCCCTCGACCGGGACGCAAAATCCTGTTTGGAGAGGTGGAAAAACTATCTCAAACCCGGAATAAAAAAGGGA---TCCCTGACTGAAGAAGAGCAGAGTCTTGTAATCCGTCTTCAA---GGCAAACACGGCAACAAATGGAAAAAAATAGCGGCT---GAAGTCCCCGGGCGAACCGCAAAGAGACTCGGAAAGTGGTGGGAAGTTTTCAAG
MD04G1129500	AGACAGCGTTGGAGTGCTGAAGAGGACGCTTTGTTACGTGCATATGTG---AAGCAA---TATGGA---CCA---------AGG---GAGTGGAACCTTGTATCGCAGCGCATG---AACACACCCCTAGACAGGGATGCTAAATCTTGCTTAGAAAGGTGGAAGAATTATCTCAAACCCGGCATTAAGAAAGGA---TCCCTAACTGAAGAGGAGCAGCGCCTTGTCATTTGTCTTCAA---GCCAAACACGGTAATAAGTGGAAGAAAATTGCTGCT---GAAGTCCCTGGTCGTACGGCTAAGAGATTGGGAAAGTGGTGGGAAGTGTTCAAA
MD12G1142500	AGACAACGTTGGAGTGCTGAAGAGGACGCTTTATTAAGTGCATATGTG---AAGCAA---TATGGA---CCA---------AGG---GAGTGGAACCTTGTATCACAGCGCATG---AACACACCCCTAGACAGGGATGCCAAATCTTGCTTAGAAAGGTGGAAGAATTATCTCAAACCTGGCATTAAGAAAGGA---TCCCTAACGGAAGAGGAGCAACGCCTTGTCATTTGTCTTCAA---GCCAAACACGGAAATAAGTGGAAGAAAATTGCTGCT---GAAGTCCCTGGTCGTACGGCTAAGAGATTGGGCAAGTGGTGGGAAGTGTTCAAA
Vitvi14g01247.t01	CGTCAGCGTTGGCAACCAGAAGAAGACGCACTACTGAGAGCCTACGTG---AAGCAG---TATGGA---GCC---------AAG---GAATGGAACCTCATCTCCCACCGCATG---GGCAAGTCCCTTGACCGCGACCCCAAGTCCTGCCTCGAGCGCTGGAAGAACTACCTCAAGCCCGGCATCAAGAAGGGT---TCTCTCACCCTAGAGGAGCAGAACTTGGTCATTTCTCTTCAG---GCCAAGTACGGCAACAAGTGGAAGAAGATCGCCTCT---GAAGTCCCCGGCCGTACTGCCAAGCGTCTCGGCAAGTGGTGGGAAGTTTTCAAG
MD17G1073900	CGGCAGCGCTGGCAACCGGAAGAAGACGCCTTGCTGCGAGCCTACGTG---AAGCAA---TATGGG---CCG---------AAA---GAGTGGAGCCTGGTCTCCCAGCGGATG---GGGAAGCCCCTCCTCCGTGACCCCAAGTCCTGCCTGGAGCGGTGGAAGAACTACCTGAAGCCCGGCCTGAAGAAGGGC---TCGCTCACCCCGGAGGAGCAGGCCCTCGTCGTCTCCCTCCAG---GCAAAGCACGGCAACAAGTGGAAGAAGATCGCCGCC---GAGCTCCCCGGCCGCACCCCCAAGCGCCTCGGCAAGTGGTGGGAGGTCTTTAAG
AtMYBCDC5	GGAGGTGTTTGGAAGAACACCGAAGATGAGATTCTCAAAGCCGCCGTG---ATGAAG---TATGGT---AAG---------AAC---CAATGGGCTCGGATCTCGTCTCTTCTC------------GTTCGTAAGTCTGCTAAACAGTGTAAAGCTCGCTGGTACGAGTGGCTCGATCCATCTATCAAAAAGACT---GAATGGACCAGAGAAGAAGATGAGAAGCTTCTACATCTTGCT---AAACTTCTGCCTACTCAATGGAGAACTATTGCTCCT------ATTGTGGGTCGTACACCATCTCAATGTCTTGAGAGGTATGAGAAGCTCCTT
Vitvi14g00618.t01	GGAGGCGTGTGGAAGAACACAGAGGATGAAATTCTGAAAGCGGCGGTG---ATGAAG---TATGGG---AAG---------AAC---CAGTGGGCCAGGATCTCTTCTCTTCTC------------GTTCGCAAATCGGCCAAGCAGTGCAAGGCTCGCTGGTACGAGTGGCTTGACCCTTCTATCAAGAAGACT---GAATGGACCAGAGAAGAAGATGAGAAACTACTTCATCTTGCC---AAGCTCATGCCAACACAATGGAGAACAATTGCTCCC------ATTGTTGGACGTACTCCTTCTCAGTGCCTTGAGCGTTATGAAAAGCTCCTT
MD04G1229500	GGAGGTGTGTGGAAGAACACGGAGGATGAGATCCTCAAGGCGGCGGTC---ATGAAG---TATGGG---AAG---------AAC---CAGTGGGCTCGAATCTCGTCGCTCTTG------------GTTCGCAAATCGGCTAAACAGTGTAAGGCGAGATGGTACGAGTGGCTCGACCCCTCCATCAAAAAGACT---GAGTGGACTAGAGAAGAGGATGAGAAGCTTCTACATCTTGCT---AAGCTCATGCCTACACAATGGAGAACCATTGCCCCG------ATTGTTGGTCGTACTCCGTCGCAGTGCCTCGAGCGGTATGAGAAACTGCTT
MD12G1246400	GGAGGCGTGTGGAAGAACACGGAGGATGAGATCCTCAAGGCGGCGGTC---ATGAAG---TATGGG---AAG---------AAC---CAGTGGGCTCGAATCTCGTCGCTCTTG------------GTTCGCAAATCCGCTAAGCAGTGTAAGGCGAGATGGTACGAGTGGCTCGACCCCTCCATCAAAAAGACT---GAGTGGACTAGAGAAGAGGATGAGAAGCTTCTGCATCTTGCT---AAGCTCATGCCTACACAATGGAGGACCATTGCCCCG------ATTGTTGGTCGTACACCGTCACAGTGCCTAGAGCGGTATGAGAAGTTGCTT
Solyc04g009950.3.1	GGAGGAGTATGGAAGAACACGGAGGATGAGATTCTAAAGGCGGCGGTG---ATGAAG---TATGGG---AAG---------AAT---CAGTGGGCTCGTATTTCTTCTTTACTT------------GTTCGTAAATCTGCTAAGCAGTGTAAAGCTCGCTGGTATGAATGGCTCGATCCTTCAATTAAGAAGACT---GAATGGACTAGAGAGGAGGATGAAAAACTACTTCACCTTGCA---AAACTCATGCCTACCCAATGGAGGACAATTGCGCCA------ATCGTTGGCCGTACACCATCACAATGCCTTGAACGTTATGAGAAGCTTCTC
Solyc09g010820.3.1	AAAGGACCCTGGACTCGGGAGGAGGATGATAAGATCATTGAACTGGTT---GCTAAG---TATGGG---CCT---------ATA---AAATGGTCTGTCATAGCTAAATCATTG------------ACTGGTCGAATAGGGAAGCAGTGTCGTGAGAGATGGCACAATCATTTGAATCCCAATATCAAAAAAGAT---GCTTGGACTCTGGAGGAGGAACGGGCGCTTATAGATGCTCAT---CGGATCCATGGTAACAAGTGGGCTGAAATTGCTAAA---GTGCTGCCAGGAAGGACTGATAATGGTATCAAGAATCATTGGAACAGCTCCTTG
Solyc08g068320.3.1	AAAGGTCCATGGTCTAAAGAGGAGGATGAAGTCATAGGTGAATTAGTT---AAGAAA---TATGGC---CCC---------AAA---AAGTGGTCCACCATTGCTCAACATTTG------------CCAGGACGTATTGGAAAACAATGTAGGGAAAGGTGGCACAATCATCTAAATCCTGGAATAAACAAGGAA---GCTTGGACTCAAGAGGAGGAGATGACTCTCGTTCATGCCCAT---CAAATTTATGGGAACAAGTGGGCGGAGTTGACGAAA---TTTTTACCCGGAAGGACAGATAATGCCATTAAAAATCACTGGAATAGTTCTGTC
Solyc08g080580.4.1	AAGGGTCCTTGGACAAAGGAGGAGGATGACCTGATTATTGAGTTAGTT---GAGAAA---CATGGC---TGT---------AAG---AAGTGGTCCTCTATTGCAAATTCTTTG------------CCTGGTCGCATTGGCAAGCAGTGTCGGGAAAGGTGGCATAATCATCTTGACCCAACAATAACAAAAGAT---GCCTGGACTGAACAGGAAGAAATGGTCCTATGCCACTATCAC---CAATTATACGGAAATAAGTGGGCTAAAATTGCGAAG---TTTCTTCCTGGAAGGACTGATAATGCAATTAAAAATCATTGGAATTCCACTCTG
Solyc11g071300.2.1	AAAGGTTCATGGTCTAAGGAGGAAGATGATAAGCTAATCGGATTAGTT---AACATA---CATGGC---CCC---------AAA---AAATGGTCCACCATTGCACAAGAGTTA------------GCAGGACGTATAGGAAAACAATGTCGGGAAAGATGGCACAATCATCTGAATCCTGCTATTAAAAAAGAA---GCTTGGACGCAAGAGGAGGAATTGACTCTAATTCGTGCCCAC---GAAGCTCATGGAAACAAGTGGGCAGAGTTATCAAAA---TATTTGCCTGGAAGGACAGACAATGCAATTAAAAATCACTGGCATAGTTCTGTC

## Sheet: Dataset S2
	791	221
novel_Ac_LG26_11477743-11480542	----------------------------------------------------------KG-QW-TIEEDRLLIHL-V-E-K-YG--VR-------KWSHIAQ------------MLK-----------GRIGKQCRERWHNHLRPDIK----TWSEEEDRVL-------IRAHLE-VGN--------------KWAEI-AKR--LPGRTENSIKNHWNATK
MD06G1172900	----------------------------------------------------------KG-QW-TTEEDRLLIQL-V-E-Q-FG--VR-------KWSHIAQ------------MLP-----------GRIGKQCRERWHNHLRPDIKK-D-TWSEEEDKTL-------IQAHAE-IGN--------------KWAEI-AKR--LPGRTENSIKNHWNATK
MD14G1179000	----------------------------------------------------------KG-QW-TIEEDRLLIQL-V-E-Q-FG--VR-------KWSHIAQ------------MLP-----------GRIGKQCRERWHNHLRPDIKK-D-TWSEGEDKIL-------IQAHAE-IGN--------------KWAEI-AKR--LPGRTENSIKNHWNATK
Vitvi17g00832.t01	----------------------------------------------------------KG-QW-TIEEDRLLIQL-V-E-Q-YG--VR-------KWSLIAQ------------MLN-----------GRIGKQCRERWHNHLRPNIKK-D-IWSEEEDKIL-------IQAHAE-IGN--------------KWAEI-AKR--LPGRTENSIKNHWNATK
AtMYB098	----------------------------------------------------------KG-QW-TAEEDRVLIQL-V-E-K-YG--LR-------KWSHIAQ------------VLP-----------GRIGKQCRERWHNHLRPDIKK-E-TWSEEEDRVL-------IEFHKE-IGN--------------KWAEI-AKR--LPGRTENSIKNHWNATK
novel_Ac_LG15_2310618-2313208	----------------------------------------------------------KG-QW-TDEEDRKLLKL-V-K-Q-YG--VR-------KWAQIAD------------KMV-----------GRAGKQCRERWHNHLRPDIKK-D-TWSEEEEKML-------VEAHEK-VGN--------------KWAEI-AKQ--IPGRTENSIKNHWNATK
Acc25818.1	----------------------------------------------------------KG-QW-TDEEDRKLLKL-V-K-Q-YG--VR-------KWAQIAE------------KMT-----------GRAGKQCRERWHNHLRPDIKK-D-TWNEEEEKML-------IEAHKE-VGN--------------KWAEI-AKR--IPGRTENSIKNHWNATK
MD03G1073100	----------------------------------------------------------KG-QW-TDGEDRKLMRL-V-K-Q-YG--VR-------KWAQIAE------------KLV-----------GRAGKQCRERWHNHLRPDIKK-D-SWTEEEEAIL-------VDAHTE-VGN--------------RWAEI-AKR--IPGRTENAIKNHWNATK
MD11G1079000	----------------------------------------------------------KG-QW-TAEEDRKLIRL-V-Q-Q-CG--ER-------KWAQVAE------------KLV-----------GRAGKQCRERWHNHLRPDIKK-D-GWTEEEERVL-------VDAHAK-VGN--------------RWAEI-AKR--IPGRTENAIKNHWNATK
AtMYB119	----------------------------------------------------------KG-QW-TAEEDRKLIRL-V-R-Q-HG--ER-------KWAMISE------------KLE-----------GRAGKQCRERWHNHLRPDIKK-D-GWSEEEERVL-------VESHMR-IGN--------------KWAEI-AKL--IPGRTENSIKNHWNATK
AtMYB064	----------------------------------------------------------KG-QW-TADEDRKLIKL-V-M-Q-HG--ER-------KWAVISE------------KLE-----------GRAGKQCRERWHNHLRPDIKK-D-SWSEEEERLL-------VEAHTR-IGN--------------KWAEI-AKL--IQGRTENSIKNHWNATK
Vitvi14g01740.t01	----------------------------------------------------------KG-QW-TPQEDCLLIQM-V-L-N-YG--EK-------KWSEIAK------------HLN-----------GRVGKQCRERWHNHLRPNIKK-D-PWTEEEDRIL-------IQAHIE-IGN--------------RWAEI-SKR--LPGRTENTIKNHWNATK
novel_Ac_LG27_1520374-1522715	----------------------------------------------------------KG-QW-THDEDKLLVQL-V-K-Q-YG--EK-------RWAHIAQ------------MLN-----------GRVGKQCRERWHNHLRPDIKK-D-LWTEEEEMIL-------IEAHKQ-MGN--------------KWATI-AHK--LPGRTENTIKNHWNATK
Acc05663_corrected	----------------------------------------------------------KG-QW-THDEDKLLVQL-V-K-Q-YG--EK-------RWAHIAQ------------ILN-----------GRVGKQCRERWHNHLRPDIKK-D-LWTEEEEMIL-------IEAHTQ-IGN--------------KWATI-ARK--LPGRTENTIKNHWNATK
AtMYB118	----------------------------------------------------------KG-QW-TPEEDKLLVQL-V-D-L-HG--TK-------KWSQIAK------------MLQ-----------GRVGKQCRERWHNHLRPDIKK-D-GWTEEEDIIL-------IKAHKE-IGN--------------RWAEI-ARK--LPGRTENTIKNHWNATK
MD09G1029700	----------------------------------------------------------KG-QW-SPEEDRHLVQL-V-G-R-FG--IK-------KWSQIAT------------QLT-----------GRVGKQCRERWHNHLRPDIRK-E-MWSEEEDKIL-------IEAHKE-IGN--------------RWSEI-AKM--LPGRTENTIKNHWNATK
Vitvi06g00611.t01	----------------------------------------------------------KG-QW-SAEEDRQLLRL-V-N-E-FG--EK-------KWAQIAK------------KLG-----------GRAGKQCRERWHNHLRPDIRK-D-EWDEEEERIL-------IEWHKK-VGN--------------KWAEI-AKR--ITGRTENTIKNHFNATK
MD17G1031700	----------------------------------------------------------KG-QW-SPEEDRYLLFL-I-L-V-------------------------------------------------------DYLVNH-----SK-E-MWSEEEDKIL-------IEAHKK-MGN--------------RWAEM-AKI--LPGRTENTIKNHWNATK
AtMYB115	----------------------------------------------------------KG-QW-TPTEDELLVRM-V-K-S-KG--TK-------NWTSIAK------------MFQ-----------GRVGKQCRERWHNHLRPNIKK-N-DWSEEEDQIL-------IEVHKI-VGN--------------KWTEI-AKR--LPGRSENIVKNHWNATK
novel_Ac_ps1sf2223_435-2264	MSLFSPILQDKLLALAVQKFNEKNWQKIAECVPN-----RTEVQWLHRWQKVLNPNLVKG-PW-TKTEDELIIEL-F-S-K-QE--NH-------KW------------------------------------QYRERWYNHLNPEINK-T-PWTKKEELDL-------VRAHEI-YGN--------------RWAKI-TKF--LHGRTENSIKKNGNCSM
Acc14579.1	KGGWTE-EKDKLLALAVRKFNEKNWKKIAECVPN-----RTDVQCLHRWQKVLNPDLVKG-PW-TKTEDELIIEL-FSK-K-HG--NH-------KWSEIAK------------SLP-----------GRIGKQCRERWYNHLNPEINR-T-PWTEKEELEL-------FRAHEI-YGN--------------RWAKI-AKF--LHGRTENSIKNHWNCSM
Vitvi15g00847.t01	KGFWTE-QKDRVLAYAVNKFKGKNWKKIAECVTG-----TTDVQCLHRWQKVLDPNLVKG-PW-TKEEDDLIIEL-V-G-K-QG--NK-------KWAEVAK------------CLT-----------GRIGKQCRERWHNHLNPAINK-A-PWTKEEELVL-------IQAHQK-YGN--------------KWAEI-AKI--LPGRTENSIKNHWNCSL
Acc02186.1	KGGWTP-EEDDTLKRAVTLFKGKCWKKIAEFFPD-----RSEVQCLHRWQKVLNPELVKG-PW-TQEEDDKIIEL-V-S-K-YG--PA-------KWSLIAK------------SLP-----------GRIGKQCRERWHNHLNPDIKK-D-AWTLEEELAV-------MNAHRR-YGN--------------KWAEI-AKV--LCGRTDNAIKNHWNSSL
Acc24888.1	KGGWTP-EEDDTLKRAVTLFKGKCWKKIAEFFPD-----RSEVQCLHRWQKVLNPELVKG-PW-TQEEDDKIIEL-V-S-K-YG--PA-------KWSLIAK------------SLP-----------GRIGKQCRERWHNHLNPDIKK-D-AWTLEEELAV-------MNAHHI-YGN--------------KWAEI-AKV--LCGRTDNAIKNHWNSSL
MD04G1129200	KGGWTP-QEDETLRVAVAAFKGKSWKKIAEFFPD-----RSEVQCLHRWQKVLNPELVKG-PW-TQEEDDKIIEL-V-A-R-YG--PT-------KWSLIAK------------SLP-----------GRIGKQCRERWHNHLNPDIKK-E-AWTLEEELAL-------MNAHQM-HGN--------------KWAEI-AKV--LPGRTDNAIKNHWNSSL
MD12G1141900	KGGWTP-QEDETLRNAVAAFKGKSWKKIAEFFPD-----RSEVQCLHRWQKVLNPELVKG-PW-TQEEDDKIIEL-V-A-K-YG--PT-------KWSLIAK------------SLP-----------GRIGKQCRERWHNHLNPDIKK-E-AWTLEEELAL-------MKAHQM-HGN--------------KWAEI-AKV--LPGRTDNAIKNHWNSSL
Vitvi08g02196.t01	KGGWTP-QEDDTLRTAVAYFKGKSWKKIAEFFPD-----RSEVQCLHRWQKVLNPELVKG-PW-TQEEDDKITEL-V-S-K-YG--PT-------KWSVIAK------------SLP-----------GRIGKQCRERWHNHLNPDIKK-D-AWTLDEELAL-------MNAHSK-HGN--------------KWAEI-AKV--LPGRTDNSIKNHWNSSL
AtMYB3R5	KGGWTP-EEDETLRRAVEKYKGKRWKKIAEFFPE-----RTEVQCLHRWQKVLNPELVKG-PW-TQEEDDKIVEL-V-K-K-YG--PA-------KWSVIAK------------SLP-----------GRIGKQCRERWHNHLNPGIRK-D-AWTVEEESAL-------MNSHRM-YGN--------------KWAEI-AKV--LPGRTDNAIKNHWNSSL
AtMYB3R3	KGGWTP-EEDETLRQAVDTFKGKSWKNIAKSFPD-----RTEVQCLHRWQKVLNPDLIKG-PW-THEEDEKIVEL-V-E-K-YG--PA-------KWSIIAQ------------SLP-----------GRIGKQCRERWHNHLNPDINK-D-AWTTEEEVAL-------MNAHRS-HGN--------------KWAEI-AKV--LPGRTDNAIKNHWNSSL
Acc16851.1	KGGWTE-EEDDVLKRLAPAFKGKHWKKIAESLPG-----RSEVQCLHRWQKVLNPDIVKG-PW-TKEEDDKIIAL-I-S-K-YG--PS-------KWSQISR------------CLP-----------GRTGKQCRERWYNHLNPDIKK-D-AWTMEEELAI-------MDAHHI-HGN--------------RWAEI-AKI--LPGRTDNAIKNHWHSSL
Acc12503.1	KGQWTT-EEDEILSKAVQLFKGKNWKKIAECFKD-----RSDVQCLHRWQKVLNPELVKG-PW-SKEEDEKIIEL-V-R-E-YG--PK-------KWSSISQ------------HLP-----------GRIGKQCRERWHNHLNPNINK-Q-AWTQEEELAL-------IRAHQI-YGN--------------KWAEL-TKL--LPGRSDNAIKNHWNSSV
Acc22544.1	KGQWTP-EEDEILCNAVQRFKGKNWKKIAECFKD-----RTDVQCLHRWQKVLNPELVKG-PW-SKEEDEVIIEL-V-K-T-YG--PK-------KWSTIAQ------------HLP-----------GRIGKQCRERWHNHLNPNINK-E-AWTQEEELAL-------IQAHQI-YGN--------------KWAEL-TKF--LPGRTDNAIKNHWNSSV
Acc28592.1	KGQWTP-EEDEILRNAVQRFNGKNWKKIAECFKD-----RTDVQCLHRWQKVLNPELVKG-PW-SKEEDEVIIEL-V-K-T-YG--PK-------KWSTIAQ------------HLP-----------GRIGKQCRERWHNHLNPNINK-E-AWTQEEELAL-------IQAHQI-YGN--------------KWAEL-TKF--LPGRTDNAIKNHWNSSV
MD08G1117600	KGQWTP-EEDEILRRAVQRFKGKNWKKIAECFKD-----RTDVQCLHRWQKVLNPELVKG-PW-SKEEDDVIIEL-V-K-K-YG--PK-------KWSTIAQ------------HLP-----------GRIGKQCRERWHNHLNPGINK-E-AWTQEEELAL-------IRAHQM-YGN--------------KWAEL-TKF--LPGRTDNAIKNHWNSSV
MD15G1097000	KGQWTP-EEDEILRRAVQRFKGKNWKKIAECFKD-----RTDVQCLHRWQKVLNPELVKG-PW-SKEEDEVIIEL-V-K-K-YG--PK-------KWSTIAQ------------HLP-----------GRIGKQCRERWHNHLNPGINK-E-AWTQEEELAL-------IRAHQM-YGN--------------KWAEL-TKF--LPGRTDNSIKNHWNSSV
novel_Md_unmapped1	KGQWTP-EEDEILRRAVQRFKGKNWKKIAECFKD-----RTDVQCLHRWQKVLNPELVKG-PW-SKEEDEVIIEL-V-E-K-YG--PK-------KWSTIAQ------------HLP-----------GRIGKQCRERYDNR-------------------------------------------------------------------------------
Vitvi04g01855.t01	KGQWTA-EEDEILCKAVQRYKGKNWKKIAECFKD-----RTDVQCLHRWQKVLNPELVKG-PW-SKEEDEVIIEL-V-N-K-YG--AK-------KWSTIAQ------------HLP-----------GRIGKQCRERWHNHLNPAINK-E-AWTQEEELAL-------VRAHQI-YGN--------------KWAEL-TKF--LPGRTDNAIKNHWNSSV
Vitvi11g00320.t01	KGQWTA-EEDELLCKAVQRFKGKNWKKIAECFKD-----RTDVQCLHRWQKVLNPELIKG-PW-SKEEDEIIIEL-V-N-K-YG--PK-------KWSTIAQ------------ALP-----------GRIGKQCRERWHNHLNPAINK-E-AWTQEEELAL-------IHAHQI-YGN--------------KWAEL-TKF--LPGRTDNAIKNHWNSSV
AtMYB3R1	KGQWTP-EEDEVLCKAVERFQGKNWKKIAECFKD-----RTDVQCLHRWQKVLNPELVKG-PW-SKEEDNTIIDL-V-E-K-YG--PK-------KWSTISQ------------HLP-----------GRIGKQCRERWHNHLNPGINK-N-AWTQEEELTL-------IRAHQI-YGN--------------KWAEL-MKF--LPGRSDNSIKNHWNSSV
AtMYB3R4	RGQWTA-EEDEILRKAVHSFKGKNWKKIAEYFKD-----RTDVQCLHRWQKVLNPELVKG-PW-TKEEDEMIVQL-I-E-K-YG--PK-------KWSTIAR------------FLP-----------GRIGKQCRERWHNHLNPAINK-E-AWTQEEELLL-------IRAHQI-YGN--------------RWAEL-TKF--LPGRSDNGIKNHWHSSV
MD08G1117700	KGQWTP-EEDEILRRAVERFKGKNWKKIAECFNG-----RTDTQCLHRWQKVLNPRMVKG-PW-SKEEDDIIIEW-V-E-K-YG--PK-------DWCSIAQ------------HLP-----------GRIGKQCRERWHNHLNPAIKK-D-AWTQAEEFAL-------IRAHQI-YGN--------------QWAEI-TRF--LPGRTDNAIKNHWNNSL
Vitvi04g00331.t01	TGKWTV-EEDDMLREAVQCYKGKNWKKIVECLKD-----RTVIQCQHRWQKVLNPEIVKG-SW-TKEEDEKMMKL-V-K-I-YG--PK-------KWSNIAK------------HLP-----------GRIGKQCRERWHNHLNPAINK-E-AWTEEEDLAL-------MHAHQI-HGN--------------KWAEL-TKF--LPGRTDNAIKNHWNCSV
Acc19986.1	-AGWTE-EEDNLLSKIVKKYNGRNWKKIAACIPG-----RTDVQCLHRWQKVLNPELVKG-PW-TKEEDDRIIEL-V-E-K-YG--CK-------KWSCIAK------------FLP-----------GRIGKQCRERWHNHLDPAIKK-E-AWTKEEESVL-------THYHRI-YGN--------------KWAEI-AKF--LPGRTDNAIKNHWNCSV
Vitvi02g01400.t01	KGGWTE-EEDNLLTTVVKNFNGRNWKKIAEYLHG-----RTDIQCLHRWQKVLNPELVKG-PW-TKEEDDCIVES-V-K-K-YG--CK-------RWSMIAK------------ALP-----------GRIGKQCRERWHNHLDPAIKK-D-AWTKEEEAIL-------TYYHQL-YGN--------------KWAEI-ARF--LPGRNDNAIKNHWNCSI
MD04G1064500	AKSWTA-EEDNLLGELVTKFNRSSWKKIAACLPG-----RTDIQCLQRWKKVLNPEVVKG-AW-TKEEDDCIIKQ-V-E-K-HG--AK-------RWSVIAK------------FLP-----------GRIGKQCRERWHNHLCPAINR-D-AWTKDEEQII-------AYYHQL-YGN--------------KWAEI-ARF--LPGRTDNAIKNFWNCTL
AtMYB3R2	KGGWTA-EEDQILTNVVKKYQGRNWKRIAECLPGSEENRRNDVQCQHRWLKVLDPSLQKG-AW-KKEEDELLSEL-V-K-D-YM--ENDRP----PWSKISK------------ELP-----------GRIGKQCRERWHNHLNPTIIK-S-PWTREEELIL-------VQAQRG-NGN--------------KWAEI-AKL--LPGRTENNIKNHWNCSV
AtMYB100	----------------------------------------------------------KV-NW-TESEDIKLKEI-M-A-L-GP--KN-------KWTKVAK------------KFE-----------GRTGKQCRERWYNHARPNIKK-T-AWSEEEDQIL-------IEAHKV-LGT--------------KWVEI-AQQ--LPGRSDNNIKNHWNTTK
AtMYB022	----------------------------------------------------------KK-RW-TESEDIKLKEM-V-A-L-E---PK-------KWTKVAK------------HFE-----------GRTPKQCRERWHNHARPNVKK-T-TWSEEEDQIL-------IEVHKV-IGA--------------KWIQI-SEQ--LPGRSYNNVKNHWNTTK
novel_Ac_LG3_11377425-11377792	--------------------------------------------------------------------------L-V-D-Q-HG--PC-------NWAVISD------------RIL-----------GRSSKSCRLRWINQLSPAGEH-R-PFSPAEDAII-------LRAQEV-YGN--------------RWATV-ARQ--LPGRTNNAIKNHXNSIL
Acc27824.1	----------------------------------------------------------RG-SW-SPAEDATLMRL-V-D-Q-HG--PC-------NWAAISD------------GVQ-----------GRSGKSCRLRWLNQLSPAVEH-C-PFSPAEDAII-------LKAHEV-YGN--------------RWATI-ARQ--LPGRTDNAIKNHWNSTL
Acc04695.1	----------------------------------------------------------KG-PW-SAEEDKILTLL-V-D-R-HG--AR-------NWSLISK------------YIK-----------GRSGKSCRLRWCNQLSPNVEH-R-PFSQAEDETI-------LAAHAQ-YGN--------------RWATI-ARL--LSGRTDNAVKNHWNSTL
Acc23709.1	----------------------------------------------------------KG-PW-SAEEDRILTQL-V-E-R-YG--AR-------NWSLISK------------YIK-----------GRSGKSCRLRWCNQLSPSVEH-R-PFSQAEDEAI-------LAAHAQ-YGN--------------RWATI-ARM--LPGRTDNAVKNHWNSTL
MD08G1107400	----------------------------------------------------------KG-PW-SAEEDRVLTQL-V-D-R-YG--PR-------NWSLISR------------YIK-----------GRSGKSCRLRWCNQLSPSVQH-R-PFSQAEDETI-------LAAHAR-FGN--------------RWATI-ARL--LPGRTDNAVKNHWNSTL
MD15G1088000	----------------------------------------------------------KG-PW-SAEEDRVLTRL-V-E-R-YG--PR-------NWSLISR------------YIK-----------GRSGKSCRLRWCNQLSPSVQH-R-SFSQAEDETI-------LAAQAR-FGN--------------RWATI-ARL--LPGRTDNAVKNHWNSTL
Vitvi18g00843.t01	----------------------------------------------------------KG-SW-SAEEDRVLTRL-V-E-R-YG--AR-------NWSLISR------------YIK-----------GRSGKSCRLRWCNQLSPSVEH-R-PFSAAEDDTI-------LAAHAR-YGN--------------RWATI-ARL--LPGRTDNAVKNHWNSTL
Acc04756.1	----------------------------------------------------------KG-PW-SPEEDELLQRL-V-G-R-HG--AR-------NWSLISK------------SIQ-----------GRSGKSCRLRWCNQLSPQVEH-R-PFTAEEDDTI-------VRAHAK-FGN--------------KWATI-ARL--LSGRTDNAIKNHWNSTL
Acc23779.1	----------------------------------------------------------KG-PW-SPEEDELLQRL-V-G-R-HG--AR-------NWSLISK------------SIP-----------GRSGKSCRLRWCNQLSPQVEH-R-PFTAEEDETI-------VRAHAK-FGN--------------KWATI-ARL--LSGRTDNAIKNHWNSTL
Acc07411.1	----------------------------------------------------------KG-PW-SPEEDESLQRL-V-Q-R-HG--AK-------DWSLISK------------SIP-----------GRSGKSCRLRWCNQLSPEVEH-R-PFTAEEDEMI-------VQAHAR-FGN--------------KWATI-AKL--LNGRTDNAIKNHWNSTL
Acc11236.1	----------------------------------------------------------KG-PW-SPEEDKSLQRL-V-Q-R-HG--AR-------NWSLIRM------------SIP-----------GRSGKSCRLRWCNQLSPEVEH-R-PFTAEEDEMI-------VQAHSR-FGN--------------KWATI-AKL--LNGRTDNAIKNHWNSTL
Acc06007.1	----------------------------------------------------------KG-PW-SPEEDDMLQKL-V-Q-K-HG--PR-------NWSVISK------------SIP-----------GRSGKSCRLRWCNQLCPQVKH-R-AFTPEEDETI-------IRAHAR-FGN--------------KWATI-ARL--LSGRTDNAIKNHWNSTL
Acc30983.1	----------------------------------------------------------KG-PW-SPEEDDMLQKL-V-Q-K-HG--PR-------NWSLISK------------SIP-----------GRSGKSCRLRWCNQLSPQVEH-R-AFTPEEDETI-------ILAHAR-FGN--------------KWATI-ARL--LSGRTDNAIKNHWNSTL
MD02G1179000	----------------------------------------------------------KG-PW-SPEEDDSLQKL-V-Q-K-HG--PR-------NWSLISK------------SIP-----------GRSGKSCRLRWCNQLSPQVEH-R-AFTPEEDDTI-------IRAHAR-FGN--------------KWATI-ARL--LNGRTDNAIKNHWNSTL
MD15G1288600	----------------------------------------------------------KG-PW-SPEEDDSLQKL-V-Q-K-HG--PR-------NWSLISK------------SIP-----------GRSGKSCRLRWCNQLSPQVEH-R-AFTPEEDDMI-------IRAHAR-FGN--------------KWATI-ARL--LNGRTDNAIKNHWNSTL
Vitvi07g01676.t01	----------------------------------------------------------KG-PW-SPEEDDALQKL-V-Q-K-HG--PR-------NWSLISK------------SIP-----------GRSGKSCRLRWCNQLSPQVEH-R-AFTSEEDDTI-------MRAHAR-FGN--------------KWATI-ARL--LSGRTDNAIKNHWNSTL
Vitvi18g00725.t01	----------------------------------------------------------KG-PW-SPEEDEALQRL-V-Q-K-HG--PR-------NWSLISK------------SIP-----------GRSGKSCRLRWCNQLSPQVEH-R-AFTPEEDATI-------IRAHAR-FGN--------------KWATI-ARL--LVGRTDNAIKNHWNSTL
AtMYB073	----------------------------------------------------------KG-PW-SPEEDDLLQRL-V-Q-K-HG--PR-------NWSLISK------------SIP-----------GRSGKSCRLRWCNQLSPEVEH-R-AFSQEEDETI-------IRAHAR-FGN--------------KWATI-SRL--LNGRTDNAIKNHWNSTL
AtMYB070	----------------------------------------------------------KG-PW-SPEEDDLLQSL-V-Q-K-HG--PR-------NWSLISK------------SIP-----------GRSGKSCRLRWCNQLSPEVEH-R-GFTAEEDDTI-------ILAHAR-FGN--------------KWATI-ARL--LNGRTDNAIKNHWNSTL
MD08G1092000	----------------------------------------------------------KG-PW-SPEEDEALQNL-V-K-N-YG--PR-------NWSLISK------------SIP-----------GRSGKSCRLRWCNQLSPEVEH-R-PFSPEEDDTI-------IRAHAR-FGN--------------KWATI-ARL--LNGRTDNAIKNHWNSTL
novel_Md_unmapped2	----------------------------------------------------------KG-PW-SPEEDEALQNL-V-K-N-YG--PR-------NWSLISK------------SIP-----------GRSGKSCRLRWCNQLSPEVEH-R-PFSPEEDDTI-------IRAHAR-FGN--------------KWATI-ARL--LNGRTDNAIKNHWNSTL
MD15G1076600	----------------------------------------------------------KG-PW-SPEEDEALQNL-V-K-I-YG--PR-------NWSLISK------------SIP-----------GRSGKSCRLRWCNQLSPEVEH-R-PFSPEEDDTL-------IRAHAR-FGN--------------KWATI-ARL--LNGRTDNAIKNHWNSTL
AtMYB077	----------------------------------------------------------KG-PW-SQEEDEQLRRM-V-E-K-YG--PR-------NWSAISK------------SIP-----------GRSGKSCRLRWCNQLSPEVEH-R-PFSPEEDETI-------VTARAQ-FGN--------------KWATI-ARL--LNGRTDNAVKNHWNSTL
AtMYB044	----------------------------------------------------------KG-PW-SPEEDEQLRRL-V-V-K-YG--PR-------NWTVISK------------SIP-----------GRSGKSCRLRWCNQLSPQVEH-R-PFSAEEDETI-------ARAHAQ-FGN--------------KWATI-ARL--LNGRTDNAVKNHWNSTL
Acc11763.1	----------------------------------------------------------KG-PW-RPEEDELLQSL-V-E-Q-HG--PR-------NWALIGK------------SVP-----------GRSGKSCRLRWCNQLSPSVEH-R-PFTAEEDEKI-------IRAHAK-FGN--------------KWATI-SRL--LAGRTDNAVKNHWNSTL
Acc12064	----------------------------------------------------------KG-PW-SSEEDELLQSL-V-E-Q-YG--PR-------NWSLFGK------------SVP-----------GRSGKSCRLRWCNQLSPEVEH-R-PFTAEEDEMI-------LRAHAK-FGN--------------KWATI-SRL--LAGRTDNAVKNHWNSTL
Acc12065	------------------------------------------------------------------EEDELLQSL-V-E-Q-YG--PR-------NWSLFGK------------SVP-----------GRSGKSCRLRWCNQLSPEVEH-R-PFTAEEDEMI-------LRAHAK-FGN--------------KWATI-SRL--LAGRTDNAVKNHWNSTL
Vitvi03g00559.t01	----------------------------------------------------------KG-PW-SPQEDQALQCL-V-K-R-YG--AR-------NWSLISR------------SIP-----------GRSGKSCRLRWCNQLSPQVEH-R-PFTPEEDRRI-------IEAHAK-YGN--------------KWATI-ARM--LNGRTDNAIKNHWNSTL
MD05G1089600	----------------------------------------------------------KG-PW-SPDEDEKLRQI-V-Q-R-YG--AR-------NWSVISK------------SVP-----------GRSGKSCRLRWCNQLSPEVEH-R-AFTPEEDEII-------AGAHAK-YGN--------------KWATI-ARL--LNGRTDNAIKNHWNSTL
Acc06923.1	----------------------------------------------------------KG-PW-GPEEDELLEEL-V-Q-R-HG--AR-------NWSLISK------------LIP-----------GRSGKSCRLRWCNQLSPKVEH-R-PFTLEEDAFI-------LQAHAK-YGN--------------KWATI-ARY--LYGRTDNAVKNHWHSTL
Acc21090.1	----------------------------------------------------------KG-PW-SPEEDMLLEEI-V-Q-R-HG--AQ-------NWSLISK------------WIP-----------GRSGKSCRLRWCNQLSPKVEH-R-PFTLEEDAFI-------LQAHAQ-FGN--------------KWATI-ASY--LYGRTDNAVKNHWHSTL
novel_Md_Chr10_37916125-37916617	-------------------------------------------------------------------------KL-V-Q-K-HG--PR-------NWSLISK------------LIP-----------SRSGKSCWLQXCNXLSP-LEH-C-AFTPEEDDTI-------IRAHAR-FGN--------------KWATI-ARL--LNGRT------------
MD01G1155100	----------------------------------------------------------KG-SW-SPQEDATLIKL-V-A-Q-HG--PR-------NWSLIST------------GIP-----------GRSGKSCRLRWCNQLSPTVQH-K-PFSPQDDSVI-------IQAHAL-HGN--------------KWATI-ARL--LPGRTDNAIKNHWNSTL
MD07G1224200	----------------------------------------------------------TG-SW-NPQEDATLIKL-V-A-Q-HG--PS-------NWSLIST------------GIP-----------GRSGKSCRLRWCNQLCPTVQH-K-PFSPQEDSII-------IQAHAL-HGN--------------KWATI-ARL--LPGRTDNAIKNHWNSTL
Vitvi13g00076.t01	----------------------------------------------------------KG-SW-SPQEDASLVKL-V-E-E-HG--PR-------NWSLISA------------GIP-----------GRSGKSCRLRWCNQLSPEVQH-R-PFSPAEDAVI-------VQAHAV-HGN--------------KWATI-ARI--LPGRTDNAIKNHWNSTL
Acc01605_corrected	----------------------------------------------------------RG-PW-SPEEDAILSRL-V-S-E-FG--AR-------NWNAIAR------------AIP-----------GRSGKSCRLRWINQLDPCVKH-K-PFTDEEEHII-------LAAHAN-HGN--------------KWSLI-AKL--LPGRTDNAIKNHWNSTM
Acc02858.1	----------------------------------------------------------RG-PW-SPEEDAILSRF-V-S-E-FG--AK-------NWNAIAR------------AIP-----------GRSGKSCRLRWINQLDPCVKH-K-PFTDEEEHII-------LAAHVK-LGN--------------KWSLI-AKV--LPGRTDNAIKNHWNSTM
Acc01713.1	----------------------------------------------------------KG-PW-SPEEDAILSRL-V-S-N-FG--AR-------NWSLIAR------------GIA-----------GRSGKSCRLRWCNQLDPSVKR-K-PFTDEEDRLI-------VQAHTI-HGN--------------KWASI-ARL--LPGRTDNAIKNHWNSTL
Acc02954.1	----------------------------------------------------------KG-PW-SPEEDAILSRL-V-S-N-FG--AR-------NWSLIAR------------GIA-----------GRSGKSCRLRWCNQLDPAVKR-K-PFTDEEDRLI-------VQAHTI-HGN--------------KWASI-ARL--LPGRTDNAIKNHWNSTL
Vitvi08g01298.t01	----------------------------------------------------------KG-PW-SPEEDAILSRL-V-S-K-FG--AR-------NWSLIAR------------GIA-----------GRSGKSCRLRWCNQLDPSVKR-K-PFTDEEDRII-------VAAHAI-HGN--------------KWASI-ARL--LQGRTDNAIKNHWNSTL
Vitvi04g01842.t01	----------------------------------------------------------KG-PW-SPEEDVILSRL-V-S-K-FG--AR-------NWSLIAC------------GIA-----------GRSGKSCRLRWCNKLDPSVKR-K-PFTDEEDRII-------VAVHAI-HGN--------------KWASI-ARL--LLGRTDNAIKNHWNSTL
MD04G1142200	----------------------------------------------------------KG-PW-SPEEDAVLSRL-V-S-N-FG--AR-------NWSLIAR------------GID-----------GRSGKSCRLRWCNQLDPAVKR-K-PFTDAEDRMI-------VAAHAV-HGN--------------KWAAI-ARL--LPGRTDNAIKNHWNSTL
MD12G1156800	----------------------------------------------------------KG-PW-SPEEDAVLTRL-V-S-N-FG--AR-------NWSLIAR------------GID-----------GRSGKSCRLRWCNQLDPAVKR-K-PFTHEEDRMI-------VAAHAI-HGN--------------KWAAI-ARL--LPGRTDNAIKNHWNSTL
Acc03734.1	----------------------------------------------------------TG-PW-SPEGDAVLSRL-V-S-K-FG--AR-------NWSLIAR------------GIP-----------GRSGKSCRLRWCNQLDPCVMR-K-PFTDEEDHII-------LAAHAI-HGN--------------KWASI-AKL--LPGRTDNAIKNHWNSTL
Acc27775.1	----------------------------------------------------------KG-PW-SPEEDAVLSRL-V-S-K-FG--AR-------NWSLIAR------------GIP-----------GRSGKSCRLRWCNQLDPCVMR-K-PFTDEEDHII-------LAAHAI-HGN--------------KWASI-AKL--LPGRTDNAIKNHWNSTL
MD01G1144700	----------------------------------------------------------RG-PW-SPEEDAVLSRL-V-S-N-FG--AR-------NWSLIAR------------GIP-----------GRSGKSCRLRWCNQLDPCVKR-K-PFSEEEDRII-------VSAHAI-HGN--------------KWAVI-AKL--LPGRTDNGIKNHWNSTL
MD07G1211300	----------------------------------------------------------RG-PW-SPEEDAVLTRL-V-S-N-FG--AR-------NWSLIAR------------GIP-----------GRSGKSCRLRWCNQLDPCVKR-K-PFSEEEDRII-------VSAHAI-HGN--------------KWAVI-AKL--LPGRTDNAIKNHWNSTL
Vitvi13g00494.t01	----------------------------------------------------------RG-PW-SPEEDAILSQL-V-S-K-FG--PR-------NWSLIAR------------GIS-----------GRSGKSCRLRWCNQLDPCVKR-K-PFTEEEDRII-------IAAHSH-HGN--------------KWASI-ARL--LPGRTDNAIKNHWNSTL
AtMYB109	----------------------------------------------------------KG-PW-STEEDAVLTKL-V-R-K-LG--PR-------NWSLIAR------------GIP-----------GRSGKSCRLRWCNQLDPCLKR-K-PFSDEEDRMI-------ISAHAV-HGN--------------KWAVI-AKL--LTGRTDNAIKNHWNSTL
AtMYB025	----------------------------------------------------------KG-PW-LPEQDEALTRL-V-K-M-CG--PR-------NWNLISR------------GIP-----------GRSGKSCRLRWCNQLDPILKR-K-PFSDEEEHMI-------MSAQAV-LGN--------------KWSVI-AKL--LPGRTDNAIKNHWNSNL
AtMYB001	----------------------------------------------------------KG-PW-SKEEDDVLSEL-V-K-R-LG--AR-------NWSFIAR------------SIP-----------GRSGKSCRLRWCNQLNPNLIR-N-SFTEVEDQAI-------IAAHAI-HGN--------------KWAVI-AKL--LPGRTDNAIKNHWNSAL
Acc05022.1	----------------------------------------------------------RG-HW-RPAEDEKLRRL-V-E-Q-YG--PQ-------NWNSIAE------------KLQ-----------GRSGKSCRLRWFNQLDPRINR-R-PFNEEEEERL-------LTAHRI-HGN--------------KWALI-SRL--FLGRTDNAVKNHWHVIM
Acc24390.1	----------------------------------------------------------RG-HW-RPAEDEKLRRL-V-E-Q-YG--PQ-------NWNSIAE------------KLQ-----------GRSGKSCRLRWFNQLDPRINR-R-PFSEEEEERL-------FAAHRI-HGN--------------KWALI-SRL--FPGRTDNAVKNHWHVIM
MD05G1011100	----------------------------------------------------------RG-HW-RPAEDEKLRQL-V-E-Q-YG--AQ-------NWNSIAE------------KLQ-----------GRSGKSCRLRWFNQLDPRINR-R-PFSEEEEERL-------LAAHRI-HGN--------------KWALI-ARL--FPGRTDNAVKNHWHVIM
MD10G1010900	----------------------------------------------------------RG-HW-RPAEDEKLRQL-V-E-Q-YG--AQ-------NWNSIAE------------KLQ-----------GRSGKSCRLRWFNQLDPKINR-R-PFSEEEEERL-------LAAHRI-HGN--------------KWALI-ARL--FPGRTDNAVKNHWHVIM
Vitvi18g01209.t01	----------------------------------------------------------RG-HW-RPAEDEKLRQL-V-E-E-YG--AQ-------NWNSIAE------------KLQ-----------GRSGKSCRLRWFNQLDPRINR-K-PFTEEEEERL-------LAAHRI-HGN--------------KWALI-SRL--FPGRTDNAVKNHWHVIM
Vitvi04g01697.t01	----------------------------------------------------------RG-HW-RPAEDEKLRQL-V-D-Q-YG--PH-------NWNSIAD------------KLE-----------GRSGKSCRLRWFNQLDPRINR-K-PFTEEEEERL-------LAAHRI-HGN--------------KWSLI-ARL--FPGRTDNAVKNHYHVIM
Acc18623.1	----------------------------------------------------------RG-HW-RPAEDEKLREL-V-E-R-YG--PH-------NWNAIAE------------KLQ-----------GRSGKSCRLRWFNQLDPRINR-T-PFTEEEEERL-------LTSHRI-HGN--------------RWAII-ARL--FPGRTDNAVKNHWHVIM
MD06G1235300	----------------------------------------------------------RG-HW-RPAEDEKLREL-V-E-R-YG--PH-------NWNAIAE------------KLQ-----------GRSGKSCRLRWFNQLDSRINR-N-PFTEEEEERL-------LASHRI-HGN--------------RWAVI-ARL--FPGRTDNAVKNHWHVIM
MD14G1242300	----------------------------------------------------------RG-HW-RPAEDEKLREL-V-E-R-YG--PH-------NWNAIAE------------KLQ-----------GRSGKSCRLRWFNQLDPRINR-N-PFTEEEEERL-------LVSHRI-HGN--------------RWAVI-ARL--FPGRTDNAVKNHWHVIM
Acc29262.1	----------------------------------------------------------RG-HW-RPAEDEKLREL-V-E-R-YG--PH-------NWNAIAE------------KLQ-----------GRSGKSCRLRWFNQLDPRING-S-PFTEEEEERL-------LASHRI-HGN--------------RWAII-ARL--FPGRTDNAVKNHWHVIM
Vitvi17g00159.t01	----------------------------------------------------------RG-HW-RPAEDEKLREL-V-E-R-HG--PH-------NWNAIAE------------KLP-----------GRSGKSCRLRWFNQLDPRINR-A-PFTEEEEERL-------LASHRI-HGN--------------RWAVI-ARL--FPGRTDNAVKNHWHVIM
AtMYB052	----------------------------------------------------------RG-HW-RPAEDEKLREL-V-E-Q-FG--PH-------NWNAIAQ------------KLS-----------GRSGKSCRLRWFNQLDPRINR-N-PFTEEEEERL-------LASHRI-HGN--------------RWSVI-ARF--FPGRTDNAVKNHWHVIM
AtMYB054	----------------------------------------------------------RG-HW-RPAEDEKLKDL-V-E-Q-YG--PH-------NWNAIAL------------KLP-----------GRSGKSCRLRWFNQLDPRINR-N-PFTEEEEERL-------LAAHRI-HGN--------------RWSII-ARL--FPGRTDNAVKNHWHVIM
Acc06346.1	----------------------------------------------------------RG-HW-RPAEDSKLKEL-V-G-L-YG--PQ-------NWNLIAE------------KLE-----------GRSGKSCRLRWFNQLDPRINR-K-AFSEEEEERL-------MAAHGL-YGN--------------KWAMI-ARL--FPGRTDNAVKNHWHVIM
Acc31512.1	----------------------------------------------------------RG-HW-RPAEDSKLKEL-V-G-L-YG--PQ-------NWNLIAE------------KLE-----------GRSGKSCRLRWFNQLDPRINR-K-AFNEEEEERL-------MAAHQL-YGN--------------KWAMI-ARL--FPGRTDNAVKNHWHVIM
Acc30733.1	----------------------------------------------------------RG-HW-KPAEDSKLKEL-V-A-L-YG--PQ-------NWNLIAE------------KLE-----------GRSGKSCRLRWFNQLDPRINR-R-AFSEEEEERL-------LAAHRA-YGN--------------KWAMI-ARL--FPGRTDNAVKNHWHVIM
AtMYB105	----------------------------------------------------------RG-HW-RPAEDTKLKEL-V-A-V-YG--PQ-------NWNLIAE------------KLQ-----------GRSGKSCRLRWFNQLDPRINR-R-AFTEEEEERL-------MQAHRL-YGN--------------KWAMI-ARL--FPGRTDNSVKNHWHVIM
AtMYB117	----------------------------------------------------------RG-HW-RPAEDVKLKEL-V-S-I-YG--PQ-------NWNLIAE------------KLQ-----------GRSGKSCRLRWFNQLDPRINR-R-AFTEEEEERL-------MQAHRL-YGN--------------KWAMI-ARL--FPGRTDNSVKNHWHVVM
MD13G1070400	----------------------------------------------------------RG-HW-RPAEDSKLKEL-V-A-L-YG--PQ-------NWNLIAE------------KLE-----------GRSGKSCRLRWFNQLDPRINR-R-AFTEEEEERL-------MQAHRI-YGN--------------KWAMI-ARL--FPGRTDNAVKNHWHVIM
MD16G1071300	----------------------------------------------------------RG-HW-RPAEDSKLKEL-V-T-L-YG--PQ-------NWNLIAE------------KLE-----------GRSGKSCRLRWFNQLDPRINR-R-AFTEEEEEKL-------MQAHRI-YGN--------------KWAMI-ARL--FPGRTDNALKNHWHVIM
Vitvi01g01028.t01	----------------------------------------------------------RG-HW-RPAEDTKLKEL-V-A-L-YG--PQ-------NWNLIAE------------KLE-----------GRSGKSCRLRWFNQLDPRINR-R-AFSEEEEERL-------MDAHRL-YGN--------------KWAMI-ARL--FPGRTDNAVKNHWHVIM
Vitvi14g01976.t01	----------------------------------------------------------RG-HW-RPAEDSKLREL-V-A-L-YG--PQ-------NWNLIAE------------KLE-----------GRSGKSCRLRWFNQLDPRINR-R-AFTEEEEERL-------MAAHRW-YGN--------------KWAMI-ARL--FPGRTDNAVKNHWHVIM
MD12G1012700	----------------------------------------------------------RG-HW-RPAEDSKLKEL-V-G-Q-YG--PQ-------NWNVIAE------------HLD-----------GRSGKSCRLRWFNQLDPRINR-G-AFSEEEEERL-------LAAHRL-YGN--------------KWAMI-ARL--FPGRTDNAVKNHWHVIM
MD14G1010600	----------------------------------------------------------RG-HW-RPAEDSKLKEL-V-G-Q-YG--PQ-------NWNIIAE------------KLD-----------GRSGKSCRLRWFNQLDPRINK-R-AFSEEEEERL-------LVAHRL-YGN--------------KWAMI-ARL--FPGRTDNAVKNHWHVIM
Acc13286.1	----------------------------------------------------------RG-HW-RPHEDAKLKEL-V-V-Q-FG--PQ-------NWNLIAE------------KLQ-----------GRSGKSCRLRWFNQLDPRINK-R-AFSEEEEERL-------LAAHGM-YGN--------------KWALI-ARV--FPGRTDNAVKNHWHVIM
Acc23046.1	----------------------------------------------------------RG-HW-RPHEDAKLKEL-V-T-Q-FG--PQ-------NWNLIAE------------KLQ-----------GRSGKSCRLRWFNQLDPRINK-R-AFSEEEEERL-------LATHRM-YGN--------------KWALI-ARH--FPGRTDNAVKNHWHVVM
Vitvi08g00107.t01	----------------------------------------------------------RG-HW-RPHEDAKLREA-V-A-Q-HG--PQ-------NWNLIAE------------KLV-----------GRSGKSCRLRWFNQLDPRINR-R-AFSGEEEDRL-------LAAHRL-YGN--------------KWAMI-ARA--FPGRTDNAVKNHWHVIM
AtMYB056	----------------------------------------------------------RG-HW-RPTEDAKLKEL-V-A-Q-FG--PQ-------NWNLISN------------HLL-----------GRSGKSCRLRWFNQLDPRINK-R-AFTEEEEFRL-------LAAHRA-YGN--------------KWALI-SRL--FPGRTDNAVKNHWHVIM
AtMYB110	----------------------------------------------------------RG-HW-RISEDTQLMEL-V-S-V-YG--PQ-------NWNHIAE------------SMQ-----------GRTGKSCRLRWFNQLDPRINK-R-AFSDEEEERL-------LAAHRA-FGN--------------KWAMI-AKL--FNGRTDNALKNHWHVLM
AtMYB069	----------------------------------------------------------RG-HW-RPVEDDNLRQL-V-E-Q-YG--PK-------NWNFIAQ------------HLY-----------GRSGKSCRLRWYNQLDPNITK-K-PFTEEEEERL-------LKAHRI-QGN--------------RWASI-ARL--FPGRTDNAVKNHFHVIM
AtMYB089	----------------------------------------------------------GG-HW-TLSEDLKLKEL-V-A-V-FG--PQ-------NWKFIGE------------KME-----------PRTSLSCRQRWFNQLDPKINK-R-NFTDEEEEKL-------LRAHIL-YGN--------------KWSKI-AKL--FNRRTDHAVKNHWHSLM
novel_Md_Chr08_960996-9610257	----------------------------------------------------------KG-LW-SPDNDEKLRQL-V-H-L-HG--AR-------NWSVTIK------------SMP-----------GRSGKSCWQQLYNQQSPEVKQ-R-AFTHEEDEIT-------DEAHAN-YGN--------------KWATI-GRL--LNDRTDNEI--------
novel_Ac_LG23_24934338-24936280	----------------------------------------------------------KG-LW-SPEEDEKLFNY-I-T-R-FG--MG-------CWSTVPK------------LAG---------L-QRCGKSCRLRWINYLRPDLKR-G-MFSQQEEDLI-------ITLHKA-LGN--------------KWAQI-AAQ--LPGRTDNEIKNLWNSYL
Acc22023.1	----------------------------------------------------------KG-LW-SPEEDEKLFNY-I-T-I-FG--VG-------CWSTVPK------------LAG---------L-QRCGKSCRLRWINYLRPDLKR-G-MFSQEEEDLI-------ISLHKA-LGN--------------KWAQI-AAQ--LPGRTDNEIKNLWNSSL
Acc18102.1	----------------------------------------------------------KG-LW-SPEEDEKLFNH-I-T-R-FG--VG-------CWSTVPK------------LAG---------L-ERCGKSCRLRWINYLRPDLKR-G-MFSPQEEDLI-------ISLHEA-LGN--------------RWAQI-ATQ--LPGRTDNEIKNFWNSCL
Acc29660_corrected1	----------------------------------------------------------KG-LW-SPEEDEKLFNH-I-T-R-FG--IG-------CWSTVPK------------LAG---------L-QRCGKSCRLRWINYLRPDLKR-G-MFSQQEEDLI-------ISLHEA-RGN--------------RWAQI-AAQ--LPGRTDNEIKNFWNSCL
Acc29660_corrected2	----------------------------------------------------------KG-LW-SPEEDEKLFNH-I-T-R-FG--IG-------CWSTVPK------------LAG---------L-QRCGKSCRLRWINYLRPDLKR-G-MFSQQEEDLI-------ISLHEA-RGN--------------RWAQI-AAQ--LPGRTDNEIKNFWNSCL
MD06G1167200	----------------------------------------------------------KG-LW-SPEEDEKLFNY-I-T-R-FG--VG-------CWSSVPK------------HAG---------L-QRCGKSCRLRWINYLRPDLKR-G-MFSQQEEDLI-------LSLHEV-LGN--------------RWAQI-AAQ--LPGRTDNEIKNFWNSCL
MD14G1172900	----------------------------------------------------------KG-LW-SPEEDEKLFNY-I-T-Q-FG--VG-------CWSSVPK------------LAG---------L-QRCGKSCRLRWINYLRPDLKR-G-MFSQQEEDLI-------LSLHEV-IGN--------------RWAQI-AAQ--LPGRTDNEIKNFWNSCL
Vitvi17g00895.t01	----------------------------------------------------------KG-LW-SPEEDEKLYNY-I-T-R-FG--VG-------CWSSVPK------------LAG---------L-QRCGKSCRLRWINYLRPDLKR-G-MFSQQEEDII-------ISLHQV-LGN--------------RWAQI-AAQ--LPGRTDNEIKNFWNSCL
Acc10693.1	----------------------------------------------------------KG-LW-SPEEDEKLITH-I-N-K-YG--HG-------CWSSVPK------------LAG---------L-QRCGKSCRLRWINYLRPDLKR-G-TFSQQEEGLI-------VELHAV-LGN--------------RWSQI-AAQ--LPGRTDNEIKNLWNSSI
Acc10925.1	----------------------------------------------------------KG-LW-SPEEDEKLIKH-I-T-M-FG--HG-------CWSSVPK------------LAG---------L-QRCGKSCRLRWINYLRPDLKR-G-TFSQQEENLI-------IELHSV-LGN--------------RWSQI-AAQ--LPGRTDNEIKNLWNSSI
Acc24307.1	----------------------------------------------------------KG-LW-SPEEDEKLIRH-I-T-K-FG--HG-------CWSSVPK------------LAG---------L-QRCGKSCRLRWINYLRPDLKR-G-TFSQQEENLI-------IELHSV-LGN--------------RWSQI-AAQ--LPGRTDNEIKNLWNSSI
Acc18803.1	----------------------------------------------------------KG-LW-SPEEDEKLIKH-I-T-K-YG--HG-------CWSSVPK------------LAG---------L-QRCGKSCRLRWINYLRPDLKR-G-TFSQQEENLI-------VELHAV-LGN--------------RWSQI-AAQ--LPGRTDNEIKNLWNSSI
Vitvi14g00018.t01	----------------------------------------------------------KG-LW-SPEEDEKLLMH-I-T-K-YG--HG-------CWSSVPK------------LAG---------L-QRCGKSCRLRWINYLRPDLKR-G-AFSQQEESLI-------IELHAV-LGN--------------RWSQI-AAQ--LPGRTDNEIKNLWNSCI
AtMYB050	----------------------------------------------------------KG-LW-SPEEDEKLLNY-I-T-K-HG--HG-------CWSSVPK------------LAG---------L-ERCGKSCRLRWINYLRPDLKR-G-AFSSEEQNLI-------VELHAV-LGN--------------RWSQI-AAR--LPGRTDNEIKNLWNSCI
MD04G1184900	----------------------------------------------------------KG-LW-SPEEDEKLLNY-I-T-K-HG--HG-------CWSSVPK------------LAG---------L-QRCGKSCRLRWINYLRPDLKR-G-PFSQQEENLI-------IELHAV-LGN--------------RWSQI-AAQ--LPGRTDNEIKNLWNSCI
MD12G1198600	----------------------------------------------------------KG-LW-SPEEDEKLLNY-I-T-K-HG--HG-------CWSSVPK------------LAG---------L-QRCGKSCRLRWINYLRPDLKR-G-PFSQQEENLI-------VELHAV-LGN--------------RWSQI-AAQ--LPGRTDNEIKNLWNSCI
AtMYB055	----------------------------------------------------------KG-LW-SPEEDEKLLRY-I-T-K-YG--HG-------CWSSVPKQAGTFLFIQIHLLFG---------L-QRCGKSCRLRWINYLRPDLKR-G-AFSQDEENLI-------IELHAV-LGN--------------RWSQI-AAQ--LPGRTDNEIKNLWNSCL
Vitvi07g00515.t01	----------------------------------------------------------KG-LW-SPEEDEKLLRH-I-T-K-YG--HG-------CWSSVPK------------QAG---------L-QRCGKSCRLRWINYLRPDLKR-G-TFSLQEENLI-------IELHSV-LGN--------------RWSQI-AAQ--LPGRTDNEIKNLWNSCL
AtMYB086	----------------------------------------------------------KG-LW-SPEEDEKLLNY-I-T-R-HG--HG-------CWSSVPK------------LAG---------L-QRCGKSCRLRWINYLRPDLKR-G-AFSQDEESLI-------IELHAA-LGN--------------RWSQI-ATR--LPGRTDNEIKNFWNSCL
AtMYB061	----------------------------------------------------------KG-LW-SPEEDEKLLTH-I-T-N-HG--HG-------CWSSVPK------------LAG---------L-QRCGKSCRLRWINYLRPDLKR-G-AFSPEEENLI-------VELHAV-LGN--------------RWSQI-ASR--LPGRTDNEIKNLWNSSI
Vitvi05g00275.t01	----------------------------------------------------------RG-LW-SPEEDEKLFRY-I-T-E-HG--HG-------CWSSVPK------------QAG---------L-QRCGKSCRLRWINYLRPDLKR-G-AFTGQEEKLI-------VELHEI-LGN--------------RWSQI-ASH--LPGRTDNEIKNQWNSSI
Acc12776.1	----------------------------------------------------------RG-LW-SPEEDEKLINY-I-S-T-YG--HG-------CWSTVPT------------LAG---------L-QRCGKSCRLRWVNYLRPDLKR-G-SFSPQEASLI-------IELHGI-LGN--------------RWAQI-AKH--LPGRTDNEVKNFWNSSI
Acc22309.1	----------------------------------------------------------RG-LW-SPEEDEKLVNY-V-S-T-YG--HG-------CWSSVPR------------LAG---------L-QRCGKSCRLRWINYLRPDLKR-G-SFSPQEAALI-------IELHSI-IGN--------------RWAQI-AKH--LPGRTDNEVKNFWNSSI
Vitvi09g00142.t01	----------------------------------------------------------RG-LW-SPEEDEKLINY-I-S-S-YG--HG-------CWSSVPR------------LAG---------L-QRCGKSCRLRWINYLRPDLKR-G-SFSPQEAALI-------IELHRI-LGN--------------RWAQI-AKH--LPGRTDNEVKNFWNSSI
AtMYB026	----------------------------------------------------------RG-LW-SPEEDEKLINY-I-N-S-YG--HG-------CWSSVPK------------HAGTYTHIHGFCL-QRCGKSCRLRWINYLRPDLKR-G-SFSPQEAALI-------IELHSI-LGN--------------RWAQI-AKH--LPGRTDNEVKNFWNSSI
MD17G1173700	----------------------------------------------------------RG-LW-SPEEDEKLINY-I-T-T-HS--HG-------CWSSVPK------------LAG---------L-QRCGKSCRLRWINYLRPDLKR-G-SFSPQEAALI-------IELHSI-LGN--------------RWAQI-AKH--LPGRTDNEVKNFWNSSI
MD09G1191100	----------------------------------------------------------RG-LW-SPEEDEKLINC-I-T-T-YG--HG-------CWSSVPQ------------HAG---------L-QRCGKSCRLRWTNYLRPDLKR-G-SFSPQEAALI-------IELHSI-LGN--------------KWAQI-AKH--LPGRTDNEVKNFWNSSI
Acc15328.1	----------------------------------------------------------RG-LW-SPEEDDKLIKH-I-T-T-HG--HG-------CWSSVPK------------LAG---------L-QRCGKSCRLRWINYLRPDLKR-G-SFTEQEERII-------IDVHRI-LGN--------------RWAQI-AKH--LPGRTDNEVKNFWNSCI
Vitvi01g01271.t01	----------------------------------------------------------RG-LW-SPEEDEKLIRY-I-T-T-NG--HG-------CWSSVPK------------LAG---------L-QRCGKSCRLRWINYLRPDLKR-G-SFSAQEERTI-------IDVHRI-VGN--------------KWAQI-AKY--LPGRTDNEVKNFWNSCI
Vitvi19g01749.t01	----------------------------------------------------------RG-LW-SPEEDEKLIRY-I-T-A-HG--HG-------SWSSVPK------------LAG---------L-QRCGKSCRLRWINYLRPELKR-G-SFSAQEEQSI-------IDVHRI-LGN--------------RWAQI-AKH--LPGRTDNEVKNFWNSCI
AtMYB067	----------------------------------------------------------RG-LW-SPEEDEKLLRY-I-T-T-HG--HP-------SWSSVPK------------LAG---------L-QRCGKSCRLRWINYLRPDLRR-G-SFNEEEEQII-------IDVHRI-LGN--------------KWAQI-AKH--LPGRTDNEVKNFWNSCI
MD05G1239200	----------------------------------------------------------RG-LW-SPEEDEKLRKH-I-T-T-HG--HG-------SWSSVPK------------HAG---------L-QRCGKSCRLRWINYLRPELRR-G-SFTPEEEQTI-------IDVHRI-LGN--------------KWAQI-AKH--LPGRTDNEVKNFWNSCI
MD10G1217300_corrected	----------------------------------------------------------RG-LW-SPEEDEKLSKH-I-T-T-HG--HD-------SWSSVPK------------HAG---------L-QRCGKSCRLRWINYLRPELKR-G-SFTPEEEQTI-------IDVHRI-LGN--------------KXAQI-AKH--LPGRTDNEVKNFWNSXI
MD05G1243900	----------------------------------------------------------KG-LW-SPEEDEKLLNH-I-N-T-FG--HG-------SWSSVPK------------LAG---------L-QRCGKSCRLRWINYLRPDLKR-G-PFSEIEERTI-------VDVHRI-LGN--------------KWAQI-AKH--LPGRTDNEVKNFWNSCI
MD10G1225800	----------------------------------------------------------RG-LW-SPEEDEKLLNH-I-N-T-YG--HG-------SWSSVPE------------LAG---------L-ERCGKSCRLRWINYLRPDLKR-G-SFSEIEERTI-------VEVHRI-LGN--------------KWAQI-AKH--LPGRTDNEVKNFWNSCI
novel_Ac_LG23_5449529-5450566	-------------------------------------------------------------------------------------------------------------------------------------------------------------------------------------------------RWAHI-ASH--LPGRTDNEIKNYWNSWI
Acc15649.1	----------------------------------------------------------RG-LW-SPEEDEKLIRY-I-T-T-HG--YG-------CWSEVPE------------KAG---------L-QRCGKSCRLRWINYLRPDIRR-G-RFSPEEETLI-------ISLHGS-VGN--------------RWAHI-ASH--LPGRTDNEIKNYWNSWI
Acc16409.1	----------------------------------------------------------RG-LW-SPEEDEKLIRY-I-T-T-HG--YG-------CWSEVPE------------KAG---------L-QRCGKSCRLRWINYLRPDIRR-G-RFTPEEEKLI-------ISLHGA-VGN--------------RWAHI-ASH--LPGRTDNEIKNYWNSWI
novel_Ac_LG23_5449529-5450566	----------------------------------------------------------RG-LW-SPEEDEKLIRY-I-T-T-HG--YG-------CWSEVPE------------KAG---------L-QRCGKSCRLRWINYLRPDIRR-G-RFTPEEEKLI-------ISLHGV-VGN--------------RWAHI-ASH--LPGRTDNEIKNYWNSWI
MD14G1110800	----------------------------------------------------------RG-LW-SPEEDEKLIRY-I-T-T-HG--YG-------CWSEVPE------------KAG---------L-QRCGKSCRLRWINYLRPDIRR-G-RFTPEEEKLI-------ISLHGV-VGN--------------RWAHI-ASH--LPGRTDNEIKNYWNSWI
AtMYB103	----------------------------------------------------------RG-LW-SPEEDEKLIRY-I-T-T-HG--YG-------CWSEVPE------------KAG---------L-QRCGKSCRLRWINYLRPDIRR-G-RFSPEEEKLI-------ISLHGV-VGN--------------RWAHI-ASH--LPGRTDNEIKNYWNSWI
Acc28821.1	----------------------------------------------------------RG-LW-SPEEDEKLIRY-I-T-T-RG--YG-------CWSEVPE------------KAG---------L-QRCGKSCRLRWINYLRPDIRR-G-RFTPEEEKLI-------ISLHGA-VGN--------------RWAHI-ASH--LPGRTDNEIKNYWNSWI
Vitvi02g00028.t01	----------------------------------------------------------RG-LW-SPEEDEKLIRY-I-T-T-YG--YG-------CWSEVPE------------KAG---------L-QRCGKSCRLRWINYLRPDIRR-G-RFTPEEEKLI-------INLHGV-VGN--------------RWAHI-ASH--LPGRTDNEIKNYWNSWI
Acc20042.1	----------------------------------------------------------RG-LW-SPEEDEKLIKY-I-T-T-HG--YG-------CWSEVPE------------KAG---------L-QRCGKSCRLRWINYLRPDIRR-G-RFSPEEEKLI-------IRLHGA-VGN--------------RWAHI-ASH--LPGRTDNEIKNYWNSWI
MD06G1090000	----------------------------------------------------------RG-LW-SPEEDEKLVRH-I-T-T-YG--HG-------CWRKVPE------------QAG---------L-QRCGKSCRLRWLNYLRPDIKR-G-GFTPEEEKLI-------IRLHGV-VGN--------------RWTHI-AKC--LPGRTDNEIKNYWNSWI
MD14G1110900	----------------------------------------------------------RG-LW-SPEEDEKLVRY-I-T-T-YG--PG-------CWRKVPE------------QAG---------L-QRCGKSCRLRWLNYLRPDIKR-G-GFTPEEEKLI-------VRLNGV-VGN--------------RWAHI-AKC--LPGRTDNEIKNYWNSWI
Acc07763.1	----------------------------------------------------------KG-LW-SPEEDERLMKY-M-M-R-NG--QG-------CWSDIAR------------DAG---------L-ERCGKSCRLRWINYLRPDLKR-G-AFSAQEEQLI-------VHLHSI-LGN--------------KWSQI-AAR--LPGRTDNEIKNFWNSTI
Acc16221.1	----------------------------------------------------------KG-LW-SPEEDERLMKY-M-M-R-NG--QG-------SWSDVAR------------NAG---------L-ERCGKSCRLRWINYLRPDLKR-G-AFSPQEEDLI-------VHLHSI-LGN--------------KWSQI-AAR--LPGRTDNEIKNFWNSSI
Acc09308_corrected	----------------------------------------------------------KG-LW-SPEEDEKLMNY-M-MLR-NGGQLG-------CWSDIAK------------NAG---------L-QRCGKSCRLRWINYLRPDLKR-G-AFSPHEEEII-------IHLHSI-LGN--------------RWSQI-AAR--LPGRTDNEIKNFWNSTI
Acc17083.1	----------------------------------------------------------KG-LW-SPEEDEKLMNY-I-MLR-NGGQLG-------CWSDIAK------------NAG---------L-QRCGKSCRLRWINYLRPDLKR-G-AFSPHEEEII-------IRLHSI-LGN--------------RWSQI-AAR--LPGRTDNEIKNFWNSTV
Acc15107.1	----------------------------------------------------------KG-LW-SPEEDDKLMSY-M-L-G-NG--QG-------CWSDVAR------------NAG---------L-QRCGKSCRLRWINYLRPDLKR-G-AFSPQEEDLI-------IHFHSL-LGN--------------RWSQI-AAR--LPGRTDNEIKNFWNSTI
Acc26160.1	----------------------------------------------------------KG-LW-SPEEDDKLMSY-M-L-R-NG--QG-------CWSDVAR------------NAG---------L-QRCGKSCRLRWINYLRPDLKR-G-AFSTQEEDLI-------IHFHSL-LGN--------------RWSQI-AAR--LPGRTDNEIKNFWNSTI
MD03G1176000	----------------------------------------------------------KG-LW-SPEEDDKLMSY-M-I-N-NG--QG-------CWSDVAR------------NAG---------L-QRCGKSCRLRWINYLRPDLKR-G-AFSPQEEELI-------IHLHSL-LGN--------------RWSQI-AAR--LPGRTDNEIKNFWNSTI
Vitvi06g00214.t01	----------------------------------------------------------KG-LW-SPEEDDKLMNY-M-L-N-NG--QG-------CWSDVAR------------NAG---------L-QRCGKSCRLRWINYLRPDLKR-G-AFSPQEEELI-------IHLHSL-LGN--------------RWSQI-AAR--LPGRTDNEIKNFWNSTI
MD11G1196500	----------------------------------------------------------KG-LW-SPEEDDKLMRY-M-I-N-NG--QG-------CWSDVAR------------NAG---------L-QRCGKSCRLRWINYLRPDLKR-G-AFLPQEEELI-------IHLHSL-LGN--------------RWSQI-AAR--LPGRTDNEIKNFWNSTI
Vitvi13g01737_corrected	----------------------------------------------------------KG-LW-SPEEDEKLMSY-M-L-R-NG--QG-------CWSDIAR------------NAG---------L-QRCGKSCRLRWINYLRPDLKR-G-AFSPQEEELI-------IHLHSI-LGN--------------RWSQI-AAR--LPGRTDNEIKNFWNSTI
MD02G1312700	----------------------------------------------------------KG-LW-SPEEDEKLMRY-M-L-T-SG--QG-------CWSDIAR------------NAG---------L-QRCGKSCRLRWINYLRPDLKR-G-AFSPQEEELI-------IHFHSI-LGN--------------RWSQI-AAR--LPGRTDNEIKNFWNSAL
MD07G1010500	----------------------------------------------------------KG-LW-SPEEDEKLMMY-M-L-T-NG--QG-------CWSDVAR------------NAG---------L-QRCGKSCRLRWINYLRPDLKR-G-AFSPQEEELI-------IHFHSI-LGN--------------RWSQI-AAR--LPGRTDNEIKNFWNSAL
AtMYB046	----------------------------------------------------------KG-LW-SPEEDSKLMQY-M-L-S-NG--QG-------CWSDVAK------------NAG---------L-QRCGKSCRLRWINYLRPDLKR-G-AFSPQEEDLI-------IRFHSI-LGN--------------RWSQI-AAR--LPGRTDNEIKNFWNSTI
Acc32451.1	----------------------------------------------------------KG-LW-SPEEDEKLVKY-MVM-S-SG--QG------QCWSEVAR------------NAG---------L-QRCGKSCRLRWINYLRPDLKR-G-AFSPQEEDLI-------LHLHSL-LGN--------------RWSQI-AAQ--LPGRTDNEIKNFWNSTI
AtMYB083	----------------------------------------------------------KG-LW-SPDEDEKLIRY-M-L-T-NG--QG-------CWSDIAR------------NAG---------L-LRCGKSCRLRWINYLRPDLKR-G-SFSPQEEDLI-------FHLHSI-LGN--------------RWSQI-ATR--LPGRTDNEIKNFWNSTL
Acc30394.1	----------------------------------------------------------KG-LW-SPEEDEKLVKY-MAM-S-SG--QG------QCWSEVAR------------NAG---------L-QRGGKSCRLRWINYLRPDLKR-G-AFSSQEKEVI-------LHLHSL-LGN--------------RWSQI-AAH--LPGRTDNEIKNFWNSMT
novel_Ac_LG26_11591550-11593176	----------------------------------------------------------KV-LW-TEEEDRILIEY-V-R-G-HG--KG-------RWNCLAK------------ITG---------L-KRSGKSCRLRWINYLCPTIKH-G-DFSEQEDDLI-------IRLHNL-LGN--------------RWSLI-AGR--VPGRTDNQVKNHWNSHL
Acc22003.1	----------------------------------------------------------KA-LW-TEEEDRILMDC-M-T-V-HG--PG-------RWNRVAK------------MTG---------L-NRCGKSCRLRWINYLSPSIKH-G-NFSEEEDDLI-------IRLHNL-LGN--------------RWSLI-AGR--IPGRTDNQVKNHWNTYL
Acc26749_corrected	----------------------------------------------------------KG-LW-TEEEDRILMDY-I-R-V-HG--KG-------KWNHVAK------------MTG---------L-KRCGKSCRLRWINYLSPTIKH-G-SFSEEEDDLI-------VRLHKL-LGN--------------RWSLI-AGR--VPGRTDNQVKNYWNTHL
MD06G1174200	----------------------------------------------------------KG-LW-TVEEDRILMDY-I-R-E-HG--KG-------KWNRVNK------------VTG---------L-KRCGKSCRLRWMNYLSPNVKR-G-DFSEEEDDLI-------IRLHKL-LGN--------------RWSLI-AGR--VPGRTDNQVKNHWNTHL
Vitvi17g00822.t01	----------------------------------------------------------KG-LW-TVEEDRILMDY-I-R-V-HG--KG-------KWNRIAK------------VTG---------L-KRCGKSCRLRWMNYLSPSVKR-G-DFSQEEDDLI-------IRLHNL-LGN--------------RWSLI-AGR--VPGRTDNQVKNHWNTHL
MD14G1180700	----------------------------------------------------------KG-LW-TVEEDKILTDY-I-T-L-HG--KG-------KWNRVNK------------VSG---------L-KRSGKSCRLRWMNYLSPSVKR-S-DFSEEEDDLI-------IRLHNL-LGN--------------RWSLI-AGR--VPGRTDNQVKNHWNGHL
MD14G1180900_MD14G1181000_corrected	----------------------------------------------------------KG-LW-TVEEDRILTDY-I-R-V-HG--KG-------KWNRVNK------------VTG---------L-KRSGKSCRLRWMNYLSPSVKR-S-DFSEEEDDLI-------IRLHNL-IGN--------------RWSLI-AGR--VPGRTDNQVKNHWNSHL
AtMYB000	----------------------------------------------------------KG-LW-TVEEDNILMDY-V-L-N-HG--TG-------QWNRIVR------------KTG---------L-KRCGKSCRLRWMNYLSPNVNK-G-NFTEQEEDLI-------IRLHKL-LGN--------------RWSLI-AKR--VPGRTDNQVKNYWNTHL
AtMYB023	----------------------------------------------------------KG-LW-TVEEDKILMDY-V-R-T-HG--QG-------HWNRIAK------------KTG---------L-KRCGKSCRLRWMNYLSPNVNR-G-NFTDQEEDLI-------IRLHKL-LGN--------------RWSLI-AKR--VPGRTDNQVKNYWNTHL
AtMYB066	----------------------------------------------------------KG-LW-TVEEDKILMDY-V-K-A-HG--KG-------HWNRIAK------------KTG---------L-KRCGKSCRLRWMNYLSPNVKR-G-NFTEQEEDLI-------IRLHKL-LGN--------------RWSLI-AKR--VPGRTDNQVKNYWNTHL
Vitvi14g03020.t01	----------------------------------------------------------KG-LW-TLEEDKILMDY-V-K-E-HG--KG-------QWNRIAK------------KTG---------L-RRCGKSCRLRWINYLSPNVKR-G-DFTAEEEDLI-------IRLHKL-LGN--------------RWSLI-AGR--VPGRTDNQVKNYWNTHL
Vitvi01g00737.t01	----------------------------------------------------------KG-LW-TKEEDRILLDY-I-Q-V-HG--RG-------RWNRISK------------ITG---------L-KRYGKSCRLRWMNYLSPSVKH-G-EFTEQEEDLI-------IRLHNL-LGN--------------RWSLI-AGR--VPGRTDNQVKNHWNSHL
MD13G1092300	----------------------------------------------------------KR-LW-TKEEDEILLDYII-R-V-HG--RG-------HWNRIPK------------VTG---------L-RRSGKSCRLRWLNHLSPNVKR-G-DFSEEEEDLI-------IRLHNL-LGN--------------RWSLI-AGR--VPGRTDNQVKNYWNNHL
MD13G1092400	----------------------------------------------------------KG-LW-TKEEDEILLDY-I-R-V-HG--RG-------RWNRIPK------------VTG---------L-RRSGKSCRLRWLNHLSPNVKR-G-DFSEEEEDLI-------IRLHNL-LGN--------------RWSLI-AGR--VPGRTDNQVKNYWNTHL
MD16G1093200	----------------------------------------------------------KG-LW-TKEEDEILLDY-K-R-V-HG--SG-------RWNRIPK------------VTG---------L-KRNGKSCRLRWLNYLSPDVKR-G-DFSEQEEDLI-------IRLHNL-LGN--------------RWSLI-AGR--LPGRTDNQVKNYWNAHL
Acc00653.1	----------------------------------------------------------KG-LW-KPEEDVILKKY-V-E-T-HG--EG-------NWASVSQ------------KSG---------L-MRGGKSCRLRWKNYLRPNIKR-G-RMSEDEKDLI-------IRLHKL-LGN--------------RWSLI-AGR--LPGRTDNEVKNYWNTHL
Acc09977.1	----------------------------------------------------------KG-LW-KPDEDMILKNY-I-E-A-HG--EG-------NWASVSQ------------KSG---------L-MRGGRSCRLRWKNYLRPNIKR-G-RMSDDEKDLI-------IRLHKL-LGN--------------RWSLI-AGR--LPGRTDNEVKNYWNTHL
AtMYB082	----------------------------------------------------------RG-LW-KPEEDMILKSY-V-E-T-HG--EG-------NWADISR------------RSG---------L-KRGGKSCRLRWKNYLRPNIKR-G-SMSPQEQDLI-------IRMHKL-LGN--------------RWSLI-AGR--LPGRTDNEVKNYWNTHL
MD02G1027500	----------------------------------------------------------KN-LW-KPEEDLILRQY-V-E-T-HG--EG-------NWATVSK------------RSG---------L-KRGGKSCRLRWKNYLRPNIKR-G-DMSQEEQDLI-------IRMHKL-LGN--------------RWSLI-AGR--LPGRTDNEVKNYWNTHL
MD15G1168900	----------------------------------------------------------KN-WW-KPEEDLILKQY-V-E-T-HG--EG-------NWATVSK------------LSG---------L-KRGGKSCRLRWKNYLRPNIKR-G-DMSQDEKDLI-------IRMHKL-LGN--------------RWSLI-AGR--LPGRTDNEVKNYWNTHL
Vitvi11g00499.t01	----------------------------------------------------------KG-LW-KPEEDLLLKKY-V-E-A-HG--EG-------KWATVSE------------RSG---------L-KRGGKSCRLRWKNYLRPNIKR-G-EISKEEEDLI-------IRMHKL-LGN--------------RWSLI-AGR--LPGRTDNEVKNYWNTHL
Vitvi11g00498.t01	----------------------------------------------------------------------------------------------------------------------------------GRKSCRLRWKNYLRPNIKR-G-GISKDEEDII-------IRMHKL-LGN--------------RWSLI-AGR--LPGRTDNDVKNYWNTRL
Vitvi11g00502.t01	----------------------------------------------------------KG-LW-KPEEDLLLKKY-V-E-A-HG--EG-------KWDAVSE------------RTG---------L-MRSGKSCRLRWKNYLRPNKKR-G-GISKDEEDII-------IRMHKL-LGN--------------RWSLI-AGR--LPGRTDNDVKNYWNTHL
Acc00920.1	----------------------------------------------------------RG-AW-TAAEDKMLTDY-I-K-V-QG--EG-------RWRNLPK------------RAG---------L-KRCGKSCRLRWLNYLRPDIKR-G-NISHDEEDLI-------IRLHKL-LGN--------------RWSLI-AGR--LPGRTDNEIKNYWNTNL
Acc09819.1	----------------------------------------------------------RG-AW-TAAEDKMLTDY-V-K-I-HG--EG-------RWRNLPK------------RAG---------L-KRCGKSCRLRWLNYLRPDIKR-G-NISHDEEELI-------IRLHKL-LGN--------------RWSLI-AGR--LPGRTDNEIKNYWNTNL
Vitvi09g00112.t01	----------------------------------------------------------RG-AW-TATEDKILTEY-I-K-V-HG--EG-------KWRNLPK------------KAG---------L-KRCGKSCRLRWLNYLRPDIKR-G-NITHDEEELI-------IRLHKL-LGN--------------RWSLI-AGR--LPGRTDNEIKNYWNTNI
Vitvi11g00097.t01	----------------------------------------------------------RG-AW-TVVEDKILTEY-I-K-V-HG--EG-------RWRNLPK------------KAG---------L-KRCGKSCRLRWLNYLRPDIKR-G-NISHDEEDLI-------VRLHKL-LGN--------------RWSLI-AGR--LPGRTDNEIKNYWNTNL
Acc12804_corrected1	----------------------------------------------------------RG-AW-TAMEDKILRDY-I-K-V-HG--EG-------KWRNLPK------------KAG---------L-KRCGKSCRLRWLNYLRPDIKR-G-NITRDEEDLI-------IRLHNL-LGN--------------RWSLI-ARR--LPGRTDNEIKNYWNTNI
Acc12804_corrected2	----------------------------------------------------------RG-AW-TAMEDKILRDY-I-K-V-HG--EG-------KWRNLPK------------KAG---------L-KRCGKSCRLRWLNYLRPDIKR-G-NITRDEEDLI-------IRLHNL-LGN--------------RWSLI-ARR--LPGRTDNEIKNYWNTNI
Acc22332.1	----------------------------------------------------------RG-AW-TAMEDKILKDY-I-K-V-HG--EG-------KWRDLPK------------RAG---------L-KRCGKSCRLRWLNYLRPDIKR-G-NITRDEEDLI-------IRLHKL-LGN--------------RWSLI-AGR--LPGRTDNTIKNYWNTNI
Acc26998.1	----------------------------------------------------------RG-AW-TAMEDKILKDY-I-K-V-HG--EG-------KWRNLPK------------RAG---------L-KRCGKSCRLRWLNYLRPDIKR-G-NITRDEEDLI-------IRLHKL-LGN--------------RWSLI-AGR--LPGRTDNEIKNYWNTNI
Acc16026.1	----------------------------------------------------------RG-AW-TAMEDRILTAY-I-K-A-HG--EG-------KWRNLPK------------RAG---------L-RRCGKSCRLRWLNYLRPDIKR-G-NISHDEEELI-------IRLHKL-LGN--------------RWSLI-AGR--LPGRTDNEIKNYWNTIL
Vitvi04g00153.t01	----------------------------------------------------------RG-AW-TALEDKILTAY-I-K-A-HG--EG-------KWRNLPK------------RAG---------L-KRCGKSCRLRWLNYLRPDIKR-G-NISHDEEELI-------IRLHKL-LGN--------------RWSLI-AGR--LPGRTDNEIKNYWNTTL
Acc28234.1	----------------------------------------------------------RG-AW-TAVEDRTLTAY-I-K-A-HG--EG-------KWRNLPK------------RAG---------L-KRCGKSCRLRWLNYLRPDIKR-G-NISHEEEELI-------VRLHKL-LGN--------------RWSLI-AGR--LPGRTDNEIKNYWNTTL
MD08G1070700	----------------------------------------------------------RG-AW-TALEDKILSSY-I-K-A-HG--EG-------KWRSLPK------------RAG---------L-KRCGKSCRLRWLNYLRPDIKR-G-NISGDEEELI-------VRLHNL-LGN--------------RWSLI-AGR--LPGRTDNEIKNYWNTTL
MD15G1051400	----------------------------------------------------------RG-AW-TALEDKILTAY-I-K-A-HG--EG-------KWRSLPK------------RAG---------L-KRCGKSCRLRWLNYLRPDIKR-G-NISGDEEELI-------VRLHNL-LGN--------------RWSLI-AGR--LPGRTDNEIKNYWNTTL
MD02G1087900	----------------------------------------------------------RG-AW-TAHEDKVLTEY-I-K-L-HG--EG-------RWRNLPK------------NAG---------L-NRCGKSCRLRWLNYLRPDIKR-G-NISPDEEELI-------IRLHKL-LGN--------------RWSLI-AGR--LPGRTDNEIKNYWNTNL
MD15G1215500	----------------------------------------------------------RG-AW-TAHEDKVLTQY-I-K-L-HG--EG-------RWRNLPK------------KAG---------L-KRCGKSCRLRWLNYLRPDIKR-G-NISPDEEELI-------IRLHKL-LGN--------------RWSLI-AGR--LPGRTDNEIKNYWNTNL
MD09G1184000	----------------------------------------------------------RG-AW-TAMEDKVLTEY-I-G-N-HG--EG-------KWRNLPK------------RAG---------L-KRCGKSCRLRWLNYLRPDIKR-G-NITRDEEELI-------IRLHKL-LGN--------------RWSLI-AGR--LPGRTDNEIKNYWNTTI
Acc12965_corrected1	----------------------------------------------------------RG-AW-TAVEDKVLREY-I-K-V-HG--EG-------RWRNLPK------------LAG---------L-NRCGKSCRLRWLNYLRPDIKR-G-NISQDEEDLI-------IRLHKL-LGN--------------KWSLI-AGR--LPGRTDNEIKNYWNTNL
Acc12965_corrected2	----------------------------------------------------------RG-AW-TAVEDKVLREY-I-K-V-HG--EG-------RWRNLPK------------LAG---------L-NRCGKSCRLRWLNYLRPDIKR-G-NISQDEEDLI-------IRLHKL-LGN--------------KWSLI-AGR--LPGRTDNEIKNYWNTNL
novel_Ac_LG12_711795-715348	----------------------------------------------------------RG-AW-TAVEDKVLREY-I-K-V-HG--EG-------KWRNLPK------------LAG---------L-NRCGKSCRLRWLNYLRPDIKR-G-NISKDEEDLI-------IRLHKL-LGN--------------KWSLI-AGR--LPGRTDNEIKNYWNTNL
Vitvi04g00156.t01	----------------------------------------------------------RG-AW-TALEDKILSDY-I-K-V-HG--EG-------KWRNIPK------------QAG---------L-KRCGKSCRLRWLNYLRPDIKR-G-NISLEEEDLI-------IRLHKL-LGN--------------RWALI-AGR--LPGRTDNEIKNYWNTTL
MD15G1051000	----------------------------------------------------------KG-AW-TALEDQILTDY-I-K-T-HG--EG-------KWRRIPK------------EAG---------L-RRCGKSCRLRWLNYLRPDIKR-G-NITQEEEDLI-------IRLHKL-LGN--------------RWSLI-AGR--IPGRTDNEIKNYWNTYL
MD02G1087700	----------------------------------------------------------RG-AW-LAWEDKILTNY-I-E-T-NG--EG-------KWRDLPR------------RAG---------L-NRCGKSCRLRWLNYLRPDIKR-G-NISSEEEELI-------IRLHKL-LGN--------------RWSLI-AGR--LPGRTDNEIKNYWNTTL
MD15G1215400	----------------------------------------------------------RG-AW-SAWEDKALTNY-I-E-T-NG--EG-------KWRDLPQ------------RAG---------L-NRCGKSCRLRWLNYLRPGIKR-G-NISSEEEELI-------IRLHKL-LGN--------------RWSLI-AGR--LPGRTDNEIKNYWNTSL
Vitvi11g00099.t01	----------------------------------------------------------RG-SW-SAWEDKILCNY-V-E-V-HG--EG-------KWRDLPQ------------RAG---------L-KRCGKSCRLRWLNYLRPDIKR-G-NISSEEEELI-------IRLHKL-LGN--------------RWSLI-AGR--LPGRTDNEIKNYWNTNL
Vitvi11g00098.t01	----------------------------------------------------------RG-TW-SALEDKILCNY-I-E-I-YG--EG-------KWKEVPP------------RAG---------L-KRCGKSCRLRWLNYLRPDIKR-G-NISEDEEELI-------IKLHKL-LGN--------------RWSLI-AGR--LPGRTDNEIKNYWNTNL
Acc12966.1	----------------------------------------------------------RG-TW-TVREDKILTNY-I-S-V-HG--EG-------KWRDLPI------------RAG---------L-KRCGKSCRLRWLNYLKPDIKR-G-NISAEEEELI-------VKMHNL-LGN--------------RWALI-AGR--LPGRTDNEIKNYWNTKL
Vitvi04g00155.t01	----------------------------------------------------------KG-AW-TAIEDELLVEY-I-K-V-HG--EG-------KWSGIPK------------KSG---------L-KRCGKSCRLRWLNYLRPDIKR-G-NMSPEEEDLI-------IRLHKL-LGN--------------RWSLI-AGR--IPGRTDNEIKNYWNTNF
Vitvi13g01359.t01	----------------------------------------------------------RG-AW-TVVEDNILTDY-I-Q-T-HG--EG-------GWRSIPK------------NAG---------L-KRCGKSCRLRWLNYLKPDIKR-G-NISHAEEDLI-------IRLHRL-LGN--------------RWSMI-AKR--LPGRTDNEIKNYWNTNL
Vitvi04g00158.t01	----------------------------------------------------------RG-AW-TALEDKLLRDY-V-K-T-HG--PG-------KWRNVSQ------------ETG---------L-ERSGKSCRLRWLNYLRPDIKR-G-NISPEEEDLI-------IRLHKL-LGN--------------RWSLI-AGR--LPGRSDNEIKNYWNTTL
MD08G1070900	----------------------------------------------------------RG-AW-TDAEDQILLDY-V-R-E-HG--EG-------RWEKLSR------------EAG---------L-KRCGKSCRLRWLNYLRPDIKR-G-NITQEEEDLI-------IRLHKL-LGN--------------RWSLI-AGR--LPGRTDNEIKNYWNSIL
Acc02217.1	----------------------------------------------------------KG-AW-TKQEDQKLVDY-I-R-T-HG--EG-------CWRTLPK------------AAG---------L-LRCGKSCRLRWINYLRPDIKR-G-NFAQDEEDLI-------IKLHAL-LGN--------------RWSLI-AGR--LPGRTDNEVKNYWNSHV
Acc26582.1	--------------------------------------------------------------------------------------------------------------------------------------------------------------------------------------------------WSLI-AGR--LPGRTDNEVKNYWNSHL
Acc31204.1	----------------------------------------------------------KG-AW-SKQEDQKLIDY-I-R-T-HG--KG-------YWRTLPQ------------AAG---------L-LRCGKSCRLRWINYLRPDLKR-G-NFAEDEEDLI-------IRLHAL-LGN--------------RWSLI-AGR--LPGRTDNEVKNYWNSHL
Vitvi01g00401.t01	----------------------------------------------------------KG-AW-SKQEDQKLIDY-I-R-K-NG--EG-------CWRTLPQ------------AAG---------L-LRCGKSCRLRWINYLRPDLKR-G-NFAEDEEDLI-------IKLHAL-LGN--------------RWSLI-AGR--LPGRTDNEVKNYWNSHL
MD13G1026400	----------------------------------------------------------KG-AW-SKQEDLKLIDY-I-R-K-HG--EG-------CWRTLPQ------------AAG---------L-LRCGKSCRLRWINYLRPDLKR-G-NFAEDEEDLI-------VKLHAL-LGN--------------RWSLI-AGR--LPGRTDNEVKNYWNSHL
MD16G1029400	----------------------------------------------------------KG-AW-SKQEDLKLIEY-I-R-K-NG--EG-------CWRTLPQ------------AAG---------L-LRCGKSCRLRWINYLRPDLKR-G-NFAEDEEDLI-------IKLHAL-LGN--------------RWSLI-AGR--LPGRTDNEVKNYWNSHL
Vitvi17g00231.t01	----------------------------------------------------------KG-AW-SKEEDQKLIDY-I-Q-K-HG--EG-------SWRSLPQ------------AAG---------L-LRCGKSCRLRWLNYLRPDLKR-G-NFAEDEEDLI-------VKLHAL-LGN--------------RWSLI-AGR--LPGRTDNEVKNYWNSHL
Vitvi17g00232.t01	----------------------------------------------------------KG-AW-SKQEDQKLIDY-I-Q-K-HG--EG-------CWSSLPQ------------SAG---------L-LRCGKSCRLRWVNYLKPDVKR-G-NFGEDEEDLI-------IKLHAL-LGN--------------RWSLI-AGR--LPGRTDNEVKNYWNSHL
novel_Ac_unmapped	----------------------------------------------------------KG-AW-SKQEDQKLIDY-I-Q-K-HG--EG-------NWRLLPK------------GAG---------L-LRCGKSCRLRWMNYLRPDLKR-G-NFGEDEEDLI-------IKLHAL-LGN--------------RWSLI-AGR--LPGRTDNEVKNYWNSHL
MD09G1261200	----------------------------------------------------------KG-AW-SKQEDQKLIDY-I-K-T-HG--EG-------CWRSLPK------------AAG---------L-HRCGKSCRLRWINYLRPDIKR-G-NFEQDEEELI-------IKLHAL-LGN--------------RWSLI-AGR--LPGRTDNEVKNYWNSHI
Vitvi14g00974.t01	----------------------------------------------------------KG-AW-SKQEDQRLIDY-I-K-T-HG--EG-------CWRSLPK------------AAG---------L-HRCGKSCRLRWINYLRPDLKR-G-NFGQDEEDLI-------IKLHAL-LGN--------------RWSLI-AGR--LPGRTDNEVKNYWNSHI
Acc28429.1	----------------------------------------------------------KG-AW-SKKEDQKLIDY-I-R-T-HG--EG-------CWRTLPQ------------AAG---------L-LRCGKSCRLRWINYLRPDLKR-G-NFAEDEEDLI-------IKLHAL-LGN--------------R---------------------------
MD14G1234500	----------------------------------------------------------KG-AW-SKQEDQKLIDY-I-Q-K-HG--EG-------RWNSLPK------------AAG---------L-RRCGKSCRLRWINYLRPDLKR-G-SIGEDEEDLI-------IRLHAL-LGN--------------RWSLI-AGR--LPGRTDNEVKNYWNSHI
MD06G1229700	----------------------------------------------------------KG-AW-SKQEDEKLTQY-V-E-K-NG--EG-------SWRSLPL------------AAG---------L-LRCGKSCRLRWVNYLRPNVKR-G-NFGEDEEDLI-------IRLHAL-LGN--------------RWSLI-AGR--LPGRTDNEVKNYWNTHL
MD14G1234600	----------------------------------------------------------KG-AW-SKQEDEKLTEF-V-E-K-NG--EG-------SWRSLPL------------AAG---------L-LRCGKSCRLRWVNYLRPNLKR-G-NFGEDEEDLI-------IKLHAL-LGN--------------RWSLI-AGR--LPGRTDNEVKNYWNTHL
MD06G1229600	----------------------------------------------------------KG-AW-SKQEDQKLIDY-I-Q-K-HG--EG-------CWNSLPH------------AAG---------L-SRCGKSCRLRWINYLRPDLKR-E-SIREDEEDLI-------IRLHAL-LGN--------------RWSLI-AGR--LPGRTDNEVKNYWNTHI
Acc14071.1	----------------------------------------------------------KG-AW-SKQEDQKLIEY-V-R-R-HG--VG-------SWRTLPQ------------AAG---------L-LRCGKSCRLRWNNYLRPNLKR-G-KFDEDEEDLI-------IKLHAL-LGN--------------RWSLI-AGR--LPGRTDNEVKNHWNSHL
Acc05172.1	----------------------------------------------------------KG-AW-TKEEDQRLINY-I-R-S-HG--EG-------CWRSLPK------------AAG---------L-LRCGKSCRLRWINYLRPDLKR-G-NFTEEEDELI-------IKLHSL-LGN--------------KWSLI-AGR--LPGRTDNEIKNYWNTHI
Acc24122.1	----------------------------------------------------------KG-AW-TKEEDQRLINY-I-R-S-HG--EG-------CWRSLPK------------AAG---------L-LRCGKSCRLRWINYLRPDLKR-G-NFTEEEDELI-------IKLHSL-LGN--------------KWSLI-AGR--LPGRTDNEIKNYWNTHI
Acc07135.1	----------------------------------------------------------KG-AW-TKEEDDRLIAY-I-R-S-HG--EG-------CWRSLPK------------AAG---------L-LRCGKSCRLRWINYLRPDLKR-G-NFTEEEDELI-------IKFHSL-LGN--------------KWSLI-AGR--LPGRTDNEIKNYWNTHI
Acc07258.1	----------------------------------------------------------KG-AW-TKEEDDRLIAY-I-R-A-HG--EG-------CWRSLPK------------AAG---------L-LRCGKSCRLRWINYLRPDLKR-G-NFTEEEDELI-------IKLHSL-LGN--------------KWSLI-AGR--LPGRTDNEIKNYWNTHI
MD05G1120600	----------------------------------------------------------KG-AW-TKEEDDRLIAY-I-R-A-HG--EG-------CWRSLPK------------AAG---------L-LRCGKSCRLRWINYLRPDLKR-G-NFTEEEDELI-------IKLHSL-LGN--------------KWSLI-AGR--LPGRTDNEIKNYWNTHI
MD10G1124100	----------------------------------------------------------KG-AW-TKEEDDRLIAY-I-R-A-HG--EG-------CWRSLPK------------AAG---------L-LRCGKSCRLRWINYLRPDLKR-G-NFTEEEDELI-------IKLHSL-LGN--------------KWSLI-AGR--LPGRTDNEIKNYWNTHI
Vitvi03g00136.t01	----------------------------------------------------------KG-AW-TKEEDDRLIAY-I-R-A-HG--EG-------CWRSLPK------------AAG---------L-LRCGKSCRLRWINYLRPDLKR-G-NFTEEEDELI-------IKLHSL-LGN--------------KWSLI-AGR--LPGRTDNEIKNYWNTHI
Acc10801.1	----------------------------------------------------------KG-AW-TKEEDNRLIAY-I-R-A-HG--EG-------CWRSLPK------------AAG---------L-LRCGKSCRLRWINYLRPDLKR-G-NFTEEEDELI-------IKLHSL-LGN--------------KWSLI-AGR--MPGRTDNEIKNYWNTHI
Acc16307.1	----------------------------------------------------------KG-AW-TKEEDDRLKAY-I-R-A-HG--EG-------CWRSLPK------------AAG---------L-LRCGKSCRLRWINYLRPDLKR-G-NFTEEEDELI-------IKLHSL-LGN--------------KWSLI-AGR--LPGRTDNEIKNYWNTHI
AtMYB004	----------------------------------------------------------KG-AW-TKEEDERLVAY-I-K-A-HG--EG-------CWRSLPK------------AAG---------L-LRCGKSCRLRWINYLRPDLKR-G-NFTEEEDELI-------IKLHSL-LGN--------------KWSLI-AGR--LPGRTDNEIKNYWNTHI
Vitvi04g01486.t01	----------------------------------------------------------KG-AW-TKEEDDRLIAH-I-Q-A-HG--EG-------CWRSLPK------------AAG---------L-LRCGKSCRLRWINYLRPDLKR-G-NFTDEEDELI-------IKLHSL-LGN--------------KWSLI-AGR--LPGRTDNEIKNYWNTHI
MD08G1220500	----------------------------------------------------------KG-AW-SKEEDQRLIDY-I-R-Q-HG--EG-------CWRSLPK------------AAG---------L-LRCGKSCRLRWINYLRPDLKR-G-NFTQEEDELI-------IKLHSL-LGN--------------KWSLI-AAR--LPGRTDNEIKNYWNTHV
MD15G1411200	----------------------------------------------------------KG-AW-TKEEDQRLIDH-I-R-Q-HG--EG-------CWRSLPK------------AAG---------L-LRCGKSCRLRWINYLRPDLKR-G-NFTQEEDELI-------IKLHSL-LGN--------------KWSLI-AGR--LPGRTDNEIKNYWNTHI
AtMYB007	----------------------------------------------------------KG-AW-TKEEDERLVSY-I-K-S-HG--EG-------CWRSLPR------------AAG---------L-LRCGKSCRLRWINYLRPDLKR-G-NFTHDEDELI-------IKLHSL-LGN--------------KWSLI-AAR--LPGRTDNEIKNYWNTHI
AtMYB006	----------------------------------------------------------KG-AW-TKEEDQRLVDY-I-R-N-HG--EG-------CWRSLPK------------SAG---------L-LRCGKSCRLRWINYLRPDLKR-G-NFTDDEDQII-------IKLHSL-LGN--------------KWSLI-AGR--LPGRTDNEIKNYWNTHI
Vitvi07g02009.t01	----------------------------------------------------------KG-AW-TKEEDQRLIAY-I-K-T-HG--EG-------CWRSLPK------------AAG---------L-LRCGKSCRLRWINYLRPDLKR-G-NFTDEEDELI-------INLHSF-FGN--------------KWSLI-AGR--LPGRTDNEIKNYWNTHI
AtMYB003	----------------------------------------------------------KG-AW-TKEEDQLLVDY-I-R-K-HG--EG-------CWRSLPR------------AAG---------L-QRCGKSCRLRWMNYLRPDLKR-G-NFTEEEDELI-------IKLHSL-LGN--------------KWSLI-AGR--LPGRTDNEIKNYWNTHI
AtMYB008	----------------------------------------------------------KG-AW-TKEEDQRLIDY-I-R-N-HG--EG-------SWRSLPK------------SVG---------L-LRCGKSCRLRWINYLRPDLKR-G-NFTDGEEQII-------VKLHSL-FGN--------------KWSLI-AGK--LPGRTDNEIKNYWNTHI
AtMYB032	----------------------------------------------------------KG-AW-TKEEDDKLISY-I-K-A-HG--EG-------CWRSLPR------------SAG---------L-QRCGKSCRLRWINYLRPDLKR-G-NFTLEEDDLI-------IKLHSL-LGN--------------KWSLI-ATR--LPGRTDNEIKNYWNTHV
Vitvi18g01868_corrected	----------------------------------------------------------RG-AW-TKEEDDRLIEY-I-R-M-NG--HG-------SWRSLPK------------AAG---------L-LRCGKSCRLRWINYLRPDVKR-G-NFTIDEDELI-------IKLHKL-LGN--------------KWSLI-AGR--LPGRTDNEIKNHWNTHI
Vitvi18g01867.t01	----------------------------------------------------------RG-SW-SKEEDDRLIHY-I-R-L-NG--HG-------FWRSLPK------------AAG---------L-LRCGKSCRLRWINYLRPDVKR-G-NFAIDEDELI-------IKLHKL-LGN--------------KWSLI-AGR--LPGRTDNEIKNHWNTHI
Acc08348.1	----------------------------------------------------------RG-PW-TAREDSLLTNY-I-Q-V-HG--EG-------NWRSLPK------------KAG---------L-LRCGKSCRLRWMNYLRPDIKR-G-NITPDEDDLI-------VKMHAL-LGN--------------RWSLI-AGR--LPGRTDNEIKNYWNTHL
Acc19761.1	----------------------------------------------------------RG-PW-TAREDSLLTNY-I-Q-V-HG--EG-------NWRSLPK------------KAG---------L-LRCGKSCRLRWMNYLRPDIKR-G-NITPDEDDLI-------VKMHAL-LGN--------------RWSLI-AGR--LPGRTDNEIKNYWNTHL
MD01G1084400	----------------------------------------------------------RG-PW-SNREDTLLTQY-I-E-A-HG--EG-------QWRSLPE------------KAG---------L-LRCGKSCRLRWMNYLKPDIKR-G-NITSDEDDLI-------IRLHSL-LGN--------------RWSLI-AGR--LPGRTDNEIKNYWNTHL
MD07G1153200	----------------------------------------------------------RG-PW-TPREDTLLTKY-I-E-A-HG--EG-------HWRSLPK------------KAG---------L-LRCGKSCRLRWMNYLRPDIKR-G-NITPDEDDLI-------IRLHSL-LGN--------------RWSLI-AGR--LPGRTDNEIKNYWNTHL
Vitvi15g00938_corrected	----------------------------------------------------------RG-SW-TAREDTLLTKY-I-Q-A-HG--EG-------HWRSLPK------------KAG---------L-LRCGKSCRLRWMNYLRPDIKR-G-NITPDEDDLI-------IRLHSL-LGN--------------RWSLI-AGR--LPGRTDNEIKNYWNTHL
Vitvi02g00195.t01	----------------------------------------------------------RG-PW-TAIEDTLLIDY-I-R-A-HG--QG-------NWRYLPK------------KAG---------L-LRCGKSCRLRWMNYLRPGIKR-G-NFTADEDDLI-------IRLRSL-LGN--------------RWSLI-AGR--LPGRTDNEIKNYWNCHL
Acc15065.1	----------------------------------------------------------RG-PW-TPEEDELLSNY-I-N-K-EG--EG-------RWRTLPK------------RAG---------L-LRCGKSCRLRWMNYLRPSVKR-G-HIAPDEEDLI-------LRLHRL-LGN--------------RWSLI-AGR--IPGRTDNEIKNYWNTHL
Acc26115.1	----------------------------------------------------------RG-PW-TPEEDELLSKY-I-N-K-EG--EG-------RWRTLPK------------RAG---------L-LRCGKSCRLRWMNYLRPSVKR-G-RIAPDEEDLI-------LRLHRL-LGN--------------RWSLI-AGR--IPGRTDNEIKNYWNTHL
antiMD03G1004900	----------------------------------------------------------RG-PW-TPEEDELLANY-I-K-K-EG--EG-------RWRTLPK------------QAG---------L-LRCGKSCRLRWMNYLRPSVKR-G-QIAPDEEDLI-------LRLHRL-LGN--------------RWSLI-AGR--IPGRTDNEIKNYWNTHL
novel_Md_Chr03_382149-384607	----------------------------------------------------------RG-PW-TPEEDELLANY-I-K-K-EG--EG-------RWRTLPK------------QAG---------L-LRCGKSCRLRWMNYLRPSVKR-G-QIAPDEEDLI-------LRLHRL-LGN--------------RWSLI-AGR--IPGRTDNEIKNYWNTHL
MD11G1006500	----------------------------------------------------------RG-PW-TPEEDELLANY-I-K-K-EG--EG-------RWRTLPK------------RAG---------L-LRCGKSCRLRWMNYLRPSVKR-G-QIAPDEEDLI-------LRLHRL-LGN--------------RWSLI-AGR--IPGRTDNEIKNYWNTHL
Vitvi08g01797.t01	----------------------------------------------------------RG-PW-TPEEDELLANY-V-K-R-EG--EG-------RWRTLPK------------RAG---------L-LRCGKSCRLRWMNYLRPSVKR-G-QIAPDEEDLI-------LRLHRL-LGN--------------RWSLI-AGR--IPGRTDNEIKNYWNTHL
Vitvi06g00059.t01	----------------------------------------------------------RG-PW-TPEEDEVLANY-I-K-K-EG--EG-------RWRTLPK------------RAG---------L-LRCGKSCRLRWMNYLRPSVKR-G-QIAPDEEDLI-------LRLHRL-LGN--------------RWALI-AGR--IPGRTDNEIKNYWNTHL
MD11G1007500_corrected	----------------------------------------------------------RG-PW-TPEEDELLANY-I-K-K-EG--EG-------RWRTLPK------------RAG---------L-LRCGKSCRLRWMNYLPPSVKR-G-QIAPDEEDLI-------LRLHRL-LGN--------------RWSLI-AGR--IPGRTDNEIKNYWNTHL
Acc32533.1	----------------------------------------------------------RG-PW-TSEEDEVLANY-I-R-R-EG--EG-------QWRTLPK------------RAG---------L-LRCGKSCRLRWMNYLRPSVKR-G-HIAPDEEDLI-------LRLHRL-LGN--------------RWSLI-AGR--IPGRTDNEIKNYWNTHL
AtMYB005	----------------------------------------------------------RG-PW-TVEEDEILVSF-I-K-K-EG--EG-------RWRSLPK------------RAG---------L-LRCGKSCRLRWMNYLRPSVKR-G-GITSDEEDLI-------LRLHRL-LGN--------------RWSLI-AGR--IPGRTDNEIKNYWNTHL
Acc30462.1	----------------------------------------------------------RG-PW-TEEEDDVLANY-I-W-R-EG--EG-------RWRTLPK------------RTV---------L-LRCGKSCRLRWMNYLRPSVKR-G-HIAPDEEDLI-------LRLHCL-LGN--------------R---------------------------
Acc12805.1	----------------------------------------------------------RG-AW-TAEEDRKLAEV-I-E-I-NG--PR-------RWKTIAA------------KAG---------L-NRCGKSCRLRWMNYLRPNIKR-G-NITEQEEDLI-------LRLHKL-LGN--------------RWSLI-AGR--IPGRTDNEIKNYWNSHL
Acc22334.1	----------------------------------------------------------GG-AW-TAEEDKKLAEV-I-E-I-HG--PK-------RWKTIAA------------KAG---------L-NRCGKSCRLRWLNYLRPNIKR-G-NISDQEEDLI-------LRLHKL-LGN--------------RWSLI-AGR--LPGRTDNEIKNYWNSHL
MD00G1092300	----------------------------------------------------------KG-AW-TTEEDQKLAEA-I-E-T-HG--AK-------RWKTIAS------------KAG---------L-NRCGKSCRLRWLNYLRPNIKR-G-NISDQEEDLI-------VRLHKL-LGN--------------RWSLI-AGR--LPGRTDNEIKNYWNSHL
MD09G1183800	----------------------------------------------------------RG-AW-TAEEDQKLAEV-I-E-I-HG--AK-------RWKTIAS------------KAG---------L-NRCGKSCRLRWLNYLRPNIKR-G-NISEQEEDLI-------VRLHKL-LGN--------------RWSLI-AGR--LPGRTDNEIKNYWNSHL
Vitvi09g00110.t01	----------------------------------------------------------RG-AW-TAEEDRKLAEV-I-E-V-HG--AK-------RWKMIAT------------TAG---------L-NRCGKSCRLRWMNYLRPNIKR-G-NISDQEEDLI-------LRLHKL-LGN--------------RWSLI-AGR--LPGRTDNEIKNYWNSHL
MD15G1050300	----------------------------------------------------------RG-SW-TAEEDQKLAQV-I-E-I-HG--PR-------RWKSIAT------------KAG---------L-KRCGKSCRLRWMNYLRPNIKR-G-NISDQEEDLI-------LRLHKL-LGN--------------RWSLI-AGR--LPGRTDNEIKNYWNSHL
Vitvi04g00160.t01	----------------------------------------------------------RG-AW-TAEEDHKLAQV-I-A-V-HG--AK-------RWKCVAM------------KAG---------L-KRCGKSCRLRWMNYLRPNIKR-G-NISDQEQDLI-------LRLHKL-LGN--------------RWSLI-AGR--LPGRTDNEIKNYWNSHL
Acc15823.1	----------------------------------------------------------KG-AW-TEEEDRKLAEY-I-E-V-HG--SK-------KWKTIAT------------KSG---------L-NRCGKSCRLRWLNYLRPNIKR-G-NISDEEEDLI-------LRLHKL-LGN--------------RWSLI-AGR--LPGRTDNEIKNYWNSHL
Vitvi02g01732.t01	----------------------------------------------------------KG-AW-TSEEDRKLAEY-I-E-V-HG--AK-------RWKTVAF------------KSG---------L-NRCGKSCRLRWLNYLRPNIKR-G-NISDDEEDLI-------LRLHKL-LGN--------------RWSLI-AGR--LPGRTDNEIKNYWNSHL
Acc19875.1	----------------------------------------------------------KG-TW-AEEEDRKLAEC-I-E-V-HG--SK-------KWKTIAT------------KSG---------L-NRCGKSCRLRWLNYLRPNIKR-G-NISEEEEDLI-------LRLHKL-LGN--------------RWSLI-AGR--LPGRTDNEIKNYWNSHL
MD04G1060200	----------------------------------------------------------KG-AW-TAEEDRKLAEY-T-E-I-HG--AK-------RWKTVAS------------IAG---------L-NRCGKSCRLRWLNYLRPNIKR-G-NISDDEEDLI-------IRLHKL-LGN--------------RWSLI-AGR--LPGRTDNEIKNYWNSHL
MD06G1053100	----------------------------------------------------------KG-PW-TGEEDRKLAEY-I-E-I-HG--AK-------RWKTVAS------------IAG---------L-NRCGKSCRLRWLNYLRPNIKR-G-NISDDEEDLI-------LRLHKL-LGN--------------RWSLI-AGR--LPGRTDNEIKNYWNSHL
Acc01165.1	----------------------------------------------------------KG-PW-TAEEDKKLINF-M-L-T-NG--QC-------CWRALPK------------LAG---------L-LRCGKSCRLRWTNYLRPDLKR-G-LLSEFEEKMV-------IDLHAQ-LGN--------------RWSKI-ASH--LPGRTDNEIKNHWNTHI
Acc10498.1	----------------------------------------------------------KG-PW-TAEEDKKLINF-M-L-T-NG--QC-------CWRALPK------------LAG---------L-LRCGKSCRLRWTNYLRPDLKR-G-LLSEFEEKMV-------IDLHAQ-LGN--------------RWSKI-ASH--LPGRTDNEIKNHWNTHI
Vitvi14g02430.t01	----------------------------------------------------------KG-PW-TAEEDKKLINF-I-L-T-NG--QC-------CWRAVPK------------LAG---------L-LRCGKSCRLRWTNYLRPDLKR-G-LLSDFEEQMV-------IDLHAQ-LGN--------------RWSKI-ASH--LPGRTDNEIKNHWNTHI
Acc05372.1	----------------------------------------------------------KG-PW-TAEEDKKLISF-I-L-T-NG--QC-------CWRAVPK------------LAG---------L-LRCGKSCRLRWTNYLRPDLKR-G-LLSNYEEKLV-------IDLHAQ-LGN--------------RWSKI-ASH--LPGRTDNEIKNHWNTHI
Acc07927.1	----------------------------------------------------------KG-PW-TAEEDKKLISF-I-L-T-NG--QC-------CWRAVPK------------LSG---------L-LRCGKSCRLRWTNYLRPDLKR-G-LLSDHEEKLV-------IDLHSQ-LGN--------------RWSKI-ASH--LPGRTDNEIKNHWNTHI
AtMYB020	----------------------------------------------------------KG-PW-TAEEDRKLINF-I-L-T-NG--QC-------CWRAVPK------------LSG---------L-LRCGKSCRLRWTNYLRPDLKR-G-LLSDYEEKMV-------IDLHSQ-LGN--------------RWSKI-ASH--LPGRTDNEIKNHWNTHI
MD00G1116400	----------------------------------------------------------KG-PW-TAEEDKKLIKF-I-L-A-NG--QC-------CWRAVPK------------LAG---------L-LRCGKSCRLRWTNYLRPDLKR-G-LLSEYEEKMV-------IDLHAQ-LGN--------------RWSKI-ASH--LPGRTDNEIKNHWNTHI
MD09G1271400	----------------------------------------------------------KG-PW-TAEEDTKLINF-I-L-A-NG--QC-------CWRAVPK------------LAG---------L-LRCGKSCRLRWTNYLRPDLKR-G-LLSEYEEKMV-------IDLHAE-LGN--------------RWSKI-VSH--LPGRTDNEIKNHWNTHI
Acc12672.1	----------------------------------------------------------KG-PW-TAEEDKKLINF-I-L-N-NG--QC-------CWRAVPK------------LAG---------L-CRCGKSCRLRWTNYLRPDLKR-G-LLTEAEERLV-------IDLHAR-LGN--------------RWSKI-ASR--LPGRTDNEIKNHWNTHI
Acc15772.1	----------------------------------------------------------KG-PW-TSEEDKKLINF-I-L-T-NG--QC-------CWRAVPK------------LAG---------L-RRCGKSCRLRWTNYLRPDLKR-G-LLSEAEEQLV-------IDLHAR-LGN--------------RWSKI-AAR--LPGRTDNEIKNHWNTHI
Acc19921.1	----------------------------------------------------------KG-PW-TAEEDKKLINF-I-L-T-NG--QC-------CWRAVPK------------LAG---------L-RRCGKSCRLRWTNYLRPDLKR-G-LLSEAEEQLV-------IDLHAR-LGN--------------RWSKI-AAR--LPGRTDNEIKNHWNTHI
Vitvi02g01823.t01	----------------------------------------------------------KG-PW-TAEEDKKLINF-I-L-T-NG--QC-------CWRAVPK------------LAG---------L-RRCGKSCRLRWTNYLRPDLKR-G-LLTESEEQLV-------IDLHAR-LGN--------------RWSKI-AAR--LPGRTDNEIKNHWNTHI
MD04G1080600	----------------------------------------------------------KG-PW-TAEEDKKLISF-I-I-T-NG--QC-------CWRAVPK------------LAG---------L-RRCGKSCRLRWTNYLRPDLKR-G-LLTEAEEQLV-------IDLHAR-LGN--------------RWSKI-AGR--LPGRTDNEIKNHWNTHI
MD00G1104700	----------------------------------------------------------KG-PW-TAEEDKKLVNF-L-L-T-HG--QC-------CWRAVPK------------LAG---------L-RRCGKSCRLRWINYLRPDLKR-G-LLNDAEEQLV-------IDLHAR-LGN--------------RWSKI-AAR--LPGRTDNEIKNHWNTHI
MD07G1256200	----------------------------------------------------------KG-PW-TAEEDKKLVNF-L-L-T-HG--QC-------CWRAVPK------------LAG---------L-RRCGKSCRLRWTNYLRPDLKR-G-LLNDAEEQLV-------IDLHAR-LGN--------------RWSKI-AAR--LPGRTDNEIKNHWNTHI
AtMYB042	----------------------------------------------------------KG-PW-TAEEDKKLINF-I-L-T-NG--HC-------CWRALPK------------LAG---------L-RRCGKSCRLRWTNYLRPDLKR-G-LLSDAEEQLV-------IDLHAL-LGN--------------RWSKI-AAR--LPGRTDNEIKNHWNTHI
Vitvi16g00775.t01	----------------------------------------------------------KG-PW-TAEEDKKLVTF-I-L-T-NG--HC-------CWRALPK------------LAG---------L-RRCGKSCRLRWTNYLRPDLKR-G-LLNEAEEQLV-------IDLHAR-LGN--------------RWSKI-AAK--LPGRTDNEIKNHWNTHI
Acc28900.1	----------------------------------------------------------KG-PW-TAEEDKKLINF-I-L-N-NG--QC-------CWRAVPK------------LAD---------L-RRCGKSCRLRWTNYLRPDLKR-G-LLTEEEEQLV-------IDLHAR-LGN--------------RWSKI-ASR--LPGRTDNEIKNHWNTYI
AtMYB085	----------------------------------------------------------KG-PW-TVEEDKKLINF-I-L-T-NG--HC-------CWRALPK------------LAG---------L-RRCGKSCRLRWTNYLRPDLKR-G-LLSHDEEQLV-------IDLHAN-LGN--------------KWSKI-ASR--LPGRTDNEIKNHWNTHI
MD06G1064300	----------------------------------------------------------------------------------------------------------------------------------------------------------------------------------Y--------------RWSKI-AGR--LPGRTDNEIKNHWNTHI
AtMYB043	----------------------------------------------------------KG-PW-TIEEDKKLINF-I-L-T-NG--HC-------CWRALPK------------LSG---------L-LRCGKSCRLRWINYLRPDLKR-G-LLSEYEEQKV-------INLHAQ-LGN--------------RWSKI-ASH--LPGRTDNEIKNHWNTHI
AtMYB099	----------------------------------------------------------KG-PW-TVEEDGKLVDF-L-R-A-RG--NCGGGGGGWCWRDVPK------------LAG---------L-RRCGKSCRLRWTNYLRPDLKR-G-LFTEEEIQLV-------IDLHAR-LGN--------------RWSKI-AVE--LPGRTDNDIKNYWNTHI
Acc15284.1	----------------------------------------------------------RG-RW-TAEEDEILTNY-I-L-A-NG--EG-------GWRSLPK------------NAG---------L-LRCGKSCRLRWINYLRTDLKR-G-NISAEEEEII-------IRLHAT-LGN--------------RWSLI-ARQ--LPRRTDNEIKNYWNSNL
Acc25477.1	----------------------------------------------------------RG-RW-TAEEDEKLTNY-I-L-A-NG--EG-------GWRSLPK------------NAG---------L-LRCGKSCRLRWINYLRTDLKR-G-NISAEEEEII-------IRLHAT-LGN--------------RWSLI-AGQ--LSGRTDNEIKNYWNSHL
Acc31558.1	----------------------------------------------------------KG-RW-TAEEDKILTKY-I-Q-A-NG--EG-------SWRSLPK------------NAG---------L-LRCGKSCRLRWINYLRSDLRR-G-NISAEEEETI-------IKLHST-LGN--------------RWSLI-AGH--LPGRTDNEIKNYWNSHL
AtMYB012	----------------------------------------------------------RG-RW-TAEEDQILSNY-I-Q-S-NG--EG-------SWRSLPK------------NAG---------L-KRCGKSCRLRWINYLRSDLKR-G-NITPEEEELV-------VKLHST-LGN--------------RWSLI-AGH--LPGRTDNEIKNYWNSHL
MD03G1297100	----------------------------------------------------------KG-RW-TAEEDEILLNY-I-Q-A-NG--EG-------SWRSLPK------------NAG---------L-LRCGKSCRLRWINYLRADLKR-G-NISSQEEDII-------IKLHAS-LGN--------------RWSLI-ASQ--LPGRTDNEIKNYWNSHL
MD11G1316800	----------------------------------------------------------KG-RW-TADEDEILLSY-I-Q-A-NG--EG-------SWRSLPK------------NAG---------L-LRCGKSCRLRWINYLRADLKR-G-NISSQEEDVI-------IKLHAS-LGN--------------RWSLI-ASQ--LPGRTDNDIKNYWNSHL
Vitvi07g00393.t01	----------------------------------------------------------KG-RW-TAEEDEVLVKY-I-Q-A-NG--EG-------SWRSLPK------------NAG---------L-LRCGKSCRLRWINYLRADLKR-G-NFSEEEEEII-------IKLHAS-LGN--------------RWSMI-AGQ--LPGRTDNEIKNYWNSHL
Vitvi05g00084.t01	----------------------------------------------------------KG-RW-TEQEDEILRKY-I-Q-A-NG--EG-------CWRSLPK------------NAG---------L-LRCGKSCRLRWVNYLRDDLKR-G-NITAEEEDTI-------VKLHSS-WGN--------------RWSLI-AGH--LPGRTDNEIKNYWNSHL
MD16G1158800	----------------------------------------------------------RG-RW-TAEEDEILTNH-I-K-A-HG--EG-------SWRSLPK------------NAG---------L-LRCGKSCRLRWINYLRADLKR-G-NITSEEEEII-------VKLHTA-LGN--------------RWSLI-AAR--LPGRTDNEIKNYWNSHL
AtMYB111	----------------------------------------------------------RG-RW-TAEEDEILTKY-I-Q-T-NG--EG-------SWRSLPK------------KAG---------L-LRCGKSCRLRWINYLRRDLKR-G-NITSDEEEII-------VKLHSL-LGN--------------RWSLI-ATH--LPGRTDNEIKNYWNSHL
AtMYB011	----------------------------------------------------------KG-RW-TAEEDRTLSDY-I-Q-S-NG--EG-------SWRSLPK------------NAG---------L-KRCGKSCRLRWINYLRSDIKR-G-NITPEEEDVI-------VKLHST-LGT--------------RWSTI-ASN--LPGRTDNEIKNYWNSHL
MD13G1158000	----------------------------------------------------------RG-KW-TAEEDEILTKY-I-H-A-HG--EG-------SWRSLPK------------NTG---------L-LRSGKSCRLRWINYLRADLKR-G-NFTAEEEETI-------VKLHRA-LGN--------------RWSLI-AAH--LPGRTDNGIKNYWNSHL
MD14G1134900	----------------------------------------------------------RG-SW-TAREDKLLIQY-M-N-S-HG--EG-------RWSSLPK------------NAG---------L-LRCGKSCRLRXMKHLRPNIKR-G-NITPDDE-LI-------LRLHAL-LGN--------------RWPLI-TGR--LPGRTDNEIKNYWNTHL
AtMYB123	----------------------------------------------------------RG-AW-TDHEDKILRDY-I-T-T-HG--EG-------KWSTLPN------------QAG---------L-KRCGKSCRLRWKNYLRPGIKR-G-NISSDEEELI-------IRLHNL-LGN--------------RWSLI-AGR--LPGRTDNEIKNHWNSNL
Acc01335.1	----------------------------------------------------------KG-PW-TPEEDQKLVDY-V-Q-K-HG--HG-------SWRALPK------------LAG---------L-NRGGKSCRLRWTNYLRPDIKR-G-NFSDEEEQVI-------INLHAV-LGN--------------KWSAI-ATQ--LPGRTDNEIKNFWNTHI
Acc02554.1	----------------------------------------------------------KG-PW-TPEEDQKLINY-I-Q-K-HG--HG-------SWRALPK------------LAG---------L-NRCGKSCRLRWTNYLRPNIKR-G-NFSDEEEQTI-------INLHAI-VGN--------------KWSAI-ATH--LPGRTDNEIKNFWNSHL
Acc05428.1	----------------------------------------------------------KG-PW-TPEEDNKLVKY-I-Q-K-HG--HG-------SWRALPK------------LAG---------L-NRCGKSCRLRWSNYLRPDIKR-G-KFSQEEEQTI-------LNLHSI-LGN--------------KWSAI-ATH--LPGRTDNEIKNFWNTHL
Acc07989_corrected	----------------------------------------------------------KG-PW-TPEEDNKLVKY-I-Q-K-HG--HG-------SWRALPK------------LAG---------L-NRCGKSCRLRWTNYLRPDIKR-G-KFSQEEEQTI-------LNLHSI-LGN--------------KWSAI-ATH--LSGRTDNEIKNFWNTHL
MD01G1031700_corrected	----------------------------------------------------------KG-PW-TPEEDQKLMKY-I-Q-K-NG--HG-------SWRALPK------------LAG---------L-NRCGKSCRLRWTNYLRPDIKR-G-KFSQEEEQTI-------LNLHSI-LGN--------------KWSAI-AGH--LPGRTDNEIKNFWNTHL
MD15G1323500	----------------------------------------------------------KG-PW-TPEEDQKLMKY-I-Q-K-NG--HG-------SWRALPK------------LAG---------L-NRCGKSCRLRWTNYLRPDIKR-G-KFSQEEEQTI-------LNLHSI-LGN--------------KWSAI-ASH--LPGRTDNEIKNFWNTHL
Vitvi07g02075.t01	----------------------------------------------------------KG-PW-TPEEDQKLVKY-I-Q-K-QG--HG-------SWRALPK------------LAG---------L-NRCGKSCRLRWTNYLRPDIKR-G-KFSREEEETI-------LNLHSI-LGN--------------KWSAI-ASH--LPGRTDNEIKNFWNTHL
Vitvi11g01323.t01	----------------------------------------------------------KG-PW-TPEEDQKLVKY-I-Q-K-QG--HG-------SWRALPK------------LAG---------L-NRCGKSCRLRWTNYLRPDIKR-G-KFSREEEETI-------LNLHSI-LGN--------------KWSAI-ASH--LPGRTDNEIKNFRNTHL
Vitvi18g00406.t01	----------------------------------------------------------KG-PW-TPEEDQKLVSY-V-Q-K-HG--HG-------SWRALPK------------LAG---------L-NRCGKSCRLRWTNYLRPDIKR-G-KFSQEEEQTI-------LHLHSI-LGN--------------KWSAI-ASH--LPGRTDNEIKNFWNTHL
Vitvi16g00098.t01	----------------------------------------------------------KG-PW-TPEEDQKLVEY-I-Q-R-HG--HG-------SWRALPK------------LAG---------L-NRCGKSCRLRWTNYLRPDIKR-G-KFSDEEENTI-------INLHSV-LGN--------------KWSAI-ATH--LPGRTDNEIKNFWNTHL
MD08G1183100	----------------------------------------------------------KG-PW-TPEEDQKLVQY-I-E-Q-HG--HG-------SWRALPR------------LAG---------L-NRCGKSCRLRWTNYLRPDIKR-G-KFSEEEEQTI-------LHLHSI-LGN--------------KWSAI-ATH--LDGRTDNEIKNFWNTHL
MD15G1369700	----------------------------------------------------------KG-PW-TPEEDQKLVQY-I-E-Q-HG--HG-------SWRALPK------------LAG---------L-NRCGKSCRLRWTNYLRPDIKR-G-KFSEEEEQTI-------LHLHSI-LGN--------------KWSTI-ATH--LDGRTDNEIKNFWNTHL
AtMYB093	----------------------------------------------------------KG-PW-TPEEDQKLIDY-I-H-K-HG--HG-------SWRALPK------------LAD---------L-NRCGKSCRLRWTNYLRPDIKR-G-KFSAEEEQTI-------LHLHSI-LGN--------------KWSAI-ATH--LQGRTDNEIKNFWNTHL
MD01G1237300	----------------------------------------------------------KG-PW-TPEEDQKLVEY-L-E-R-YG--HG-------SWRALPK------------LAG---------L-NRCGKSCRLRWTNYLRPDIKR-G-NFSQEEEQTI-------LNLHSL-LGN--------------KWSAI-ASN--LPGRTDNEIKNFWNTHL
Vitvi02g00725.t01	----------------------------------------------------------KG-PW-TPDEDQKLVDY-I-K-R-HG--HG-------SWRALPK------------LAG---------L-NRCGKSCRLRWTNYLRPDIKR-G-KFSDEEERII-------IKLHSV-LGN--------------KWSRI-AVH--LPGRTDNEIKNFWNTHV
Acc20411.1	----------------------------------------------------------KG-PW-TPEEDKRLADY-I-Q-R-NG--HA-------SWRALPK------------LAG---------L-NRCGKSCRLRWTNYLRPDIKR-G-KFSEEEEQII-------IDLHAL-LGN--------------KWAAI-ATH--LPGRTDNEIKNFWNTHL
Acc20421.1	----------------------------------------------------------KG-PW-TPEEDKRLADY-I-Q-R-NG--HG-------SWRALPK------------LAG---------L-NRCGKSCRLRWTNYLRPDIKR-G-KFSDEEEQII-------IDLHAL-LGN--------------KWAAI-ATR--LPGRTDNEIKNFWNTHL
AtMYB092	----------------------------------------------------------KG-PW-TPDEDEKLVNY-V-Q-K-HG--HS-------SWRALPK------------LAG---------L-NRCGKSCRLRWTNYLRPDIKR-G-RFSPDEEQTI-------LNLHSV-LGN--------------KWSTI-ANQ--LPGRTDNEIKNFWNTHL
AtMYB053	----------------------------------------------------------KG-PW-LPEEDDKLINY-I-H-K-HG--HS-------SWSALPK------------LAG---------L-NRCGKSCRLRWTNYLRPDIKR-G-KFSAEEEETI-------LNLHAV-LGN--------------KWSMI-ASH--LPGRTDNEIKNFWNTHL
MD06G1037300	----------------------------------------------------------KG-PW-TTEEDAKLMDY-I-S-R-NG--HG-------SWRALPK------------LAG---------L-NRCGKSCRLRWTNYLRPDIKR-G-KFSEEEERVI-------INLHSV-LGN--------------KWSKI-ATH--LPGRTDNEIKNYWNTQL
MD16G1271400	----------------------------------------------------------KG-RW-TMDEDVKLTDY-I-R-G-NG--HG-------SWRALPK------------LAG---------L-NRCGKSCRLRWTNYLRPDIKR-G-KFSKEEERVI-------INLHSV-LGN--------------KWSKI-ATH--LPGRTDNEIKNYWNTHL
AtMYB107	----------------------------------------------------------KG-PW-TPEEDQKLINH-I-R-K-HG--HG-------SWRALPK------------QAG---------L-NRCGKSCRLRWTNYLRPDIKR-G-NFTAEEEQTI-------INLHSL-LGN--------------KWSSI-AGH--LPGRTDNEIKNYWNTHI
AtMYB009	----------------------------------------------------------KG-PW-TQEEDDKLIDH-I-Q-K-HG--HG-------SWRALPK------------QAG---------L-NRCGKSCRLRWTNYLRPDIKR-G-NFTEEEEQTI-------INLHSL-LGN--------------KWSSI-AGN--LPGRTDNEIKNYWNTHL
Acc16080.1	----------------------------------------------------------KG-PW-TPEEDSTLVDF-I-Q-K-NG--HG-------SWRALPK------------RAG---------L-NRCGKSCRLRWTNYLRPDIKR-G-KFSDEEEKII-------FDLHSV-LGN--------------KWSKI-AAH--LPGRTDNEIKNYWNTHM
Acc28165.1	----------------------------------------------------------KG-PW-TPEEDSKLVDF-I-N-N-NG--HG-------SWTALPK------------RAG---------L-NRCGKSCRLRWTNYLRPDIKR-G-KFSDEEEQII-------INLHSV-LGN--------------KWSKI-AAH--LSGRTDNEVKNYWNTHM
Acc05753.1	----------------------------------------------------------KG-PW-TPEEDHKLLAY-I-E-E-HS--HG-------SWRALPS------------KAG---------L-QRCGKSCRLRWTNYLRPDIKR-G-KFSLQEEQTI-------IQLHAL-LGN--------------RWSAI-ANH--LPKRTDNEIKNYWNTHL
Acc30739.1	----------------------------------------------------------KG-PW-TPEEDQKLLAY-I-E-E-HG--HG-------SWRALPS------------KAG---------L-QRCGKSCRLRWTNYLRPDIKR-G-KFSLQEEQTI-------IQLHAL-LGN--------------RWSAI-ATH--LPKRTDNEIKNYWNTHL
Vitvi14g01987.t01	----------------------------------------------------------KG-PW-TPEEDQKLLAY-I-E-E-HG--HG-------SWRALPS------------KAG---------L-QRCGKSCRLRWTNYLRPDIKR-G-KFSLQEEQTI-------IQLHAL-LGN--------------RWSAI-ATH--LPKRTDNEIKNYWNTHL
MD09G1054000	----------------------------------------------------------KG-PW-TPEEDQKLLAY-I-E-E-HG--HG-------SWRALPT------------KAG---------L-QRCGKSCRLRWTNYLRPDIKR-G-KFSLQEEQTI-------IQLHAL-LGN--------------RWSAI-ATH--LPKRTDNEIKNYWNTHL
MD17G1051700	----------------------------------------------------------KG-PW-TPEEDQKLLAY-I-E-E-HG--HG-------SWRALPT------------KAG---------L-QRCGKSCRLRWTNYLRPDIKR-G-KFSLQEEQTI-------IQLHAL-LGN--------------RWSAI-ATH--LPKRTDNEIKNYWNTHL
MD16G1069000	----------------------------------------------------------KG-PW-TPEEDQKLLTY-I-E-E-HG--HG-------SWRALPA------------KAG---------L-QRCGKSCRLRWTNYLRPDIKR-G-KFSLQEEQTI-------IQLHAL-LGN--------------RWSAI-ATH--LPKRTDNEIKNYWNTHL
Acc32996.1	----------------------------------------------------------KG-PW-TPEEDQKLLAY-I-E-E-HG--HG-------SWRALPV------------KAG---------L-QRCGKSCRLRWTNYLRPDIKR-G-KFSLQEEQTI-------IQLHAL-LGN--------------RWSAI-AAH--LPKRTDNEIKNYWNTHL
Vitvi01g01052.t01	----------------------------------------------------------KG-SW-TPEEDQKLMSY-I-E-E-HG--HG-------SWRALPA------------KAG---------L-QRCGKSCRLRWTNYLRPDIKR-G-KFSLQEEQTI-------IQLHAL-LGN--------------RWSAI-ATH--LPKRTDNEIKNYWNTHL
AtMYB106	----------------------------------------------------------KG-PW-TPEEDQKLLAY-I-E-E-HG--HG-------SWRSLPE------------KAG---------L-QRCGKSCRLRWTNYLRPDIKR-G-KFTVQEEQTI-------IQLHAL-LGN--------------RWSAI-ATH--LPKRTDNEIKNYWNTHL
AtMYB016	----------------------------------------------------------KG-PW-TPEEDQKLLAY-I-E-E-HG--HG-------SWRSLPE------------KAG---------L-HRCGKSCRLRWTNYLRPDIKR-G-KFNLQEEQTI-------IQLHAL-LGN--------------RWSAI-ATH--LPKRTDNEIKNYWNTHL
MD00G1081800	----------------------------------------------------------KG-PW-TPEEDQKLLTY-I-E-E-HG--HG-------SWQALPA------------KAG---------L-QRCGKSCRLRWSNYLRPDIKR-G-NFNLQEAQTI-------IQLHAL-VGN--------------RWSAI-ASH--LPKRTDNEIKNYWNTHL
Vitvi17g00623.t01	----------------------------------------------------------RG-PW-TPEEDRKLLAY-I-Q-E-HG--HG-------SWRCVPE------------NAG---------L-QRCGKSCRLRWTNYLRPDIKR-G-KFSLREEQTI-------IQLHAL-LGN--------------RWSAI-ATH--LPNRTDNEIKNYWNTHL
Acc14121.1	----------------------------------------------------------KG-PW-TPEEDQKLLAY-I-E-E-YG--HG-------SWRALSA------------KTG---------L-RRCGKSCRLRWTNYLRPDIKR-G-NFSLQEEQTI-------IKLHAL-LGN--------------RWSAI-RAH--LPKRTDNEIKNHWNTHL
MD06G1196400	----------------------------------------------------------RG-PW-TPEEDRKLLAY-I-Q-L-HG--HG-------SWRSLPQ------------KAG---------L-KRCGKSCRLRWRNYLRPDIKR-G-NFSLHEDQTI-------IQLHAL-LGN--------------RWSAI-AAH--LPRRTDNEVKNYWNTHL
MD06G1196500_corrected	----------------------------------------------------------RG-AW-TPEEDRKLLAY-I-Q-L-HG--HG-------SWRSLSQ------------KAG---------L-KRCGKSCRLRWRNYLRPDIKR-G-NFSLHEDQTI-------IQLHAL-LGN--------------RWSAI-ATH--LPKRTDNEIKNYWNTHL
MD14G1203200	----------------------------------------------------------KG-SW-TPEEDKRLLAY-I-Q-L-HG--HG-------SWRSLPQ------------KAG---------L-KRCGKSCRLRWRNYLRPDIKR-G-NFSLHEDQTI-------IQLHAL-LGN--------------RWSAI-AAH--LPKRTDNEIKNYWNANL
Acc09615.1	----------------------------------------------------------KG-PW-TPEEDQKLVDY-I-S-K-NG--YG-------NWRTLPK------------NAG---------L-QRCGKSCRLRWTNYLRPDIKR-G-RLSLEEEEAI-------IQLHSI-LGN--------------KWSAI-AAR--LPGRTDNEIKNYWNTNI
Acc17393.1	----------------------------------------------------------KG-PW-TPEEDQKLVEY-I-S-I-NG--YG-------NWRTLPK------------NAG---------L-QRCGKSCRLRWTNYLRPDIKR-G-RFSFEEEEAI-------IQLHSI-LGN--------------KWSAI-AAR--LPGRTDNEIKNYWNTHI
AtMYB074	----------------------------------------------------------KG-PW-TPEEDQKLIDY-I-N-I-HG--YG-------NWRTLPK------------NAG---------L-QRCGKSCRLRWTNYLRPDIKR-G-RFSFEEEETI-------IQLHSI-MGN--------------KWSAI-AAR--LPGRTDNEIKNYWNTHI
AtMYB102	----------------------------------------------------------KG-PW-TSEEDQKLVDY-I-Q-K-HG--YG-------NWRTLPK------------NAG---------L-QRCGKSCRLRWTNYLRPDIKR-G-RFSFEEEETI-------IQLHSF-LGN--------------KWSAI-AAR--LPGRTDNEIKNFWNTHI
MD05G1326500	----------------------------------------------------------KG-PW-TPEEDQKLMDY-I-Q-K-HG--YG-------NWRTLPK------------NAG---------L-QRCGKSCRLRWTNYLRPDIKR-G-RFSFEEEETI-------IQLHSI-LGN--------------KWSAI-AAR--LPGRTDNEIKNYWNTHI
[truncated: 396 more rows]

## Sheet: Dataset S3
Species and genome / transcriptome	Gene name	Subgroup	Transcript identifier	Chr	Strand	Start and stop genome coordinates of transcript exons (gff format)	Total transcript length (nt)	Intron type	Genome coordinate for 5' end of MYB domain	No. of aa missing from N-terminus of MYB domain	Indels present within MYB domain?	MYB domain likely to function?	R2R3 MYB domain protein sequence with frameshifts corrected	R2R3 MYB domain DNA sequence
[truncated: 923 more rows]

[truncated: 2 more sheets: Intron-exon gene structure key, Subgroup summary]
